# Supplementary material for: Identification of cell cycle as the critical pathway modulated by exosome-derived microRNAs in gallbladder carcinoma
Source: Med Oncol. 2021 Oct 16;38(12):141. doi: 10.1007/s12032-021-01594-8 (PMC8520510; doi:10.1007/s12032-021-01594-8)
Supplement: Supplementary file 1 — Supplementary file1 (XLSX 11 kb) [file 12032_2021_1594_MOESM1_ESM.xlsx]

## Sheet: 005-KEGG_gseresult
Table S1. GSEA analysis of KEGG pathways enrichment
ID	Description	setSize	enrichmentScore	NES	pvalue	p.adjust	qvalues	rank	leading_edge	core_enrichment
hsa01200	hsa01200	Carbon metabolism	30	0.548314	1.80834	0.00445434	0.219154	0.193178	1055	tags=63%, list=27%, signal=46%	2023/1373/2271/50/29968/5230/3099/1431/1737/4967/5214/5315/3098/5223/4200/2597/5160/22934/2539
hsa04141	hsa04141	Protein processing in endoplasmic reticulum	57	0.504928	1.92483	0.00238095	0.195238	0.172097	1086	tags=54%, list=28%, signal=40%	1649/3309/22824/1650/23640/56893/3326/5589/3306/22926/6184/10956/3312/573/80267/56886/6185/3320/811/9451/5601/51128/10802/468/9978/5611/3300/10427/6048/7494/29979
hsa04110	hsa04110	Cell cycle	63	0.485935	1.90563	0.00235294	0.195238	0.172097	930	tags=49%, list=24%, signal=38%	1029/4085/701/5347/983/4173/891/890/898/991/4172/8243/4171/7272/1875/5591/4088/1021/4174/10393/3066/4175/25847/7532/1871/9184/1030/4193/699/9978/994
hsa05205	hsa05205	Proteoglycans in cancer	91	-0.444299	-1.78634	0.00168067	0.195238	0.172097	724	tags=33%, list=19%, signal=27%	1277/1975/2066/6608/1839/8321/2316/7474/857/2247/4478/7291/2099/54361/79923/1278/4659/5336/5567/858/6093/1634/3091/7976/4313/8324/8322/3082/7078/287
hsa04726	hsa04726	Serotonergic synapse	20	-0.633488	-1.8536	0.00380952	0.219154	0.193178	560	tags=55%, list=14%, signal=47%	4129/2773/7220/2776/5743/1644/2561/5567/3356/2791/1843
