# Supplementary material for: Identification of cell cycle as the critical pathway modulated by exosome-derived microRNAs in gallbladder carcinoma
Source: Med Oncol. 2021 Oct 16;38(12):141. doi: 10.1007/s12032-021-01594-8 (PMC8520510; doi:10.1007/s12032-021-01594-8)
Supplement: Supplementary file 2 — Supplementary file2 (XLSX 20 kb) [file 12032_2021_1594_MOESM2_ESM.xlsx]

## Sheet: 005-Go_Reactomeresult
Table S2. Reactome pathways enrichment of the target genes of exo-DEMs associated with survival
ID	Description	setSize	enrichmentScore	NES	pvalue	p.adjust	qvalues	rank	leading_edge	core_enrichment
R-HSA-6783783	R-HSA-6783783	Interleukin-10 signaling	14	0.739296	2.02216	0.00225734	0.0718215	0.0659503	127	tags=36%, list=3%, signal=35%	2919/2920/6364/3576/3557
R-HSA-69205	R-HSA-69205	G1/S-Specific Transcription	11	0.720042	1.81497	0.00220751	0.0718215	0.0659503	465	tags=55%, list=12%, signal=48%	983/898/26271/7298/1875/286826
R-HSA-1268020	R-HSA-1268020	Mitochondrial protein import	19	0.710361	2.11688	0.0021097	0.0718215	0.0659503	489	tags=63%, list=13%, signal=55%	10452/1678/400916/9804/50/1537/51287/92609/8604/1431/3313/131118
R-HSA-1538133	R-HSA-1538133	G0 and Early G1	11	0.710359	1.79057	0.00220751	0.0718215	0.0659503	465	tags=55%, list=12%, signal=48%	7153/983/890/898/1875/286826
R-HSA-380108	R-HSA-380108	Chemokine receptors bind chemokines	12	0.682892	1.7903	0.00434783	0.095116	0.0873406	84	tags=33%, list=2%, signal=33%	2919/2920/6364/3576
R-HSA-5693537	R-HSA-5693537	Resolution of D-Loop Structures	15	0.632212	1.7758	0.00875274	0.14338	0.131659	774	tags=67%, list=20%, signal=54%	9156/83990/641/580/348654/146956/672/5888/80010/7486
R-HSA-5693568	R-HSA-5693568	Resolution of D-loop Structures through Holliday Junction Intermediates	15	0.632212	1.7758	0.00875274	0.14338	0.131659	774	tags=67%, list=20%, signal=54%	9156/83990/641/580/348654/146956/672/5888/80010/7486
R-HSA-3301854	R-HSA-3301854	Nuclear Pore Complex (NPC) Disassembly	13	0.631447	1.6906	0.0132159	0.178949	0.164321	63	tags=23%, list=2%, signal=23%	983/891/57122
R-HSA-6804757	R-HSA-6804757	Regulation of TP53 Degradation	13	0.628372	1.68237	0.0132159	0.178949	0.164321	71	tags=23%, list=2%, signal=23%	1029/983/890
R-HSA-2500257	R-HSA-2500257	Resolution of Sister Chromatid Cohesion	47	0.614268	2.25612	0.00223714	0.0718215	0.0659503	303	tags=32%, list=8%, signal=30%	79019/4085/701/5347/983/57082/891/57122/2491/83540/991/1062/79980/8243/220134
R-HSA-381070	R-HSA-381070	IRE1alpha activates chaperones	13	0.613806	1.64337	0.0198238	0.225416	0.206989	1073	tags=62%, list=28%, signal=45%	3309/2931/3068/58477/6734/5611/27230/7494
R-HSA-2980766	R-HSA-2980766	Nuclear Envelope Breakdown	21	0.599879	1.81778	0.0043573	0.095116	0.0873406	306	tags=29%, list=8%, signal=26%	5347/983/891/57122/8815/5578
R-HSA-6809371	R-HSA-6809371	Formation of the cornified envelope	17	0.595051	1.71304	0.00660793	0.126208	0.115891	282	tags=41%, list=7%, signal=38%	3872/144501/3880/3861/1832/54474/64065
R-HSA-141424	R-HSA-141424	Amplification of signal from the kinetochores	38	0.590833	2.07259	0.00229358	0.0718215	0.0659503	303	tags=32%, list=8%, signal=29%	79019/4085/701/5347/57082/57122/2491/83540/991/1062/79980/220134
R-HSA-141444	R-HSA-141444	Amplification of signal from unattached kinetochores via a MAD2 inhibitory signal	38	0.590833	2.07259	0.00229358	0.0718215	0.0659503	303	tags=32%, list=8%, signal=29%	79019/4085/701/5347/57082/57122/2491/83540/991/1062/79980/220134
R-HSA-163125	R-HSA-163125	Post-translational modification: synthesis of GPI-anchored proteins	16	0.582656	1.64973	0.0155902	0.198576	0.182343	631	tags=44%, list=16%, signal=37%	1048/80328/94005/51227/8818/10232/84720
R-HSA-6805567	R-HSA-6805567	Keratinization	19	0.575652	1.71545	0.00843882	0.14338	0.131659	282	tags=37%, list=7%, signal=34%	3872/144501/3880/3861/1832/54474/64065
R-HSA-983189	R-HSA-983189	Kinesins	19	0.57537	1.71461	0.00843882	0.14338	0.131659	289	tags=32%, list=7%, signal=29%	10112/3833/9493/56992/1062/9585
R-HSA-8852276	R-HSA-8852276	The role of GTSE1 in G2/M progression after G2 checkpoint	22	0.573496	1.75602	0.0043573	0.095116	0.0873406	681	tags=50%, list=18%, signal=41%	51512/5347/983/891/5690/3326/5704/10197/5719/5709/3320
R-HSA-176408	R-HSA-176408	Regulation of APC/C activators between G1/S and early anaphase	28	0.569847	1.85106	0.00223714	0.0718215	0.0659503	619	tags=46%, list=16%, signal=39%	4085/701/5347/983/891/890/991/26271/5690/5704/10197/5719/5709
R-HSA-5663220	R-HSA-5663220	RHO GTPases Activate Formins	50	0.559913	2.08056	0.00222717	0.0718215	0.0659503	303	tags=26%, list=8%, signal=24%	79019/4085/701/5347/57082/29984/57122/2491/83540/991/1062/79980/220134
R-HSA-176814	R-HSA-176814	Activation of APC/C and APC/C:Cdc20 mediated degradation of mitotic proteins	26	0.557505	1.77056	0.00663717	0.126208	0.115891	712	tags=50%, list=18%, signal=41%	4085/701/5347/983/891/890/991/5690/5704/10197/5719/5709/10393
R-HSA-5693607	R-HSA-5693607	Processing of DNA double-strand break ends	28	0.545969	1.7735	0.00447427	0.095116	0.0873406	338	tags=32%, list=9%, signal=30%	9156/890/7468/83990/641/54962/580/7158/5984
R-HSA-68949	R-HSA-68949	Orc1 removal from chromatin	22	0.540566	1.65519	0.0130719	0.178949	0.164321	1054	tags=68%, list=27%, signal=50%	4173/890/4172/5690/4171/5704/10197/5719/5709/4174/4175/7314/9978/5693/5000
R-HSA-69618	R-HSA-69618	Mitotic Spindle Checkpoint	44	0.539162	1.95222	0.00224215	0.0718215	0.0659503	303	tags=27%, list=8%, signal=25%	79019/4085/701/5347/57082/57122/2491/83540/991/1062/79980/220134
R-HSA-69473	R-HSA-69473	G2/M DNA damage checkpoint	28	0.538664	1.74977	0.00447427	0.095116	0.0873406	785	tags=46%, list=20%, signal=37%	9156/983/891/7468/83990/641/580/7158/5984/672/80010/7486/7532
R-HSA-174143	R-HSA-174143	APC/C-mediated degradation of cell cycle proteins	29	0.53477	1.7514	0.00453515	0.095116	0.0873406	619	tags=45%, list=16%, signal=38%	4085/701/5347/983/891/890/991/26271/5690/5704/10197/5719/5709
R-HSA-453276	R-HSA-453276	Regulation of mitotic cell cycle	29	0.53477	1.7514	0.00453515	0.095116	0.0873406	619	tags=45%, list=16%, signal=38%	4085/701/5347/983/891/890/991/26271/5690/5704/10197/5719/5709
R-HSA-176409	R-HSA-176409	APC/C:Cdc20 mediated degradation of mitotic proteins	25	0.533328	1.68665	0.00660793	0.126208	0.115891	712	tags=48%, list=18%, signal=39%	4085/701/983/891/890/991/5690/5704/10197/5719/5709/10393
R-HSA-5693567	R-HSA-5693567	HDR through Homologous Recombination (HRR) or Single Strand Annealing (SSA)	36	0.523524	1.81546	0.00458716	0.095116	0.0873406	1010	tags=53%, list=26%, signal=39%	9156/890/7468/83990/641/54962/580/7158/5984/348654/146956/672/5888/80010/7486/7314/2067/5889/9025
R-HSA-69481	R-HSA-69481	G2/M Checkpoints	52	0.522655	1.96048	0.00228833	0.0718215	0.0659503	785	tags=46%, list=20%, signal=37%	51512/9156/983/4173/891/7468/83990/641/580/4172/7158/5690/5984/4171/5704/10197/672/5719/5709/80010/4174/4175/7486/7532
R-HSA-69620	R-HSA-69620	Cell Cycle Checkpoints	103	0.522027	2.23122	0.00239234	0.0718215	0.0659503	525	tags=33%, list=14%, signal=29%	79019/1029/51512/9156/4085/701/5347/983/4173/57082/891/57122/890/2491/898/7468/83990/83540/991/641/1062/79980/580/4172/7158/5690/220134/5984/4171/5704/10197/11130/9793/672
R-HSA-453279	R-HSA-453279	Mitotic G1-G1/S phases	52	0.519553	1.94884	0.00228833	0.0718215	0.0659503	801	tags=46%, list=21%, signal=37%	1029/7153/983/4173/891/890/898/26271/4172/23649/5690/4171/5704/7298/1875/10197/286826/5719/1021/5709/28227/4174/4175/1871
R-HSA-68867	R-HSA-68867	Assembly of the pre-replicative complex	20	0.519385	1.56913	0.0215983	0.237918	0.218469	1054	tags=70%, list=27%, signal=51%	4173/4172/5690/4171/5704/10197/5719/5709/4174/4175/1871/7314/5693/5000
R-HSA-69206	R-HSA-69206	G1/S Transition	44	0.51618	1.86901	0.00224215	0.0718215	0.0659503	764	tags=45%, list=20%, signal=37%	983/4173/891/890/898/26271/4172/23649/5690/4171/5704/7298/1875/10197/286826/5719/5709/28227/4174/4175
R-HSA-381119	R-HSA-381119	Unfolded Protein Response (UPR)	28	0.509413	1.65475	0.00894855	0.14338	0.131659	1073	tags=64%, list=28%, signal=47%	1649/3576/3309/2931/440/3068/22926/58477/1054/8570/811/9451/4800/6734/468/5611/27230/7494
R-HSA-174184	R-HSA-174184	Cdc20:Phospho-APC/C mediated degradation of Cyclin A	24	0.508032	1.59119	0.0195652	0.225416	0.206989	712	tags=46%, list=18%, signal=38%	4085/701/983/890/991/5690/5704/10197/5719/5709/10393
R-HSA-179419	R-HSA-179419	APC:Cdc20 mediated degradation of cell cycle proteins prior to satisfation of the cell cycle checkpoint	24	0.508032	1.59119	0.0195652	0.225416	0.206989	712	tags=46%, list=18%, signal=38%	4085/701/983/890/991/5690/5704/10197/5719/5709/10393
R-HSA-375276	R-HSA-375276	Peptide ligand-binding receptors	25	0.506289	1.60114	0.0110132	0.165198	0.151694	339	tags=28%, list=9%, signal=26%	2919/2920/6364/183/3576/6752/10874
R-HSA-5693538	R-HSA-5693538	Homology Directed Repair	38	0.503507	1.76626	0.00229358	0.0718215	0.0659503	1010	tags=50%, list=26%, signal=37%	9156/890/7468/83990/641/54962/580/7158/5984/348654/146956/672/5888/80010/7486/7314/2067/5889/9025
R-HSA-6811434	R-HSA-6811434	COPI-dependent Golgi-to-ER retrograde traffic	29	0.501566	1.64266	0.00680272	0.126208	0.115891	1151	tags=59%, list=30%, signal=42%	10112/3833/9493/56992/1062/9585/8775/378/3831/381/89953/4905/81930/375/23095/55605/3799
R-HSA-69002	R-HSA-69002	DNA Replication Pre-Initiation	24	0.498582	1.5616	0.023913	0.248671	0.228342	1054	tags=62%, list=27%, signal=46%	4173/4172/23649/5690/4171/5704/10197/5719/5709/4174/4175/1871/7314/5693/5000
R-HSA-68877	R-HSA-68877	Mitotic Prometaphase	65	0.497712	1.94201	0.00238095	0.0718215	0.0659503	1042	tags=48%, list=27%, signal=35%	79019/4085/701/5347/983/57082/891/57122/2491/83540/991/1062/79980/8243/220134/10592/11130/9793/9918/10426/3320/7532/113130/9184/203068/1454/699/1778/140735/81930/11116
R-HSA-5693532	R-HSA-5693532	DNA Double-Strand Break Repair	44	0.490045	1.77437	0.00224215	0.0718215	0.0659503	1166	tags=57%, list=30%, signal=40%	9156/890/7468/83990/641/54962/580/7158/5984/348654/2547/146956/672/5591/5888/80010/7486/9682/7314/2067/5889/9025/142/8924/8314
R-HSA-68875	R-HSA-68875	Mitotic Prophase	33	0.486568	1.65522	0.0134529	0.178949	0.164321	474	tags=24%, list=12%, signal=21%	5347/983/891/57122/8815/5578/10592/23310
R-HSA-69239	R-HSA-69239	Synthesis of DNA	33	0.484318	1.64756	0.0134529	0.178949	0.164321	1091	tags=61%, list=28%, signal=44%	4173/890/898/4172/23649/5690/5984/4171/5704/10197/5719/5709/4174/10393/4175/7314/9978/5693/5000/3978
R-HSA-69306	R-HSA-69306	DNA Replication	36	0.478508	1.65935	0.0114679	0.168435	0.154666	1091	tags=58%, list=28%, signal=42%	4173/890/898/4172/23649/5690/5984/4171/5704/10197/5719/5709/4174/10393/4175/1871/7314/9978/5693/5000/3978
R-HSA-69052	R-HSA-69052	Switching of origins to a post-replicative state	29	0.478253	1.56631	0.015873	0.198576	0.182343	1054	tags=59%, list=27%, signal=43%	4173/890/898/4172/5690/4171/5704/10197/5719/5709/4174/10393/4175/7314/9978/5693/5000
R-HSA-3371556	R-HSA-3371556	Cellular response to heat stress	33	0.474947	1.61568	0.0201794	0.225817	0.207357	866	tags=39%, list=22%, signal=31%	57122/3309/22824/3326/3313/3306/3312/573/3320/6767/129401/9531/5594
R-HSA-2555396	R-HSA-2555396	Mitotic Metaphase and Anaphase	69	0.469082	1.85526	0.00236407	0.0718215	0.0659503	564	tags=30%, list=15%, signal=26%	79019/4085/701/5347/57082/57122/2491/83540/991/1062/79980/26271/8243/5690/8815/220134/5704/10197/11130/9793/5719
R-HSA-2467813	R-HSA-2467813	Separation of Sister Chromatids	63	0.468753	1.82846	0.00236967	0.0718215	0.0659503	619	tags=32%, list=16%, signal=27%	79019/4085/701/5347/57082/57122/2491/83540/991/1062/79980/8243/5690/220134/5704/10197/11130/9793/5719/5709
R-HSA-9609507	R-HSA-9609507	Protein localization	38	0.462182	1.62129	0.016055	0.198576	0.182343	912	tags=50%, list=23%, signal=39%	10452/1678/400916/9804/50/5195/1537/51287/92609/8604/1431/3313/131118/5189/6342/7416/5194/91452/7314
R-HSA-68882	R-HSA-68882	Mitotic Anaphase	68	0.458852	1.80377	0.00235849	0.0718215	0.0659503	619	tags=31%, list=16%, signal=26%	79019/4085/701/5347/57082/57122/2491/83540/991/1062/79980/8243/5690/8815/220134/5704/10197/11130/9793/5719/5709
R-HSA-69278	R-HSA-69278	Cell Cycle, Mitotic	168	0.454756	2.06955	0.00268817	0.0758065	0.0696095	930	tags=40%, list=24%, signal=32%	79019/1029/51512/7153/4085/701/10112/5347/983/4173/57082/157570/891/9493/57122/890/3161/2491/898/83540/991/1062/79980/26271/4172/23649/8243/5690/8815/220134/5578/5984/4171/3326/5704/10592/7298/1875/10197/286826/23310/11130/9793/9918/5719/10426/1021/5709/3320/28227/4174/10393/129401/4175/7532/79866/113130/1871/9184/203068/1030/5594/1454/7314/699/9978/994
R-HSA-69242	R-HSA-69242	S Phase	52	0.438906	1.64634	0.00915332	0.143402	0.131679	1091	tags=52%, list=28%, signal=38%	4173/157570/890/898/4172/23649/8243/5690/5984/4171/5704/1875/10197/286826/5719/5709/4174/10393/4175/113130/7314/9978/994/5693/5000/4609/3978
R-HSA-1640170	R-HSA-1640170	Cell Cycle	206	0.436806	2.04178	0.00285714	0.0774725	0.0711394	930	tags=40%, list=24%, signal=32%	79019/1029/51512/7153/9156/4085/701/10112/5347/983/4173/57082/157570/891/55355/9493/57122/890/3161/2491/898/7468/83990/83540/991/641/1062/79980/26271/29893/580/4172/23649/8243/7158/5690/8815/220134/5578/5984/4171/3326/5704/10592/7298/1875/10197/286826/23310/3306/11130/9793/672/9918/5719/10426/1021/5709/5888/80010/3320/28227/4174/10393/129401/4175/7486/7532/79866/113130/1871/9184/203068/23224/1030…
R-HSA-68886	R-HSA-68886	M Phase	113	0.428358	1.85347	0.00242131	0.0718215	0.0659503	1056	tags=42%, list=27%, signal=32%	79019/4085/701/10112/5347/983/57082/891/9493/57122/2491/83540/991/1062/79980/26271/8243/5690/8815/220134/5578/5704/10592/10197/23310/11130/9793/9918/5719/10426/5709/3320/10393/129401/7532/113130/9184/203068/5594/1454/7314/699/1778/140735/5693/81930/11116/23165
R-HSA-195258	R-HSA-195258	RHO GTPase Effectors	96	0.42064	1.77542	0.00239234	0.0718215	0.0659503	306	tags=20%, list=8%, signal=19%	79019/128239/9928/4085/701/5347/57082/29984/57122/2491/6242/83540/991/1062/79980/8976/999/220134/5578
R-HSA-453274	R-HSA-453274	Mitotic G2-G2/M phases	60	0.413464	1.59114	0.00235849	0.0718215	0.0659503	1042	tags=47%, list=27%, signal=35%	51512/5347/983/891/890/3161/5690/3326/5704/10197/286826/9793/5719/10426/5709/3320/28227/7532/79866/1871/203068/1454/7314/9978/994/1778/5693/11116
R-HSA-69275	R-HSA-69275	G2/M Transition	59	0.408625	1.56991	0.00705882	0.127602	0.117171	1042	tags=46%, list=27%, signal=34%	51512/5347/983/891/890/3161/5690/3326/5704/10197/286826/9793/5719/10426/5709/3320/28227/7532/79866/203068/1454/7314/9978/994/1778/5693/11116
R-HSA-194315	R-HSA-194315	Signaling by Rho GTPases	122	0.37727	1.64989	0.00244499	0.0718215	0.0659503	306	tags=18%, list=8%, signal=17%	79019/128239/9928/84904/4085/701/5347/57082/9824/29984/57122/2491/6242/83540/991/1062/79980/8976/1894/999/220134/5578
R-HSA-112316	R-HSA-112316	Neuronal System	85	-0.398638	-1.55381	0.017331	0.210662	0.193441	806	tags=35%, list=21%, signal=29%	59283/85358/6197/2066/8495/2899/113/2904/2773/1742/348980/1385/2572/26050/785/2561/2554/5567/27345/3758/6582/2890/2558/2791/814/7102/3782/217/3756/9378
R-HSA-112315	R-HSA-112315	Transmission across Chemical Synapses	57	-0.399167	-1.46918	0.0224913	0.243945	0.224003	972	tags=44%, list=25%, signal=33%	27163/6812/783/4646/59283/6197/2066/2899/113/2904/2773/1742/1385/2572/785/2561/2554/5567/6582/2890/2558/2791/814/7102/217
R-HSA-397014	R-HSA-397014	Muscle contraction	41	-0.449329	-1.53565	0.019573	0.225416	0.206989	949	tags=49%, list=24%, signal=37%	783/490/10345/476/204851/59283/29766/8850/7220/7431/1756/6546/6326/785/55800/800/29767/7169/7273/4629
R-HSA-3000178	R-HSA-3000178	ECM proteoglycans	26	-0.521941	-1.59844	0.0145455	0.189899	0.174375	1058	tags=65%, list=27%, signal=48%	1291/3685/633/3690/3913/3910/7042/1281/1277/1289/5054/1278/7043/1634/6678/3680/1290
R-HSA-2219530	R-HSA-2219530	Constitutive Signaling by Aberrant PI3K in Cancer	24	-0.52819	-1.58323	0.0239852	0.248671	0.228342	1004	tags=62%, list=26%, signal=47%	2549/2254/5880/152831/3667/5159/2066/1839/26281/2247/2099/2534/940/3082/9965
R-HSA-452723	R-HSA-452723	Transcriptional regulation of pluripotent stem cells	12	-0.643553	-1.58641	0.0239852	0.248671	0.228342	680	tags=42%, list=18%, signal=34%	6299/2247/2034/79923/6657
R-HSA-264876	R-HSA-264876	Insulin processing	11	-0.686247	-1.65934	0.010929	0.165198	0.151694	723	tags=64%, list=19%, signal=52%	3630/148867/60412/11336/5873/5122/3800
