# Supplementary material for: Identification of cell cycle as the critical pathway modulated by exosome-derived microRNAs in gallbladder carcinoma
Source: Med Oncol. 2021 Oct 16;38(12):141. doi: 10.1007/s12032-021-01594-8 (PMC8520510; doi:10.1007/s12032-021-01594-8)
Supplement: Supplementary file 3 — Supplementary file3 (XLSX 26 kb) [file 12032_2021_1594_MOESM3_ESM.xlsx]

## Sheet: 004-multimir_target_results_Luc
TableS3. The target genes of survival related exo-DEMs.
database	mature_mirna_acc	mature_mirna_id	target_symbol	target_entrez	target_ensembl	experiment	support_type	pubmed_id	type
mirecords	MIMAT0000437	hsa-miR-145-5p	MYC	4609	ENSG00000136997	Immunostaining//Luciferase activity assay		19202062	validated
mirecords	MIMAT0000437	hsa-miR-145-5p	MUC1	4582	ENSG00000185499	Western blot//Luciferase activity assay		19996288	validated
mirecords	MIMAT0000437	hsa-miR-145-5p	RTKN	6242	ENSG00000114993	Western blot//Luciferase activity assay		19360360	validated
mirecords	MIMAT0000222	hsa-miR-192-5p	WNK1	65125	ENSG00000060237	Western blot//Luciferase activity assay		20813867	validated
mirtarbase	MIMAT0000222	hsa-miR-192-5p	ACVR2B	93	ENSG00000114739	Luciferase reporter assay//Western blot	Functional MTI	22431721	validated
mirtarbase	MIMAT0000460	hsa-miR-194-5p	ACVR2B	93	ENSG00000114739	Luciferase reporter assay//Western blot	Functional MTI	22431721	validated
mirtarbase	MIMAT0000437	hsa-miR-145-5p	ADD3	120	ENSG00000148700	Flow//Luciferase reporter assay//qRT-PCR//Western blot	Functional MTI	23814265	validated
mirtarbase	MIMAT0000437	hsa-miR-145-5p	JAG1	182	ENSG00000101384	Immunoprecipitaion//Luciferase reporter assay//Microarray//qRT-PCR//Western blot	Non-Functional MTI	21685392	validated
mirtarbase	MIMAT0000222	hsa-miR-192-5p	ALCAM	214	ENSG00000170017	Immunohistochemistry//Luciferase reporter assay//Microarray//qRT-PCR//Western blot	Functional MTI	21119604	validated
mirtarbase	MIMAT0000437	hsa-miR-145-5p	ANGPT2	285	ENSG00000091879	Luciferase reporter assay//qRT-PCR	Functional MTI	24384875	validated
mirtarbase	MIMAT0000222	hsa-miR-192-5p	XIAP	331	ENSG00000101966	qRT-PCR//Luciferase reporter assay//Immunohistochemistry//Western blot	Functional MTI	25444916	validated
mirtarbase	MIMAT0000437	hsa-miR-145-5p	ARF6	382	ENSG00000165527	qRT-PCR//Western blot//In situ hybridization//Luciferase reporter assay	Functional MTI	25253741	validated
mirtarbase	MIMAT0004602	hsa-miR-125a-3p	RHOA	387	ENSG00000067560	Immunofluorescence//Luciferase reporter assay//qRT-PCR	Functional MTI	23525486	validated
mirtarbase	MIMAT0004602	hsa-miR-125a-3p	RHOA	387	ENSG00000067560	Luciferase reporter assay//Microarray//qRT-PCR//Western blot	Functional MTI	26148871	validated
mirtarbase	MIMAT0000222	hsa-miR-192-5p	ATP1B1	481	ENSG00000143153	Luciferase reporter assay	Functional MTI	23221637	validated
mirtarbase	MIMAT0000763	hsa-miR-338-3p	CCND1	595	ENSG00000110092	Luciferase reporter assay	Functional MTI	22942717	validated
mirtarbase	MIMAT0000763	hsa-miR-338-3p	CCND1	595	ENSG00000110092	Luciferase reporter assay	Functional MTI	22912826	validated
mirtarbase	MIMAT0000222	hsa-miR-192-5p	BCL2	596	ENSG00000171791	Luciferase reporter assay//qRT-PCR//Reporter assay;Microarray;Other	Functional MTI	19074876	validated
mirtarbase	MIMAT0000460	hsa-miR-194-5p	BMI1	648	ENSG00000168283	Luciferase reporter assay//qRT-PCR//Western blot	Functional MTI	21851624	validated
mirtarbase	MIMAT0000460	hsa-miR-194-5p	BMP1	649	ENSG00000168487	Immunohistochemistry//Immunoprecipitation//Luciferase reporter assay//QRTPCR//Western Blot	Functional MTI	23584484	validated
mirtarbase	MIMAT0000437	hsa-miR-145-5p	BNIP3	664	ENSG00000176171	Luciferase reporter assay//qRT-PCR//Western blot	Functional MTI	20332243	validated
mirtarbase	MIMAT0004602	hsa-miR-125a-3p	BRCA1	672	ENSG00000012048	Luciferase reporter assay//qRT-PCR//Western blot	Functional MTI	27693788	validated
mirtarbase	MIMAT0000437	hsa-miR-145-5p	BRAF	673	ENSG00000157764	Luciferase reporter assay//qRT-PCR//Western blot	Functional MTI	23128394	validated
mirtarbase	MIMAT0000437	hsa-miR-145-5p	KLF5	688	ENSG00000102554	Luciferase reporter assay//qRT-PCR//Western blot	Functional MTI	23128394	validated
mirtarbase	MIMAT0000437	hsa-miR-145-5p	VPS51	738	ENSG00000149823	ELISA//Immunohistochemistry//Luciferase reporter assay//qRT-PCR//Western blot	Functional MTI	27570490	validated
mirtarbase	MIMAT0000437	hsa-miR-145-5p	MYRF	745	ENSG00000124920	Luciferase reporter assay	Non-Functional MTI	20737575	validated
mirtarbase	MIMAT0000222	hsa-miR-192-5p	CAV1	857	ENSG00000105974	Luciferase reporter assay//qRT-PCR//Western blot	Functional MTI	24623846	validated
mirtarbase	MIMAT0000437	hsa-miR-145-5p	CBFB	865	ENSG00000067955	qRT-PCR//Luciferase reporter assay//Microarray//Reporter assay;Other	Functional MTI	19915607	validated
mirtarbase	MIMAT0000437	hsa-miR-145-5p	CBFB	865	ENSG00000067955	Luciferase reporter assay	Non-Functional MTI	20737575	validated
mirtarbase	MIMAT0000437	hsa-miR-145-5p	CD28	940	ENSG00000178562	Luciferase reporter assay	Functional MTI	24043548	validated
mirtarbase	MIMAT0000437	hsa-miR-145-5p	CD40	958	ENSG00000101017	Luciferase reporter assay	Functional MTI	27731400	validated
mirtarbase	MIMAT0000437	hsa-miR-145-5p	CD44	960	ENSG00000026508	Luciferase reporter assay//qRT-PCR//Western blot	Functional MTI	23128394	validated
mirtarbase	MIMAT0000437	hsa-miR-145-5p	CD44	960	ENSG00000026508	Luciferase reporter assay//qRT-PCR//Western blot	Functional MTI	28428713	validated
mirtarbase	MIMAT0000222	hsa-miR-192-5p	CD47	961	ENSG00000196776	Immunofluorescence//Luciferase reporter assay//Western blot	Functional MTI	26506238	validated
mirtarbase	MIMAT0000460	hsa-miR-194-5p	CDH2	1000	ENSG00000170558	Luciferase reporter assay//qRT-PCR//Western blot	Functional MTI	20979124	validated
mirtarbase	MIMAT0000437	hsa-miR-145-5p	CDH2	1000	ENSG00000170558	Luciferase reporter assay//Western blot	Functional MTI	22370644	validated
mirtarbase	MIMAT0000763	hsa-miR-338-3p	CDH2	1000	ENSG00000170558	Immunofluorescence//Immunohistochemistry//Luciferase reporter assay//qRT-PCR//Western blot	Functional MTI	27331410	validated
mirtarbase	MIMAT0000437	hsa-miR-145-5p	CDK4	1019	ENSG00000135446	Luciferase reporter assay//qRT-PCR//Western blot	Functional MTI	21092188	validated
mirtarbase	MIMAT0000437	hsa-miR-145-5p	CDK6	1021	ENSG00000105810	Immunohistochemistry//Luciferase reporter assay//qRT-PCR//Western blot	Functional MTI	24510775	validated
mirtarbase	MIMAT0000437	hsa-miR-145-5p	CDK6	1021	ENSG00000105810	ChIP-seq//Immunohistochemistry//Luciferase reporter assay//qRT-PCR//Western blot	Functional MTI	25762621	validated
mirtarbase	MIMAT0000437	hsa-miR-145-5p	CDKN1A	1026	ENSG00000124762	qRT-PCR//Luciferase reporter assay//Western blot	Non-Functional MTI	20190813	validated
mirtarbase	MIMAT0000222	hsa-miR-192-5p	CDKN1B	1027	ENSG00000111276	Luciferase reporter assay	Non-Functional MTI	17627278	validated
mirtarbase	MIMAT0000460	hsa-miR-194-5p	CDKN1B	1027	ENSG00000111276	Immunohistochemistry//Immunoprecipitation//Luciferase reporter assay//QRTPCR//Westren Blot	Functional MTI	23584484	validated
mirtarbase	MIMAT0000437	hsa-miR-145-5p	CFTR	1080	ENSG00000001626	Luciferase reporter assay//qRT-PCR	Functional MTI	23436935	validated
mirtarbase	MIMAT0000460	hsa-miR-194-5p	CHD1	1105	ENSG00000153922	Luciferase reporter assay//Microarray//qRT-PCR	Functional MTI	28217257	validated
mirtarbase	MIMAT0000437	hsa-miR-145-5p	CCN2	1490	ENSG00000118523	Luciferase reporter assay	Functional MTI	23390502	validated
mirtarbase	MIMAT0000437	hsa-miR-145-5p	CTNND1	1500	ENSG00000198561	Immunohistochemistry//Luciferase reporter assay//qRT-PCR//Western blot	Functional MTI	25470111	validated
mirtarbase	MIMAT0000437	hsa-miR-145-5p	DDX6	1656	ENSG00000110367	Immunofluorescence//Luciferase reporter assay//qRT-PCR//Western blot	Functional MTI	23932921	validated
mirtarbase	MIMAT0000437	hsa-miR-145-5p	DFFA	1676	ENSG00000160049	Luciferase reporter assay//qRT-PCR//Western blot	Functional MTI	20687965	validated
mirtarbase	MIMAT0000222	hsa-miR-192-5p	DHFR	1719	ENSG00000228716	Luciferase reporter assay//Western blot	Functional MTI	26506238	validated
mirtarbase	MIMAT0000460	hsa-miR-194-5p	DNMT3A	1788	ENSG00000119772	Luciferase reporter assay//qRT-PCR//Western blot	Functional MTI	20979124	validated
mirtarbase	MIMAT0000460	hsa-miR-194-5p	HBEGF	1839	ENSG00000113070	Luciferase reporter assay//qRT-PCR//Western blot	Functional MTI	20979124	validated
mirtarbase	MIMAT0000437	hsa-miR-145-5p	E2F3	1871	ENSG00000112242	ChIP-seq//Immunohistochemistry//Luciferase reporter assay//qRT-PCR//Western blot	Functional MTI	25762621	validated
mirtarbase	MIMAT0000437	hsa-miR-145-5p	EIF4E	1977	ENSG00000151247	Luciferase reporter assay//qRT-PCR//Western blot	Functional MTI	21092188	validated
mirtarbase	MIMAT0000437	hsa-miR-145-5p	EPAS1	2034	ENSG00000116016	Luciferase reporter assay//qRT-PCR//Western blot	Functional MTI	23222716	validated
mirtarbase	MIMAT0000222	hsa-miR-192-5p	ERCC3	2071	ENSG00000163161	Luciferase reporter assay//qRT-PCR//Reporter assay;Microarray;Other	Functional MTI	19074876	validated
mirtarbase	MIMAT0000222	hsa-miR-192-5p	ERCC3	2071	ENSG00000163161	Luciferase reporter assay//qRT-PCR//Western blot	Functional MTI	21672525	validated
mirtarbase	MIMAT0000222	hsa-miR-192-5p	ERCC4	2072	ENSG00000175595	Luciferase reporter assay//qRT-PCR//Western blot	Functional MTI	21672525	validated
mirtarbase	MIMAT0000437	hsa-miR-145-5p	ERG	2078	ENSG00000157554	Luciferase reporter assay	Functional MTI	23480797	validated
mirtarbase	MIMAT0000437	hsa-miR-145-5p	ERG	2078	ENSG00000157554	Luciferase reporter assay//qRT-PCR//Western blot	Functional MTI	27572146	validated
mirtarbase	MIMAT0000437	hsa-miR-145-5p	ESR1	2099	ENSG00000091831	Luciferase reporter assay	Functional MTI	19730444	validated
mirtarbase	MIMAT0000222	hsa-miR-192-5p	ESR1	2099	ENSG00000091831	Luciferase reporter assay//qRT-PCR//Western blot	Functional MTI	27304060	validated
mirtarbase	MIMAT0000437	hsa-miR-145-5p	ETS1	2113	ENSG00000134954	Luciferase reporter assay//qRT-PCR//Western blot//Immunohistochemistry	Functional MTI	23233482	validated
mirtarbase	MIMAT0004602	hsa-miR-125a-3p	GPC4	2239	ENSG00000076716	Luciferase reporter assay	Functional MTI	22644326	validated
mirtarbase	MIMAT0000437	hsa-miR-145-5p	FLI1	2313	ENSG00000151702	qRT-PCR//Luciferase reporter assay//Western blot	Functional MTI	20382729	validated
mirtarbase	MIMAT0000437	hsa-miR-145-5p	FLI1	2313	ENSG00000151702	Luciferase reporter assay//Northern blot//qRT-PCR//Western blot	Functional MTI	20737575	validated
mirtarbase	MIMAT0000437	hsa-miR-145-5p	FLI1	2313	ENSG00000151702	Luciferase reporter assay//Western blot	Functional MTI	21217773	validated
mirtarbase	MIMAT0000437	hsa-miR-145-5p	FLI1	2313	ENSG00000151702	Luciferase reporter assay//qRT-PCR//Western blot	Functional MTI	27304058	validated
mirtarbase	MIMAT0000437	hsa-miR-145-5p	FXN	2395	ENSG00000165060	Luciferase reporter assay	Functional MTI	26717909	validated
mirtarbase	MIMAT0004602	hsa-miR-125a-3p	FYN	2534	ENSG00000010810	Luciferase reporter assay	Functional MTI	23606749	validated
mirtarbase	MIMAT0000222	hsa-miR-192-5p	H3-3A	3020	ENSG00000163041	Luciferase reporter assay//Microarray//qRT-PCR	Functional MTI	28217257	validated
mirtarbase	MIMAT0000437	hsa-miR-145-5p	HDAC2	3066	ENSG00000196591	Luciferase reporter assay	Functional MTI	23499894	validated
mirtarbase	MIMAT0004602	hsa-miR-125a-3p	NRG1	3084	ENSG00000157168	Luciferase reporter assay//Western blot	Functional MTI	25560389	validated
mirtarbase	MIMAT0000763	hsa-miR-338-3p	HIF1A	3091	ENSG00000100644	Immunocytochemistry//Luciferase reporter assay//qRT-PCR//Western blot	Functional MTI	26260688	validated
mirtarbase	MIMAT0000460	hsa-miR-194-5p	HNF4G	3174	ENSG00000164749	Luciferase reporter assay//qRT-PCR//Western blot	Functional MTI	25800782	validated
mirtarbase	MIMAT0000222	hsa-miR-192-5p	HOXA10	3206	ENSG00000253293	Luciferase reporter assay//qRT-PCR	Functional MTI	19074876	validated
mirtarbase	MIMAT0000222	hsa-miR-192-5p	HRH1	3269	ENSG00000196639	Luciferase reporter assay//qRT-PCR//Reporter assay;Microarray;Other	Functional MTI	19074876	validated
mirtarbase	MIMAT0000437	hsa-miR-145-5p	IFNB1	3456	ENSG00000171855	ELISA//Luciferase reporter assay//qRT-PCR	Functional MTI	20130213	validated
mirtarbase	MIMAT0000437	hsa-miR-145-5p	IGF1R	3480	ENSG00000140443	Luciferase reporter assay//qRT-PCR	Functional MTI	25077964	validated
mirtarbase	MIMAT0000437	hsa-miR-145-5p	IGF1R	3480	ENSG00000140443	Luciferase reporter assay//Western blot	Functional MTI	24999188	validated
mirtarbase	MIMAT0000437	hsa-miR-145-5p	IGF1R	3480	ENSG00000140443	qRT-PCR//Luciferase reporter assay//Western blot	Functional MTI	25609710	validated
mirtarbase	MIMAT0000460	hsa-miR-194-5p	IGF1R	3480	ENSG00000140443	Luciferase reporter assay//qRT-PCR//Western blot	Functional MTI	20979124	validated
mirtarbase	MIMAT0004602	hsa-miR-125a-3p	IL6	3569	ENSG00000136244	Luciferase reporter assay//qRT-PCR//Western blot	Functional MTI	26563755	validated
mirtarbase	MIMAT0000460	hsa-miR-194-5p	IL10	3586	ENSG00000136634	Luciferase reporter assay//Microarray//qRT-PCR	Functional MTI	26147452	validated
mirtarbase	MIMAT0000437	hsa-miR-145-5p	ILK	3611	ENSG00000166333	Luciferase reporter assay//qRT-PCR//Western blot	Functional MTI	23104321	validated
mirtarbase	MIMAT0000437	hsa-miR-145-5p	IRS1	3667	ENSG00000169047	Luciferase reporter assay//Northern blot//qRT-PCR//Western blot//Reporter assay;Other	Functional MTI	17827156	validated
mirtarbase	MIMAT0000437	hsa-miR-145-5p	IRS1	3667	ENSG00000169047	Luciferase reporter assay	Functional MTI	22431718	validated
mirtarbase	MIMAT0000437	hsa-miR-145-5p	IRS1	3667	ENSG00000169047	Luciferase reporter assay//Western blot	Functional MTI	23201159	validated
mirtarbase	MIMAT0000437	hsa-miR-145-5p	IRS1	3667	ENSG00000169047	Flow//Luciferase reporter assay//qRT-PCR//Western blot	Functional MTI	24690171	validated
mirtarbase	MIMAT0000437	hsa-miR-145-5p	IRS1	3667	ENSG00000169047	Luciferase reporter assay//qRT-PCR//Western blot	Functional MTI	23714355	validated
mirtarbase	MIMAT0000460	hsa-miR-194-5p	ITGA9	3680	ENSG00000144668	Luciferase reporter assay//qRT-PCR//Western blot	Functional MTI	20979124	validated
mirtarbase	MIMAT0000222	hsa-miR-192-5p	ITGAV	3685	ENSG00000138448	Immunofluorescence//Luciferase reporter assay//Western blot	Functional MTI	26506238	validated
mirtarbase	MIMAT0000222	hsa-miR-192-5p	ITGB1	3688	ENSG00000150093	Immunofluorescence//Luciferase reporter assay//Western blot	Functional MTI	26506238	validated
mirtarbase	MIMAT0000222	hsa-miR-192-5p	ITGB3	3690	ENSG00000259207	Immunofluorescence//Luciferase reporter assay//Western blot	Functional MTI	26506238	validated
mirtarbase	MIMAT0000763	hsa-miR-338-3p	ITGB3	3690	ENSG00000259207	Luciferase reporter assay//qRT-PCR//Western blot	Functional MTI	27431198	validated
mirtarbase	MIMAT0000437	hsa-miR-145-5p	ITGB8	3696	ENSG00000105855	Immunofluorescence//Luciferase reporter assay//qRT-PCR//GFP reporter assay//In situ hybridization//Microarray//Western blot	Functional MTI	21701675	validated
mirtarbase	MIMAT0000222	hsa-miR-192-5p	MAD2L1	4085	ENSG00000164109	Luciferase reporter assay//qRT-PCR//Western blot//Reporter assay;Western blot;Microarray;Other	Functional MTI	19074876	validated
mirtarbase	MIMAT0000437	hsa-miR-145-5p	SMAD2	4087	ENSG00000175387	Luciferase reporter assay	Functional MTI	27388239	validated
mirtarbase	MIMAT0000437	hsa-miR-145-5p	SMAD3	4088	ENSG00000166949	Luciferase reporter assay//Western blot//qRT-PCR//ELISA//Immunofluorescence	Functional MTI	24873879	validated
mirtarbase	MIMAT0000437	hsa-miR-145-5p	SMAD3	4088	ENSG00000166949	Luciferase reporter assay	Functional MTI	23632450	validated
mirtarbase	MIMAT0000437	hsa-miR-145-5p	MCM2	4171	ENSG00000073111	Luciferase reporter assay	Functional MTI	25354783	validated
mirtarbase	MIMAT0000437	hsa-miR-145-5p	MDM2	4193	ENSG00000135679	Luciferase reporter assay	Functional MTI	22330136	validated
mirtarbase	MIMAT0000437	hsa-miR-145-5p	ABCC1	4363	ENSG00000103222	Luciferase reporter assay	Functional MTI	25354783	validated
mirtarbase	MIMAT0000437	hsa-miR-145-5p	ABCC1	4363	ENSG00000278183	Luciferase reporter assay	Functional MTI	25354783	validated
mirtarbase	MIMAT0000437	hsa-miR-145-5p	MSH3	4437	ENSG00000113318	Luciferase reporter assay//qRT-PCR//Western blot	Functional MTI	26852750	validated
mirtarbase	MIMAT0000437	hsa-miR-145-5p	MUC1	4582	ENSG00000185499	Luciferase reporter assay//Western blot	Functional MTI	20407606	validated
mirtarbase	MIMAT0000437	hsa-miR-145-5p	MUC1	4582	ENSG00000185499	Immunohistochemistry//Luciferase reporter assay//qRT-PCR//Western blot//Reporter assay	Functional MTI	19996288	validated
mirtarbase	MIMAT0000437	hsa-miR-145-5p	MUC1	4582	ENSG00000185499	Luciferase reporter assay	Functional MTI	24157791	validated
mirtarbase	MIMAT0000437	hsa-miR-145-5p	MUC1	4582	ENSG00000185499	Luciferase reporter assay//qRT-PCR//Western blot	Functional MTI	25961369	validated
mirtarbase	MIMAT0000437	hsa-miR-145-5p	MYC	4609	ENSG00000136997	qRT-PCR//Luciferase reporter assay//Western blot	Functional MTI	19202062	validated
mirtarbase	MIMAT0000437	hsa-miR-145-5p	MYC	4609	ENSG00000136997	Luciferase reporter assay//qRT-PCR//Western blot	Functional MTI	21092188	validated
mirtarbase	MIMAT0000437	hsa-miR-145-5p	MYC	4609	ENSG00000136997	Immunoblot//Luciferase reporter assay//qRT-PCR	Functional MTI	26354756	validated
mirtarbase	MIMAT0000437	hsa-miR-145-5p	MYO5A	4644	ENSG00000197535	Luciferase reporter assay	Functional MTI	22895360	validated
mirtarbase	MIMAT0000437	hsa-miR-145-5p	MYO6	4646	ENSG00000196586	qRT-PCR//Luciferase reporter assay//Western blot	Functional MTI	20353999	validated
mirtarbase	MIMAT0000437	hsa-miR-145-5p	NAIP	4671	ENSG00000276068	Luciferase reporter assay//qRT-PCR//Western blot	Functional MTI	26459459	validated
mirtarbase	MIMAT0000437	hsa-miR-145-5p	NAIP	4671	ENSG00000249437	Luciferase reporter assay//qRT-PCR//Western blot	Functional MTI	26459459	validated
mirtarbase	MIMAT0000437	hsa-miR-145-5p	NAIP	4671	ENSG00000278613	Luciferase reporter assay//qRT-PCR//Western blot	Functional MTI	26459459	validated
mirtarbase	MIMAT0000437	hsa-miR-145-5p	NEDD9	4739	ENSG00000111859	Luciferase reporter assay	Functional MTI	23355420	validated
mirtarbase	MIMAT0000437	hsa-miR-145-5p	NEDD9	4739	ENSG00000111859	Luciferase reporter assay//qRT-PCR	Functional MTI	24384875	validated
mirtarbase	MIMAT0000437	hsa-miR-145-5p	NFATC1	4772	ENSG00000131196	Luciferase reporter assay	Functional MTI	24043548	validated
mirtarbase	MIMAT0000222	hsa-miR-192-5p	NID1	4811	ENSG00000116962	Luciferase reporter assay//qRT-PCR//Western blot	Functional MTI	25857602	validated
mirtarbase	MIMAT0000437	hsa-miR-145-5p	NRAS	4893	ENSG00000213281	Luciferase reporter assay//Western blot	Functional MTI	23201159	validated
mirtarbase	MIMAT0000437	hsa-miR-145-5p	NRAS	4893	ENSG00000213281	Immunoblot//Immunohistochemistry//Luciferase reporter assay//Northern blot//qRT-PCR	Functional MTI	22592534	validated
mirtarbase	MIMAT0000437	hsa-miR-145-5p	NRAS	4893	ENSG00000213281	Luciferase reporter assay//qRT-PCR//Western blot	Functional MTI	28332309	validated
mirtarbase	MIMAT0000437	hsa-miR-145-5p	SERPINE1	5054	ENSG00000106366	Immunoblot//Luciferase reporter assay//qRT-PCR//Western blot	Functional MTI	22108519	validated
mirtarbase	MIMAT0000222	hsa-miR-192-5p	SERPINE1	5054	ENSG00000106366	Luciferase reporter assay//qRT-PCR//Western blot	Functional MTI	27216198	validated
mirtarbase	MIMAT0000222	hsa-miR-192-5p	PIM1	5292	ENSG00000137193	Luciferase reporter assay//qRT-PCR//Reporter assay;Microarray;Other	Functional MTI	19074876	validated
mirtarbase	MIMAT0000763	hsa-miR-338-3p	PKLR	5313	ENSG00000262785	Luciferase reporter assay//Microarray//qRT-PCR//Western blot	Functional MTI	26082033	validated
mirtarbase	MIMAT0000763	hsa-miR-338-3p	PKLR	5313	ENSG00000143627	Luciferase reporter assay//Microarray//qRT-PCR//Western blot	Functional MTI	26082033	validated
mirtarbase	MIMAT0000763	hsa-miR-338-3p	PKM	5315	ENSG00000067225	Luciferase reporter assay//qRT-PCR//Western blot	Functional MTI	27508048	validated
mirtarbase	MIMAT0000437	hsa-miR-145-5p	POU5F1	5460	ENSG00000229094	FACS//Flow//GFP reporter assay//In situ hybridization//Luciferase reporter assay//qRT-PCR//Reporter assay;Western blot;qRT-PCR	Functional MTI	19409607	validated
mirtarbase	MIMAT0000437	hsa-miR-145-5p	POU5F1	5460	ENSG00000230336	FACS//Flow//GFP reporter assay//In situ hybridization//Luciferase reporter assay//qRT-PCR//Reporter assay;Western blot;qRT-PCR	Functional MTI	19409607	validated
mirtarbase	MIMAT0000437	hsa-miR-145-5p	POU5F1	5460	ENSG00000206454	FACS//Flow//GFP reporter assay//In situ hybridization//Luciferase reporter assay//qRT-PCR//Reporter assay;Western blot;qRT-PCR	Functional MTI	19409607	validated
mirtarbase	MIMAT0000437	hsa-miR-145-5p	POU5F1	5460	ENSG00000235068	FACS//Flow//GFP reporter assay//In situ hybridization//Luciferase reporter assay//qRT-PCR//Reporter assay;Western blot;qRT-PCR	Functional MTI	19409607	validated
mirtarbase	MIMAT0000437	hsa-miR-145-5p	POU5F1	5460	ENSG00000204531	FACS//Flow//GFP reporter assay//In situ hybridization//Luciferase reporter assay//qRT-PCR//Reporter assay;Western blot;qRT-PCR	Functional MTI	19409607	validated
mirtarbase	MIMAT0000437	hsa-miR-145-5p	POU5F1	5460	ENSG00000233911	FACS//Flow//GFP reporter assay//In situ hybridization//Luciferase reporter assay//qRT-PCR//Reporter assay;Western blot;qRT-PCR	Functional MTI	19409607	validated
mirtarbase	MIMAT0000437	hsa-miR-145-5p	POU5F1	5460	ENSG00000237582	FACS//Flow//GFP reporter assay//In situ hybridization//Luciferase reporter assay//qRT-PCR//Reporter assay;Western blot;qRT-PCR	Functional MTI	19409607	validated
mirtarbase	MIMAT0000437	hsa-miR-145-5p	POU5F1	5460	ENSG00000229094	Luciferase reporter assay	Functional MTI	21496429	validated
mirtarbase	MIMAT0000437	hsa-miR-145-5p	POU5F1	5460	ENSG00000230336	Luciferase reporter assay	Functional MTI	21496429	validated
mirtarbase	MIMAT0000437	hsa-miR-145-5p	POU5F1	5460	ENSG00000206454	Luciferase reporter assay	Functional MTI	21496429	validated
mirtarbase	MIMAT0000437	hsa-miR-145-5p	POU5F1	5460	ENSG00000235068	Luciferase reporter assay	Functional MTI	21496429	validated
mirtarbase	MIMAT0000437	hsa-miR-145-5p	POU5F1	5460	ENSG00000204531	Luciferase reporter assay	Functional MTI	21496429	validated
mirtarbase	MIMAT0000437	hsa-miR-145-5p	POU5F1	5460	ENSG00000233911	Luciferase reporter assay	Functional MTI	21496429	validated
mirtarbase	MIMAT0000437	hsa-miR-145-5p	POU5F1	5460	ENSG00000237582	Luciferase reporter assay	Functional MTI	21496429	validated
mirtarbase	MIMAT0000437	hsa-miR-145-5p	POU5F1	5460	ENSG00000229094	Luciferase reporter assay	Functional MTI	23541921	validated
mirtarbase	MIMAT0000437	hsa-miR-145-5p	POU5F1	5460	ENSG00000230336	Luciferase reporter assay	Functional MTI	23541921	validated
mirtarbase	MIMAT0000437	hsa-miR-145-5p	POU5F1	5460	ENSG00000206454	Luciferase reporter assay	Functional MTI	23541921	validated
mirtarbase	MIMAT0000437	hsa-miR-145-5p	POU5F1	5460	ENSG00000235068	Luciferase reporter assay	Functional MTI	23541921	validated
mirtarbase	MIMAT0000437	hsa-miR-145-5p	POU5F1	5460	ENSG00000204531	Luciferase reporter assay	Functional MTI	23541921	validated
mirtarbase	MIMAT0000437	hsa-miR-145-5p	POU5F1	5460	ENSG00000233911	Luciferase reporter assay	Functional MTI	23541921	validated
mirtarbase	MIMAT0000437	hsa-miR-145-5p	POU5F1	5460	ENSG00000237582	Luciferase reporter assay	Functional MTI	23541921	validated
mirtarbase	MIMAT0000437	hsa-miR-145-5p	POU5F1	5460	ENSG00000229094	Immunoblot//Luciferase reporter assay//qRT-PCR//Western blot	Functional MTI	23049906	validated
mirtarbase	MIMAT0000437	hsa-miR-145-5p	POU5F1	5460	ENSG00000230336	Immunoblot//Luciferase reporter assay//qRT-PCR//Western blot	Functional MTI	23049906	validated
mirtarbase	MIMAT0000437	hsa-miR-145-5p	POU5F1	5460	ENSG00000206454	Immunoblot//Luciferase reporter assay//qRT-PCR//Western blot	Functional MTI	23049906	validated
mirtarbase	MIMAT0000437	hsa-miR-145-5p	POU5F1	5460	ENSG00000235068	Immunoblot//Luciferase reporter assay//qRT-PCR//Western blot	Functional MTI	23049906	validated
mirtarbase	MIMAT0000437	hsa-miR-145-5p	POU5F1	5460	ENSG00000204531	Immunoblot//Luciferase reporter assay//qRT-PCR//Western blot	Functional MTI	23049906	validated
mirtarbase	MIMAT0000437	hsa-miR-145-5p	POU5F1	5460	ENSG00000233911	Immunoblot//Luciferase reporter assay//qRT-PCR//Western blot	Functional MTI	23049906	validated
mirtarbase	MIMAT0000437	hsa-miR-145-5p	POU5F1	5460	ENSG00000237582	Immunoblot//Luciferase reporter assay//qRT-PCR//Western blot	Functional MTI	23049906	validated
mirtarbase	MIMAT0000437	hsa-miR-145-5p	POU5F1	5460	ENSG00000229094	Flow//Immunoblot//Immunohistochemistry//Luciferase reporter assay//qRT-PCR	Functional MTI	24240684	validated
mirtarbase	MIMAT0000437	hsa-miR-145-5p	POU5F1	5460	ENSG00000230336	Flow//Immunoblot//Immunohistochemistry//Luciferase reporter assay//qRT-PCR	Functional MTI	24240684	validated
mirtarbase	MIMAT0000437	hsa-miR-145-5p	POU5F1	5460	ENSG00000206454	Flow//Immunoblot//Immunohistochemistry//Luciferase reporter assay//qRT-PCR	Functional MTI	24240684	validated
mirtarbase	MIMAT0000437	hsa-miR-145-5p	POU5F1	5460	ENSG00000235068	Flow//Immunoblot//Immunohistochemistry//Luciferase reporter assay//qRT-PCR	Functional MTI	24240684	validated
mirtarbase	MIMAT0000437	hsa-miR-145-5p	POU5F1	5460	ENSG00000204531	Flow//Immunoblot//Immunohistochemistry//Luciferase reporter assay//qRT-PCR	Functional MTI	24240684	validated
mirtarbase	MIMAT0000437	hsa-miR-145-5p	POU5F1	5460	ENSG00000233911	Flow//Immunoblot//Immunohistochemistry//Luciferase reporter assay//qRT-PCR	Functional MTI	24240684	validated
mirtarbase	MIMAT0000437	hsa-miR-145-5p	POU5F1	5460	ENSG00000237582	Flow//Immunoblot//Immunohistochemistry//Luciferase reporter assay//qRT-PCR	Functional MTI	24240684	validated
mirtarbase	MIMAT0000437	hsa-miR-145-5p	POU5F1	5460	ENSG00000229094	Luciferase reporter assay//Western blot	Functional MTI	23615404	validated
mirtarbase	MIMAT0000437	hsa-miR-145-5p	POU5F1	5460	ENSG00000230336	Luciferase reporter assay//Western blot	Functional MTI	23615404	validated
mirtarbase	MIMAT0000437	hsa-miR-145-5p	POU5F1	5460	ENSG00000206454	Luciferase reporter assay//Western blot	Functional MTI	23615404	validated
mirtarbase	MIMAT0000437	hsa-miR-145-5p	POU5F1	5460	ENSG00000235068	Luciferase reporter assay//Western blot	Functional MTI	23615404	validated
mirtarbase	MIMAT0000437	hsa-miR-145-5p	POU5F1	5460	ENSG00000204531	Luciferase reporter assay//Western blot	Functional MTI	23615404	validated
mirtarbase	MIMAT0000437	hsa-miR-145-5p	POU5F1	5460	ENSG00000233911	Luciferase reporter assay//Western blot	Functional MTI	23615404	validated
mirtarbase	MIMAT0000437	hsa-miR-145-5p	POU5F1	5460	ENSG00000237582	Luciferase reporter assay//Western blot	Functional MTI	23615404	validated
mirtarbase	MIMAT0000437	hsa-miR-145-5p	PPP3CA	5530	ENSG00000138814	qRT-PCR//Luciferase reporter assay//Microarray//Reporter assay;Other	Functional MTI	19915607	validated
mirtarbase	MIMAT0000460	hsa-miR-194-5p	PTPN12	5782	ENSG00000127947	Luciferase reporter assay//qRT-PCR//Western blot	Functional MTI	20979124	validated
mirtarbase	MIMAT0000460	hsa-miR-194-5p	PTPN12	5782	ENSG00000127947	Luciferase reporter assay//qRT-PCR//Western blot	Functional MTI	27486333	validated
mirtarbase	MIMAT0000460	hsa-miR-194-5p	PTPN13	5783	ENSG00000163629	Luciferase reporter assay//qRT-PCR//Western blot	Functional MTI	20979124	validated
mirtarbase	MIMAT0000437	hsa-miR-145-5p	PXN	5829	ENSG00000089159	Luciferase reporter assay//qRT-PCR//Western blot	Functional MTI	25973017	validated
mirtarbase	MIMAT0000460	hsa-miR-194-5p	RAC1	5879	ENSG00000136238	Luciferase reporter assay//qRT-PCR//Western blot	Functional MTI	20979124	validated
mirtarbase	MIMAT0000222	hsa-miR-192-5p	RB1	5925	ENSG00000139687	Immunoblot//Luciferase reporter assay//qRT-PCR//Western blot	Functional MTI	21511813	validated
mirtarbase	MIMAT0000222	hsa-miR-192-5p	RB1	5925	ENSG00000139687	Luciferase reporter assay//qRT-PCR//Western blot	Functional MTI	24012720	validated
mirtarbase	MIMAT0000437	hsa-miR-145-5p	ROBO2	6092	ENSG00000185008	In situ hybridization//Luciferase reporter assay//qRT-PCR//western blot//Reporter assay	Functional MTI	21276775	validated
mirtarbase	MIMAT0000437	hsa-miR-145-5p	ROCK1	6093	ENSG00000067900	Luciferase reporter assay//Western blot	Functional MTI	24573110	validated
mirtarbase	MIMAT0000437	hsa-miR-145-5p	RPA1	6117	ENSG00000132383	Luciferase reporter assay	Functional MTI	25354783	validated
mirtarbase	MIMAT0000437	hsa-miR-145-5p	RPS6KB1	6198	ENSG00000108443	Luciferase reporter assay	Functional MTI	24157791	validated
mirtarbase	MIMAT0000437	hsa-miR-145-5p	RREB1	6239	ENSG00000124782	Immunohistochemistry//Luciferase reporter assay//qRT-PCR//Western blot	Functional MTI	22751122	validated
mirtarbase	MIMAT0000222	hsa-miR-192-5p	SCN5A	6331	ENSG00000183873	Luciferase reporter assay//qRT-PCR//Western blot	Functional MTI	26209011	validated
mirtarbase	MIMAT0000437	hsa-miR-145-5p	SET	6418	ENSG00000119335	Luciferase reporter assay	Functional MTI	25354783	validated
mirtarbase	MIMAT0000460	hsa-miR-194-5p	ITSN1	6453	ENSG00000205726	Luciferase reporter assay	Functional MTI	24197061	validated
mirtarbase	MIMAT0000222	hsa-miR-192-5p	SMARCB1	6598	ENSG00000099956	Luciferase reporter assay//qRT-PCR//Reporter assay;Microarray;Other	Functional MTI	19074876	validated
mirtarbase	MIMAT0000222	hsa-miR-192-5p	SMARCB1	6598	ENSG00000275837	Luciferase reporter assay//qRT-PCR//Reporter assay;Microarray;Other	Functional MTI	19074876	validated
mirtarbase	MIMAT0000763	hsa-miR-338-3p	SMO	6608	ENSG00000128602	Luciferase reporter assay//qRT-PCR//Western blot//Western blot;qRT-PCR	Functional MTI	21671467	validated
mirtarbase	MIMAT0000763	hsa-miR-338-3p	SMO	6608	ENSG00000128602	Luciferase reporter assay//qRT-PCR//Western blot	Functional MTI	24277750	validated
mirtarbase	MIMAT0000437	hsa-miR-145-5p	FSCN1	6624	ENSG00000075618	Luciferase reporter assay//qRT-PCR//Western blot	Functional MTI	20160723	validated
mirtarbase	MIMAT0000437	hsa-miR-145-5p	FSCN1	6624	ENSG00000075618	Luciferase reporter assay//Microarray//qRT-PCR//Western blot//Reporter assay//Reporter assay;Western blot;qRT-PCR;Microarray	Functional MTI	21351259	validated
mirtarbase	MIMAT0000437	hsa-miR-145-5p	FSCN1	6624	ENSG00000075618	Luciferase reporter assay//Reporter assay	Functional MTI	21258769	validated
mirtarbase	MIMAT0000437	hsa-miR-145-5p	FSCN1	6624	ENSG00000075618	Luciferase reporter assay//qRT-PCR//Western blot	Functional MTI	26010149	validated
mirtarbase	MIMAT0000437	hsa-miR-145-5p	FSCN1	6624	ENSG00000075618	Immunoblot//Immunohistochemistry//Luciferase reporter assay	Functional MTI	24642628	validated
mirtarbase	MIMAT0000437	hsa-miR-145-5p	FSCN1	6624	ENSG00000075618	Luciferase reporter assay//qRT-PCR//Western blot	Functional MTI	26173501	validated
mirtarbase	MIMAT0000437	hsa-miR-145-5p	FSCN1	6624	ENSG00000075618	Luciferase reporter assay//Western blot	Functional MTI	26309531	validated
mirtarbase	MIMAT0000437	hsa-miR-145-5p	FSCN1	6624	ENSG00000075618	Luciferase reporter assay//qRT-PCR//Western blot	Functional MTI	26647829	validated
mirtarbase	MIMAT0000437	hsa-miR-145-5p	FSCN1	6624	ENSG00000075618	Luciferase reporter assay//qRT-PCR//Western blot	Functional MTI	25816323	validated
mirtarbase	MIMAT0000437	hsa-miR-145-5p	SOX2	6657	ENSG00000181449	FACS//Flow//GFP reporter assay//In situ hybridization//Luciferase reporter assay//qRT-PCR//Reporter assay;Western blot;qRT-PCR;Other	Functional MTI	19409607	validated
mirtarbase	MIMAT0000437	hsa-miR-145-5p	SOX2	6657	ENSG00000181449	Luciferase reporter assay	Functional MTI	23541921	validated
mirtarbase	MIMAT0000437	hsa-miR-145-5p	SOX2	6657	ENSG00000181449	Luciferase reporter assay//qRT-PCR//Western blot	Functional MTI	26681767	validated
mirtarbase	MIMAT0000763	hsa-miR-338-3p	SOX4	6659	ENSG00000124766	Luciferase reporter assay//Western blot	Functional MTI	26252944	validated
mirtarbase	MIMAT0000460	hsa-miR-194-5p	SOX5	6660	ENSG00000134532	Luciferase reporter assay//qRT-PCR//Western blot	Functional MTI	22396742	validated
mirtarbase	MIMAT0000437	hsa-miR-145-5p	SOX9	6662	ENSG00000125398	Flow//Luciferase reporter assay//qRT-PCR//Western blot	Functional MTI	23814265	validated
mirtarbase	MIMAT0000437	hsa-miR-145-5p	SOX9	6662	ENSG00000125398	Luciferase reporter assay//Western blot//Immunofluorescence	Functional MTI	25145279	validated
mirtarbase	MIMAT0000437	hsa-miR-145-5p	SP1	6667	ENSG00000185591	Immunofluorescence//Luciferase reporter assay//Western blot	Functional MTI	24613927	validated
mirtarbase	MIMAT0000437	hsa-miR-145-5p	SP1	6667	ENSG00000185591	Immunohistochemistry//Luciferase reporter assay//qRT-PCR//Western blot	Functional MTI	24510775	validated
mirtarbase	MIMAT0000437	hsa-miR-145-5p	SPTBN1	6711	ENSG00000115306	Luciferase reporter assay	Functional MTI	25354783	validated
mirtarbase	MIMAT0000437	hsa-miR-145-5p	STAT1	6772	ENSG00000115415	qRT-PCR//Luciferase reporter assay//Western blot//Microarray	Functional MTI	20098684	validated
mirtarbase	MIMAT0000437	hsa-miR-145-5p	ADAM17	6868	ENSG00000151694	Luciferase reporter assay	Functional MTI	23441135	validated
mirtarbase	MIMAT0000437	hsa-miR-145-5p	ADAM17	6868	ENSG00000151694	Luciferase reporter assay//qRT-PCR//Western blot	Functional MTI	23076445	validated
mirtarbase	MIMAT0000763	hsa-miR-338-3p	ADAM17	6868	ENSG00000151694	Luciferase reporter assay//qRT-PCR//Western blot	Functional MTI	26617808	validated
mirtarbase	MIMAT0000763	hsa-miR-338-3p	TAZ	6901	ENSG00000102125	Luciferase reporter assay//qRT-PCR//Western blot	Functional MTI	26315112	validated
mirtarbase	MIMAT0000437	hsa-miR-145-5p	TGFB2	7042	ENSG00000092969	Luciferase reporter assay	Functional MTI	27388239	validated
mirtarbase	MIMAT0000437	hsa-miR-145-5p	TGFBR2	7048	ENSG00000163513	Luciferase reporter assay//qRT-PCR//Western blot	Functional MTI	23986572	validated
mirtarbase	MIMAT0000437	hsa-miR-145-5p	TGFBR2	7048	ENSG00000163513	qRT-PCR//Luciferase reporter assay//Immunoblot//Western blot	Functional MTI	25323858	validated
mirtarbase	MIMAT0000437	hsa-miR-145-5p	TGFBR2	7048	ENSG00000163513	Luciferase reporter assay	Functional MTI	27388239	validated
mirtarbase	MIMAT0000437	hsa-miR-145-5p	VEGFA	7422	ENSG00000112715	Luciferase reporter assay//qRT-PCR//Western blot	Functional MTI	22472569	validated
mirtarbase	MIMAT0000437	hsa-miR-145-5p	VEGFA	7422	ENSG00000112715	Immunoblot//Immunohistochemistry//Luciferase reporter assay//Northern blot//qRT-PCR	Functional MTI	22592534	validated
mirtarbase	MIMAT0000437	hsa-miR-145-5p	VEGFA	7422	ENSG00000112715	Luciferase reporter assay//qRT-PCR//Western blotting	Functional MTI	24886719	validated
mirtarbase	MIMAT0004602	hsa-miR-125a-3p	VEGFA	7422	ENSG00000112715	Immunohistochemistry//Luciferase reporter assay//qRT-PCR//Western blot	Functional MTI	26398444	validated
mirtarbase	MIMAT0000437	hsa-miR-145-5p	YES1	7525	ENSG00000176105	qRT-PCR//Luciferase reporter assay//Western blot//Microarray	Functional MTI	20098684	validated
mirtarbase	MIMAT0000222	hsa-miR-192-5p	CUL5	8065	ENSG00000166266	Luciferase reporter assay//qRT-PCR//Western blot//Reporter assay;Western blot;Microarray;Other	Functional MTI	19074876	validated
mirtarbase	MIMAT0000437	hsa-miR-145-5p	HMGA2	8091	ENSG00000149948	Immunohistochemistry//Luciferase reporter assay//Microarray//qRT-PCR//Western blot	Functional MTI	25444913	validated
mirtarbase	MIMAT0000222	hsa-miR-192-5p	CDC7	8317	ENSG00000097046	Luciferase reporter assay//qRT-PCR//Western blot//Reporter assay;Western blot;Microarray;Other	Functional MTI	19074876	validated
mirtarbase	MIMAT0000437	hsa-miR-145-5p	FZD7	8324	ENSG00000155760	Luciferase reporter assay	Non-Functional MTI	20737575	validated
mirtarbase	MIMAT0000437	hsa-miR-145-5p	PPM1D	8493	ENSG00000170836	Immunoblot//Luciferase reporter assay	Non-Functional MTI	20668064	validated
mirtarbase	MIMAT0000437	hsa-miR-145-5p	IRS2	8660	ENSG00000185950	Luciferase reporter assay	Functional MTI	22431718	validated
mirtarbase	MIMAT0000763	hsa-miR-338-3p	IRS2	8660	ENSG00000185950	Luciferase reporter assay//qRT-PCR//Western blot	Functional MTI	28123847	validated
mirtarbase	MIMAT0000437	hsa-miR-145-5p	TNFSF13	8741	ENSG00000161955	Immunohistochemistry//Luciferase reporter assay//qRT-PCR//Western blot	Functional MTI	25612651	validated
mirtarbase	MIMAT0000763	hsa-miR-338-3p	NRP1	8829	ENSG00000099250	Immunohistochemistry//Luciferase reporter assay//qRT-PCR//Western blot	Functional MTI	24736504	validated
mirtarbase	MIMAT0000460	hsa-miR-194-5p	SOCS2	8835	ENSG00000120833	Luciferase reporter assay//qRT-PCR//Western blot	Functional MTI	20979124	validated
mirtarbase	MIMAT0004602	hsa-miR-125a-3p	MTA1	9112	ENSG00000182979	Luciferase reporter assay//qRT-PCR//Western blot	Functional MTI	25998575	validated
mirtarbase	MIMAT0004602	hsa-miR-125a-3p	MTA1	9112	ENSG00000182979	Luciferase reporter assay//qRT-PCR//Western blot	Functional MTI	28088556	validated
mirtarbase	MIMAT0000222	hsa-miR-192-5p	DLG5	9231	ENSG00000274429	Luciferase reporter assay//qRT-PCR//Reporter assay;Microarray;Other	Functional MTI	19074876	validated
mirtarbase	MIMAT0000222	hsa-miR-192-5p	DLG5	9231	ENSG00000151208	Luciferase reporter assay//qRT-PCR//Reporter assay;Microarray;Other	Functional MTI	19074876	validated
mirtarbase	MIMAT0000437	hsa-miR-145-5p	KLF4	9314	ENSG00000136826	FACS//Flow//GFP reporter assay//In situ hybridization//Luciferase reporter assay//qRT-PCR//Reporter assay;Western blot;qRT-PCR	Functional MTI	19409607	validated
mirtarbase	MIMAT0000437	hsa-miR-145-5p	KLF4	9314	ENSG00000136826	Luciferase reporter assay//qRT-PCR//Western blot	Functional MTI	28380435	validated
mirtarbase	MIMAT0000437	hsa-miR-145-5p	KLF4	9314	ENSG00000136826	Luciferase reporter assay//qRT-PCR//Western blot	Functional MTI	26181633	validated
mirtarbase	MIMAT0000222	hsa-miR-192-5p	KIF20B	9585	ENSG00000138182	Luciferase reporter assay//qRT-PCR//Reporter assay;Microarray	Functional MTI	19074876	validated
mirtarbase	MIMAT0000437	hsa-miR-145-5p	CLINT1	9685	ENSG00000113282	qRT-PCR//Luciferase reporter assay//Microarray//Reporter assay;Other	Functional MTI	19915607	validated
mirtarbase	MIMAT0000460	hsa-miR-194-5p	BCLAF1	9774	ENSG00000029363	Luciferase reporter assay//Microarray//qRT-PCR//Western blot	Functional MTI	28216661	validated
mirtarbase	MIMAT0000763	hsa-miR-338-3p	ZEB2	9839	ENSG00000169554	Immunohistochemistry//In situ hybridization//Luciferase reporter assay//qRT-PCR//Western blot	Functional MTI	25945841	validated
mirtarbase	MIMAT0000460	hsa-miR-194-5p	RBX1	9978	ENSG00000100387	Flow//Luciferase reporter assay//qRT-PCR//Western blot	Functional MTI	25412959	validated
mirtarbase	MIMAT0000437	hsa-miR-145-5p	PAK4	10298	ENSG00000130669	Luciferase reporter assay//qRT-PCR//Western blot	Functional MTI	22766504	validated
mirtarbase	MIMAT0000437	hsa-miR-145-5p	DDX17	10521	ENSG00000100201	Luciferase reporter assay//Northern blot//qRT-PCR//Western blot	Functional MTI	22876303	validated
mirtarbase	MIMAT0000437	hsa-miR-145-5p	SPTLC1	10558	ENSG00000090054	Luciferase reporter assay	Functional MTI	25354783	validated
mirtarbase	MIMAT0000222	hsa-miR-192-5p	TRAPPC2B	10597	ENSG00000256060	Luciferase reporter assay	Functional MTI	18835392	validated
mirtarbase	MIMAT0000460	hsa-miR-194-5p	KDM5B	10765	ENSG00000117139	Luciferase reporter assay//qRT-PCR//Western blot	Functional MTI	27874950	validated
mirtarbase	MIMAT0000460	hsa-miR-194-5p	KDM5B	10765	ENSG00000117139	Luciferase reporter assay//qRT-PCR//Western blot	Functional MTI	27480251	validated
mirtarbase	MIMAT0000437	hsa-miR-145-5p	SWAP70	23075	ENSG00000133789	Luciferase reporter assay//Reporter assay;Western blot;qRT-PCR	Functional MTI	21360565	validated
mirtarbase	MIMAT0000222	hsa-miR-192-5p	DICER1	23405	ENSG00000100697	Luciferase reporter assay//qRT-PCR//Western blot	Functional MTI	24223844	validated
mirtarbase	MIMAT0004602	hsa-miR-125a-3p	GIT1	28964	ENSG00000108262	Luciferase reporter assay//qRT-PCR//Western blot	Functional MTI	28101188	validated
mirtarbase	MIMAT0000222	hsa-miR-192-5p	NOB1	28987	ENSG00000141101	Luciferase reporter assay//qRT-PCR//Western blot	Functional MTI	26743688	validated
mirtarbase	MIMAT0000222	hsa-miR-192-5p	RACGAP1	29127	ENSG00000161800	Luciferase reporter assay//qRT-PCR//Microarray//Reporter assay;Microarray;Other	Functional MTI	19074876	validated
mirtarbase	MIMAT0000437	hsa-miR-145-5p	TMOD3	29766	ENSG00000138594	Luciferase reporter assay//Reporter assay;Other	Non-Functional MTI	15131085	validated
mirtarbase	MIMAT0000437	hsa-miR-145-5p	SENP1	29843	ENSG00000079387	qRT-PCR//Luciferase reporter assay//Western blot	Functional MTI	25645686	validated
mirtarbase	MIMAT0000437	hsa-miR-145-5p	SOCS7	30837	ENSG00000274211	Luciferase reporter assay	Functional MTI	23392170	validated
mirtarbase	MIMAT0000437	hsa-miR-145-5p	SOCS7	30837	ENSG00000274229	Luciferase reporter assay	Functional MTI	23392170	validated
mirtarbase	MIMAT0000222	hsa-miR-192-5p	DTL	51514	ENSG00000143476	Luciferase reporter assay//qRT-PCR//Reporter assay;Microarray;Other	Functional MTI	19074876	validated
mirtarbase	MIMAT0004673	hsa-miR-29c-5p	WNT4	54361	ENSG00000162552	Luciferase reporter assay	Functional MTI	26484393	validated
mirtarbase	MIMAT0000437	hsa-miR-145-5p	TUG1	55000		Immunohistochemistry//Luciferase reporter assay//qRT-PCR	Functional MTI	27983921	validated
mirtarbase	MIMAT0000222	hsa-miR-192-5p	MCM10	55388	ENSG00000065328	Luciferase reporter assay//qRT-PCR//Reporter assay;Microarray;Other	Functional MTI	19074876	validated
mirtarbase	MIMAT0000437	hsa-miR-145-5p	CAMK1D	57118	ENSG00000183049	Immunoblot//Immunofluorescence//Luciferase reporter assay//Next Generation Sequencing (NGS)//qRT-PCR	Functional MTI	26586766	validated
mirtarbase	MIMAT0000437	hsa-miR-145-5p	SRGAP1	57522	ENSG00000196935	In situ hybridization//Luciferase reporter assay//qRT-PCR//western blot	Functional MTI	21276775	validated
mirtarbase	MIMAT0000222	hsa-miR-192-5p	WNK1	65125	ENSG00000060237	Luciferase reporter assay//Northern blot//qRT-PCR//Western blot	Functional MTI	20813867	validated
mirtarbase	MIMAT0000222	hsa-miR-192-5p	MIS12	79003	ENSG00000167842	Luciferase reporter assay//qRT-PCR//Reporter assay;Microarray;Other	Functional MTI	19074876	validated
mirtarbase	MIMAT0000437	hsa-miR-145-5p	PARP8	79668	ENSG00000151883	Luciferase reporter assay	Functional MTI	15131085	validated
mirtarbase	MIMAT0000437	hsa-miR-145-5p	HDAC11	79885	ENSG00000163517	Luciferase reporter assay//qRT-PCR//Western blot	Functional MTI	23980205	validated
mirtarbase	MIMAT0000437	hsa-miR-145-5p	NANOG	79923	ENSG00000111704	Luciferase reporter assay	Functional MTI	23541921	validated
mirtarbase	MIMAT0000763	hsa-miR-338-3p	PREX2	80243	ENSG00000046889	Immunohistochemistry//Luciferase reporter assay//qRT-PCR//Western blot	Functional MTI	24375644	validated
mirtarbase	MIMAT0000437	hsa-miR-145-5p	CPEB4	80315	ENSG00000113742	Luciferase reporter assay	Non-Functional MTI	20737575	validated
mirtarbase	MIMAT0004673	hsa-miR-29c-5p	CPEB4	80315	ENSG00000113742	Luciferase reporter assay//Western blot	Functional MTI	28060377	validated
mirtarbase	MIMAT0000460	hsa-miR-194-5p	TLN2	83660	ENSG00000171914	Luciferase reporter assay	Functional MTI	22829924	validated
mirtarbase	MIMAT0000222	hsa-miR-192-5p	LMNB2	84823	ENSG00000176619	Luciferase reporter assay//qRT-PCR//Western blot//Reporter assay;Western blot;Microarray;Other	Functional MTI	19074876	validated
mirtarbase	MIMAT0000222	hsa-miR-192-5p	PRPF38A	84950	ENSG00000134748	Luciferase reporter assay//qRT-PCR//Reporter assay;Microarray;Other	Functional MTI	19074876	validated
mirtarbase	MIMAT0000437	hsa-miR-145-5p	MTDH	92140	ENSG00000147649	Luciferase reporter assay//qRT-PCR//Western blot	Functional MTI	27765924	validated
mirtarbase	MIMAT0000437	hsa-miR-145-5p	MTDH	92140	ENSG00000147649	Immunocytochemistry//Luciferase reporter assay//qRT-PCR//Western blot	Functional MTI	25428378	validated
mirtarbase	MIMAT0000437	hsa-miR-145-5p	MYOCD	93649	ENSG00000141052	Luciferase reporter assay//qRT-PCR//Western blot	Functional MTI	26181633	validated
mirtarbase	MIMAT0000763	hsa-miR-338-3p	SSX2IP	117178	ENSG00000117155	Immunohistochemistry//Luciferase reporter assay//qRT-PCR//Western blot	Functional MTI	23826132	validated
mirtarbase	MIMAT0000437	hsa-miR-145-5p	SP7	121340	ENSG00000170374	Luciferase reporter assay//qRT-PCR//Western blot	Functional MTI	23886710	validated
mirtarbase	MIMAT0004602	hsa-miR-125a-3p	IL23R	149233	ENSG00000162594	Flow//Luciferase reporter assay//qRT-PCR	Functional MTI	25863684	validated
mirtarbase	MIMAT0000222	hsa-miR-192-5p	SEPTIN10	151011	ENSG00000186522	Luciferase reporter assay//qRT-PCR//Microarray//Reporter assay;Microarray;Other	Functional MTI	19074876	validated
mirtarbase	MIMAT0000763	hsa-miR-338-3p	MACC1	346389	ENSG00000183742	Immunohistochemistry//In situ hybridization//Luciferase reporter assay//qRT-PCR//Western blot	Functional MTI	25945841	validated
mirtarbase	MIMAT0000763	hsa-miR-338-3p	MACC1	346389	ENSG00000183742	Luciferase reporter assay//qRT-PCR//Western blot	Functional MTI	26936749	validated
mirtarbase	MIMAT0000763	hsa-miR-338-3p	MACC1	346389	ENSG00000183742	Luciferase reporter assay//qRT-PCR//Western blot	Functional MTI	27694002	validated
mirtarbase	MIMAT0000437	hsa-miR-145-5p	CRNDE	643911	ENSG00000245694	Luciferase reporter assay//qRT-PCR//Western blot	Functional MTI	28490034	validated
mirtarbase	MIMAT0000763	hsa-miR-338-3p	PLA2G4B	100137049	ENSG00000243708	Immunoblot//Immunocytochemistry//Luciferase reporter assay//Microarray//qRT-PCR	Functional MTI	18991333	validated
