# Supplementary material for: Identification of cell cycle as the critical pathway modulated by exosome-derived microRNAs in gallbladder carcinoma
Source: Med Oncol. 2021 Oct 16;38(12):141. doi: 10.1007/s12032-021-01594-8 (PMC8520510; doi:10.1007/s12032-021-01594-8)
Supplement: Supplementary file 4 — Supplementary file4 (XLSX 17 kb) [file 12032_2021_1594_MOESM4_ESM.xlsx]

## Sheet: Sheet1
Table S4. ceRNA medited with the exo-DEMs associated with patients' survival
Node1	Node2
hsa-miR-145-5p	ABCC1
hsa-miR-192-5p	ACVR2B
hsa-miR-194-5p	ACVR2B
hsa-miR-145-5p	ADAM17
hsa-miR-338-3p	ADAM17
hsa-miR-145-5p	ADD3
hsa-miR-192-5p	ALCAM
hsa-miR-145-5p	ANGPT2
hsa-miR-145-5p	ARF6
hsa-miR-192-5p	ATP1B1
hsa-miR-192-5p	BCL2
hsa-miR-194-5p	BCLAF1
hsa-miR-194-5p	BMI1
hsa-miR-194-5p	BMP1
hsa-miR-145-5p	BNIP3
hsa-miR-145-5p	BRAF
hsa-miR-125a-3p	BRCA1
hsa-miR-145-5p	CAMK1D
hsa-miR-192-5p	CAV1
hsa-miR-145-5p	CBFB
hsa-miR-145-5p	CCN2
hsa-miR-338-3p	CCND1
hsa-miR-145-5p	CD28
hsa-miR-145-5p	CD40
hsa-miR-145-5p	CD44
hsa-miR-192-5p	CD47
hsa-miR-192-5p	CDC7
hsa-miR-145-5p	CDH2
hsa-miR-194-5p	CDH2
hsa-miR-338-3p	CDH2
hsa-miR-145-5p	CDK4
hsa-miR-145-5p	CDK6
hsa-miR-145-5p	CDKN1A
hsa-miR-192-5p	CDKN1B
hsa-miR-194-5p	CDKN1B
hsa-miR-145-5p	CFTR
hsa-miR-194-5p	CHD1
hsa-miR-145-5p	CLINT1
hsa-miR-145-5p	CPEB4
hsa-miR-29c-5p	CPEB4
hsa-miR-145-5p	CRNDE
hsa-miR-145-5p	CTNND1
hsa-miR-192-5p	CUL5
hsa-miR-145-5p	DDX17
hsa-miR-145-5p	DDX6
hsa-miR-145-5p	DFFA
hsa-miR-192-5p	DHFR
hsa-miR-192-5p	DICER1
hsa-miR-192-5p	DLG5
hsa-miR-194-5p	DNMT3A
hsa-miR-192-5p	DTL
hsa-miR-145-5p	E2F3
hsa-miR-145-5p	EIF4E
hsa-miR-145-5p	EPAS1
hsa-miR-192-5p	ERCC3
hsa-miR-192-5p	ERCC4
hsa-miR-145-5p	ERG
hsa-miR-145-5p	ESR1
hsa-miR-192-5p	ESR1
hsa-miR-145-5p	ETS1
hsa-miR-145-5p	FLI1
hsa-miR-145-5p	FSCN1
hsa-miR-145-5p	FXN
hsa-miR-125a-3p	FYN
hsa-miR-145-5p	FZD7
hsa-miR-125a-3p	GIT1
hsa-miR-125a-3p	GPC4
hsa-miR-192-5p	H3-3A
hsa-miR-194-5p	HBEGF
hsa-miR-145-5p	HDAC11
hsa-miR-145-5p	HDAC2
hsa-miR-338-3p	HIF1A
hsa-miR-145-5p	HMGA2
hsa-miR-194-5p	HNF4G
hsa-miR-192-5p	HOXA10
hsa-miR-192-5p	HRH1
GRM5-AS1	hsa-miR-145-5p
HCG18	hsa-miR-145-5p
JPX	hsa-miR-145-5p
KCNQ1OT1	hsa-miR-145-5p
LINC00052	hsa-miR-145-5p
MALAT1	hsa-miR-145-5p
MEG3	hsa-miR-145-5p
PVT1	hsa-miR-145-5p
SNHG1	hsa-miR-145-5p
FTX	hsa-miR-192-5p
KCNQ1OT1	hsa-miR-192-5p
XIST	hsa-miR-192-5p
CASC2	hsa-miR-194-5p
FBXL19-AS1	hsa-miR-194-5p
KCNQ1OT1	hsa-miR-194-5p
LIFR-AS1	hsa-miR-194-5p
LINC00452	hsa-miR-194-5p
MALAT1	hsa-miR-194-5p
MCM3AP-AS1	hsa-miR-194-5p
NEAT1	hsa-miR-194-5p
PVT1	hsa-miR-194-5p
SNHG1	hsa-miR-194-5p
XIST	hsa-miR-194-5p
ZBTB20-AS1	hsa-miR-194-5p
CRNDE	hsa-miR-338-3p
DSCAM-AS1	hsa-miR-338-3p
KCNQ1OT1	hsa-miR-338-3p
LINC00365	hsa-miR-338-3p
LINC00525	hsa-miR-338-3p
MALAT1	hsa-miR-338-3p
NEAT1	hsa-miR-338-3p
TP53TG1	hsa-miR-338-3p
XIST	hsa-miR-338-3p
hsa-miR-145-5p	IFNB1
hsa-miR-145-5p	IGF1R
hsa-miR-194-5p	IGF1R
hsa-miR-194-5p	IL10
hsa-miR-125a-3p	IL23R
hsa-miR-125a-3p	IL6
hsa-miR-145-5p	ILK
hsa-miR-145-5p	IRS1
hsa-miR-145-5p	IRS2
hsa-miR-338-3p	IRS2
hsa-miR-194-5p	ITGA9
hsa-miR-192-5p	ITGAV
hsa-miR-192-5p	ITGB1
hsa-miR-192-5p	ITGB3
hsa-miR-338-3p	ITGB3
hsa-miR-145-5p	ITGB8
hsa-miR-194-5p	ITSN1
hsa-miR-145-5p	JAG1
hsa-miR-194-5p	KDM5B
hsa-miR-192-5p	KIF20B
hsa-miR-145-5p	KLF4
hsa-miR-145-5p	KLF5
hsa-miR-192-5p	LMNB2
hsa-miR-338-3p	MACC1
hsa-miR-192-5p	MAD2L1
hsa-miR-192-5p	MCM10
hsa-miR-145-5p	MCM2
hsa-miR-145-5p	MDM2
hsa-miR-192-5p	MIS12
hsa-miR-145-5p	MSH3
hsa-miR-125a-3p	MTA1
hsa-miR-145-5p	MTDH
hsa-miR-145-5p	MUC1
hsa-miR-145-5p	MYC
hsa-miR-145-5p	MYO5A
hsa-miR-145-5p	MYO6
hsa-miR-145-5p	MYOCD
hsa-miR-145-5p	MYRF
hsa-miR-145-5p	NAIP
hsa-miR-145-5p	NANOG
hsa-miR-145-5p	NEDD9
hsa-miR-145-5p	NFATC1
hsa-miR-192-5p	NID1
hsa-miR-192-5p	NOB1
hsa-miR-145-5p	NRAS
hsa-miR-125a-3p	NRG1
hsa-miR-338-3p	NRP1
hsa-miR-145-5p	PAK4
hsa-miR-145-5p	PARP8
hsa-miR-192-5p	PIM1
hsa-miR-338-3p	PKLR
hsa-miR-338-3p	PKM
hsa-miR-338-3p	PLA2G4B
hsa-miR-145-5p	POU5F1
hsa-miR-145-5p	PPM1D
hsa-miR-145-5p	PPP3CA
hsa-miR-338-3p	PREX2
hsa-miR-192-5p	PRPF38A
hsa-miR-194-5p	PTPN12
hsa-miR-194-5p	PTPN13
hsa-miR-145-5p	PXN
hsa-miR-194-5p	RAC1
hsa-miR-192-5p	RACGAP1
hsa-miR-192-5p	RB1
hsa-miR-194-5p	RBX1
hsa-miR-125a-3p	RHOA
hsa-miR-145-5p	ROBO2
hsa-miR-145-5p	ROCK1
hsa-miR-145-5p	RPA1
hsa-miR-145-5p	RPS6KB1
hsa-miR-145-5p	RREB1
hsa-miR-145-5p	RTKN
hsa-miR-192-5p	SCN5A
hsa-miR-145-5p	SENP1
hsa-miR-192-5p	SEPTIN10
hsa-miR-145-5p	SERPINE1
hsa-miR-192-5p	SERPINE1
hsa-miR-145-5p	SET
hsa-miR-145-5p	SMAD2
hsa-miR-145-5p	SMAD3
hsa-miR-192-5p	SMARCB1
hsa-miR-338-3p	SMO
hsa-miR-194-5p	SOCS2
hsa-miR-145-5p	SOCS7
hsa-miR-145-5p	SOX2
hsa-miR-338-3p	SOX4
hsa-miR-194-5p	SOX5
hsa-miR-145-5p	SOX9
hsa-miR-145-5p	SP1
hsa-miR-145-5p	SP7
hsa-miR-145-5p	SPTBN1
hsa-miR-145-5p	SPTLC1
hsa-miR-145-5p	SRGAP1
hsa-miR-338-3p	SSX2IP
hsa-miR-145-5p	STAT1
hsa-miR-145-5p	SWAP70
hsa-miR-338-3p	TAZ
hsa-miR-145-5p	TGFB2
hsa-miR-145-5p	TGFBR2
hsa-miR-194-5p	TLN2
hsa-miR-145-5p	TMOD3
hsa-miR-145-5p	TNFSF13
hsa-miR-192-5p	TRAPPC2B
hsa-miR-145-5p	TUG1
hsa-miR-125a-3p	VEGFA
hsa-miR-145-5p	VEGFA
hsa-miR-145-5p	VPS51
hsa-miR-192-5p	WNK1
hsa-miR-29c-5p	WNT4
hsa-miR-192-5p	XIAP
hsa-miR-145-5p	YES1
hsa-miR-338-3p	ZEB2
STEAP3-AS1	hsa-miR-192-5p
HMGA1P4	hsa-miR-192-5p
KRT18P51	hsa-miR-192-5p

## Sheet: Sheet3
hsa-miR-145-5p	106
hsa-miR-192-5p	46
hsa-miR-194-5p	34
hsa-miR-338-3p	26
hsa-miR-125a-3p	10
KCNQ1OT1	4
MALAT1	3
XIST	3
CDH2	3
hsa-miR-29c-5p	2
PVT1	2
SNHG1	2
NEAT1	2
CRNDE	2
ACVR2B	2
ADAM17	2
CDKN1B	2
CPEB4	2
ESR1	2
IGF1R	2
IRS2	2
ITGB3	2
SERPINE1	2
VEGFA	2
GRM5-AS1	1
HCG18	1
JPX	1
LINC00052	1
MEG3	1
FTX	1
CASC2	1
FBXL19-AS1	1
LIFR-AS1	1
LINC00452	1
MCM3AP-AS1	1
ZBTB20-AS1	1
DSCAM-AS1	1
LINC00365	1
LINC00525	1
TP53TG1	1
STEAP3-AS1	1
HMGA1P4	1
KRT18P51	1
ABCC1	1
ADD3	1
ALCAM	1
ANGPT2	1
ARF6	1
ATP1B1	1
BCL2	1
BCLAF1	1
BMI1	1
BMP1	1
BNIP3	1
BRAF	1
BRCA1	1
CAMK1D	1
CAV1	1
CBFB	1
CCN2	1
CCND1	1
CD28	1
CD40	1
CD44	1
CD47	1
CDC7	1
CDK4	1
CDK6	1
CDKN1A	1
CFTR	1
CHD1	1
CLINT1	1
CTNND1	1
CUL5	1
DDX17	1
DDX6	1
DFFA	1
DHFR	1
DICER1	1
DLG5	1
DNMT3A	1
DTL	1
E2F3	1
EIF4E	1
EPAS1	1
ERCC3	1
ERCC4	1
ERG	1
ETS1	1
FLI1	1
FSCN1	1
FXN	1
FYN	1
FZD7	1
GIT1	1
GPC4	1
H3-3A	1
HBEGF	1
HDAC11	1
HDAC2	1
HIF1A	1
HMGA2	1
HNF4G	1
HOXA10	1
HRH1	1
IFNB1	1
IL10	1
IL23R	1
IL6	1
ILK	1
IRS1	1
ITGA9	1
ITGAV	1
ITGB1	1
ITGB8	1
ITSN1	1
JAG1	1
KDM5B	1
KIF20B	1
KLF4	1
KLF5	1
LMNB2	1
MACC1	1
MAD2L1	1
MCM10	1
MCM2	1
MDM2	1
MIS12	1
MSH3	1
MTA1	1
MTDH	1
MUC1	1
MYC	1
MYO5A	1
MYO6	1
MYOCD	1
MYRF	1
NAIP	1
NANOG	1
NEDD9	1
NFATC1	1
NID1	1
NOB1	1
NRAS	1
NRG1	1
NRP1	1
PAK4	1
PARP8	1
PIM1	1
PKLR	1
PKM	1
PLA2G4B	1
POU5F1	1
PPM1D	1
PPP3CA	1
PREX2	1
PRPF38A	1
PTPN12	1
PTPN13	1
PXN	1
RAC1	1
RACGAP1	1
RB1	1
RBX1	1
RHOA	1
ROBO2	1
ROCK1	1
RPA1	1
RPS6KB1	1
RREB1	1
RTKN	1
SCN5A	1
SENP1	1
SEPTIN10	1
SET	1
SMAD2	1
SMAD3	1
SMARCB1	1
SMO	1
SOCS2	1
SOCS7	1
SOX2	1
SOX4	1
SOX5	1
SOX9	1
SP1	1
SP7	1
SPTBN1	1
SPTLC1	1
SRGAP1	1
SSX2IP	1
STAT1	1
SWAP70	1
TAZ	1
TGFB2	1
TGFBR2	1
TLN2	1
TMOD3	1
TNFSF13	1
TRAPPC2B	1
TUG1	1
VPS51	1
WNK1	1
WNT4	1
XIAP	1
YES1	1
ZEB2	1
