# Supplementary material for: Identification of cell cycle as the critical pathway modulated by exosome-derived microRNAs in gallbladder carcinoma
Source: Med Oncol. 2021 Oct 16;38(12):141. doi: 10.1007/s12032-021-01594-8 (PMC8520510; doi:10.1007/s12032-021-01594-8)
Supplement: Supplementary file 5 — Supplementary file5 (XLSX 182 kb) [file 12032_2021_1594_MOESM5_ESM.xlsx]

## Sheet: Sheet1
category	#term ID	term description	observed gene count	background gene count	strength	false discovery rate	matching proteins in your network (IDs)	matching proteins in your network (labels)
CC	GO:0031981	nuclear lumen	85	4030	0.38	3.16e-14	9606.ENSP00000216225,9606.ENSP00000225577,9606.ENSP00000227507,9606.ENSP00000228872,9606.ENSP00000229307,9606.ENSP00000244745,9606.ENSP00000245479,9606.ENSP00000248594,9606.ENSP00000254719,9606.ENSP00000257181,9606.ENSP00000257904,9606.ENSP00000258149,9606.ENSP00000259915,9606.ENSP00000262160,9606.ENSP00000262904,9606.ENSP00000263121,9606.ENSP00000263734,9606.ENSP00000264709,9606.ENSP00000265056,…	RBX1,RPS6KB1,CCND1,CDKN1B,NANOG,SOX4,SOX9,PTPN12,RPA1,PRPF38A,CDK4,MDM2,POU5F1,SMAD2,E2F3,SMARCB1,EPAS1,DNMT3A,MCM2,MSH3,CDK6,RB1,NOB1,MYRF,VPS51,ERCC3,HDAC11,MAD2L1,PPM1D,ERCC4,SOX2,LMNB2,SP1,SMAD3,MTA1,MTDH,TNFSF13,ADD3,SPTBN1,STAT1,DTL,KDM5B,BNIP3,MYO6,XIAP,KIF20B,SET,PIM1,KLF4,BMI1,DFFA,KLF5,NEDD9,RREB1,ETS1,PPP3CA,HNF4G,ILK,DDX17,BCL2,NRG1,CDKN1A,NFATC1,TRAPPC2,CDC7,SENP1,PTPN13,MYOCD,RACGAP…
CC	GO:0005654	nucleoplasm	77	3446	0.41	5.89e-14	9606.ENSP00000216225,9606.ENSP00000225577,9606.ENSP00000227507,9606.ENSP00000228872,9606.ENSP00000229307,9606.ENSP00000244745,9606.ENSP00000245479,9606.ENSP00000248594,9606.ENSP00000254719,9606.ENSP00000257181,9606.ENSP00000257904,9606.ENSP00000258149,9606.ENSP00000259915,9606.ENSP00000262160,9606.ENSP00000262904,9606.ENSP00000263121,9606.ENSP00000263734,9606.ENSP00000264709,9606.ENSP00000265056,…	RBX1,RPS6KB1,CCND1,CDKN1B,NANOG,SOX4,SOX9,PTPN12,RPA1,PRPF38A,CDK4,MDM2,POU5F1,SMAD2,E2F3,SMARCB1,EPAS1,DNMT3A,MCM2,MSH3,CDK6,RB1,NOB1,MYRF,ERCC3,HDAC11,MAD2L1,PPM1D,ERCC4,SOX2,SP1,SMAD3,MTA1,MTDH,TNFSF13,ADD3,STAT1,DTL,KDM5B,BNIP3,MYO6,XIAP,KIF20B,SET,PIM1,KLF4,BMI1,DFFA,KLF5,NEDD9,RREB1,ETS1,PPP3CA,HNF4G,ILK,DDX17,BCL2,NRG1,CDKN1A,NFATC1,TRAPPC2,CDC7,SENP1,PTPN13,RACGAP1,ESR1,CBFB,MCM10,BRCA1,C…
CC	GO:0070013	intracellular organelle lumen	95	5162	0.32	2.7e-13	9606.ENSP00000216225,9606.ENSP00000223095,9606.ENSP00000225577,9606.ENSP00000227507,9606.ENSP00000228872,9606.ENSP00000229307,9606.ENSP00000244745,9606.ENSP00000245479,9606.ENSP00000248594,9606.ENSP00000254719,9606.ENSP00000257181,9606.ENSP00000257904,9606.ENSP00000258149,9606.ENSP00000259915,9606.ENSP00000262160,9606.ENSP00000262904,9606.ENSP00000263121,9606.ENSP00000263734,9606.ENSP00000264709,…	RBX1,SERPINE1,RPS6KB1,CCND1,CDKN1B,NANOG,SOX4,SOX9,PTPN12,RPA1,PRPF38A,CDK4,MDM2,POU5F1,SMAD2,E2F3,SMARCB1,EPAS1,DNMT3A,MCM2,MSH3,CDK6,RB1,NOB1,CDH2,MYRF,VPS51,ERCC3,WNT4,HDAC11,MAD2L1,PPM1D,ERCC4,PKM,SOX2,LMNB2,SP1,SMAD3,MTA1,MTDH,TNFSF13,ADD3,SPTBN1,STAT1,TGFB2,DTL,KDM5B,BNIP3,MYO6,GPC4,XIAP,KIF20B,SET,PIM1,KLF4,BMI1,DFFA,FXN,KLF5,NEDD9,RREB1,ETS1,PPP3CA,HNF4G,ILK,DDX17,BCL2,ROCK1,NRG1,CDKN1A,I…
CC	GO:0032991	protein-containing complex	90	4792	0.33	4.81e-13	9606.ENSP00000003084,9606.ENSP00000216225,9606.ENSP00000222573,9606.ENSP00000227507,9606.ENSP00000228872,9606.ENSP00000244745,9606.ENSP00000245479,9606.ENSP00000248594,9606.ENSP00000254719,9606.ENSP00000257181,9606.ENSP00000257904,9606.ENSP00000258149,9606.ENSP00000259915,9606.ENSP00000261023,9606.ENSP00000262160,9606.ENSP00000262554,9606.ENSP00000262904,9606.ENSP00000263121,9606.ENSP00000263734,…	CFTR,RBX1,ITGB8,CCND1,CDKN1B,SOX4,SOX9,PTPN12,RPA1,PRPF38A,CDK4,MDM2,POU5F1,ITGAV,SMAD2,SPTLC1,E2F3,SMARCB1,EPAS1,ITGA9,MCM2,MSH3,CPEB4,NRP1,CDK6,RB1,PXN,IGF1R,NOB1,CDH2,VPS51,HOXA10,ERCC3,HDAC11,MAD2L1,IRS1,ERCC4,PKM,IL23R,SOX2,CD28,SP1,SMAD3,MTA1,CAV1,SSX2IP,ACVR2B,RAC1,SPTBN1,TGFBR2,STAT1,DTL,ATP1B1,MYO6,KIF20B,CD40,SET,KLF4,IRS2,BMI1,FXN,FSCN1,ETS1,CUL5,PPP3CA,ITGB1,ILK,BCL2,MYO5A,ROCK1,CDKN1…
CC	GO:0031252	cell leading edge	25	371	0.88	6.37e-13	9606.ENSP00000261023,9606.ENSP00000265734,9606.ENSP00000267257,9606.ENSP00000269141,9606.ENSP00000298316,9606.ENSP00000315630,9606.ENSP00000340279,9606.ENSP00000348461,9606.ENSP00000349259,9606.ENSP00000358994,9606.ENSP00000368759,9606.ENSP00000370719,9606.ENSP00000371798,9606.ENSP00000379350,9606.ENSP00000379975,9606.ENSP00000382004,9606.ENSP00000382177,9606.ENSP00000382697,9606.ENSP00000384620,…	ITGAV,CDK6,PXN,CDH2,ARF6,SWAP70,SSX2IP,RAC1,SPTBN1,MYO6,NEDD9,ITSN1,FSCN1,ITGB1,ILK,CTNND1,MYO5A,ROCK1,NRG1,PTPN13,CD44,RHOA,ROBO2,ITGB3,TLN2
CC	GO:0005634	nucleus	107	6892	0.25	4.33e-11	9606.ENSP00000003084,9606.ENSP00000216225,9606.ENSP00000225577,9606.ENSP00000227507,9606.ENSP00000228872,9606.ENSP00000229307,9606.ENSP00000244745,9606.ENSP00000245479,9606.ENSP00000248594,9606.ENSP00000254719,9606.ENSP00000257181,9606.ENSP00000257904,9606.ENSP00000258149,9606.ENSP00000259915,9606.ENSP00000262160,9606.ENSP00000262904,9606.ENSP00000263121,9606.ENSP00000263734,9606.ENSP00000264709,…	CFTR,RBX1,RPS6KB1,CCND1,CDKN1B,NANOG,SOX4,SOX9,PTPN12,RPA1,PRPF38A,CDK4,MDM2,POU5F1,SMAD2,E2F3,SMARCB1,EPAS1,DNMT3A,MCM2,MSH3,CPEB4,CDK6,RB1,NOB1,MYRF,VPS51,HOXA10,ERCC3,BRAF,HDAC11,MAD2L1,IRS1,PPM1D,ERCC4,ANGPT2,SWAP70,PKM,SOX2,LMNB2,SP1,SMAD3,MTA1,MTDH,SSX2IP,TNFSF13,FYN,ADD3,SPTBN1,STAT1,DTL,KDM5B,BNIP3,MYO6,XIAP,KIF20B,SET,PIM1,KLF4,BMI1,DFFA,KLF5,NEDD9,RREB1,ETS1,PPP3CA,HNF4G,ILK,DDX17,BCL2,…
CC	GO:0005622	intracellular	162	14286	0.11	5.57e-11	9606.ENSP00000003084,9606.ENSP00000216225,9606.ENSP00000223095,9606.ENSP00000225577,9606.ENSP00000227507,9606.ENSP00000228872,9606.ENSP00000229307,9606.ENSP00000230990,9606.ENSP00000244745,9606.ENSP00000245479,9606.ENSP00000248594,9606.ENSP00000249373,9606.ENSP00000254719,9606.ENSP00000257181,9606.ENSP00000257904,9606.ENSP00000258149,9606.ENSP00000259915,9606.ENSP00000261023,9606.ENSP00000262160,…	CFTR,RBX1,SERPINE1,RPS6KB1,CCND1,CDKN1B,NANOG,HBEGF,SOX4,SOX9,PTPN12,SMO,RPA1,PRPF38A,CDK4,MDM2,POU5F1,ITGAV,SMAD2,SPTLC1,E2F3,SMARCB1,EPAS1,DNMT3A,MCM2,MSH3,CPEB4,NRP1,CDK6,RB1,PXN,IGF1R,NOB1,CDH2,RTKN,MYRF,VPS51,PARP8,HOXA10,ERCC3,FZD7,PREX2,BRAF,WNT4,HDAC11,MAD2L1,ARF6,IRS1,BMP1,PPM1D,TMOD3,ADAM17,ERCC4,ANGPT2,SWAP70,PKM,SOX2,CD28,LMNB2,SP1,SMAD3,MTA1,MTDH,CAV1,PKLR,SSX2IP,ACVR2B,WNK1,TNFSF13,…
CC	GO:0005829	cytosol	86	4958	0.3	2.19e-10	9606.ENSP00000003084,9606.ENSP00000216225,9606.ENSP00000225577,9606.ENSP00000227507,9606.ENSP00000228872,9606.ENSP00000248594,9606.ENSP00000257904,9606.ENSP00000258149,9606.ENSP00000259915,9606.ENSP00000261023,9606.ENSP00000262160,9606.ENSP00000263734,9606.ENSP00000265371,9606.ENSP00000265734,9606.ENSP00000267257,9606.ENSP00000268802,9606.ENSP00000272430,9606.ENSP00000278836,9606.ENSP00000279281,…	CFTR,RBX1,RPS6KB1,CCND1,CDKN1B,PTPN12,CDK4,MDM2,POU5F1,ITGAV,SMAD2,EPAS1,NRP1,CDK6,PXN,NOB1,RTKN,MYRF,VPS51,PREX2,BRAF,MAD2L1,ARF6,IRS1,PPM1D,ADAM17,PKM,SOX2,CD28,SMAD3,MTA1,PKLR,WNK1,TNFSF13,FYN,SRGAP1,ADD3,RAC1,SPTBN1,TGFBR2,STAT1,DTL,KDM5B,CTGF,MYO6,XIAP,SET,PIM1,IRS2,BMI1,DFFA,FXN,NEDD9,ITSN1,FSCN1,CUL5,PPP3CA,GIT1,ILK,DDX17,HRH1,BCL2,CTNND1,MYO5A,ROCK1,CDKN1A,NFATC1,TRAPPC2,PLA2G4B,DHFR,CD44…
CC	GO:0000228	nuclear chromosome	25	514	0.74	3.9e-10	9606.ENSP00000254719,9606.ENSP00000262160,9606.ENSP00000263121,9606.ENSP00000264709,9606.ENSP00000265056,9606.ENSP00000267163,9606.ENSP00000310520,9606.ENSP00000329357,9606.ENSP00000332973,9606.ENSP00000333633,9606.ENSP00000348381,9606.ENSP00000354394,9606.ENSP00000363804,9606.ENSP00000366237,9606.ENSP00000389377,9606.ENSP00000401678,9606.ENSP00000405330,9606.ENSP00000418268,9606.ENSP00000418960,…	RPA1,SMAD2,SMARCB1,DNMT3A,MCM2,RB1,ERCC4,SP1,SMAD3,MTA1,ADD3,STAT1,KLF4,DFFA,NFATC1,MYOCD,ESR1,MCM10,BRCA1,HDAC2,HMGA2,ZEB2,MYC,MIS12,MUC1
CC	GO:0005623	cell	170	16271	0.08	4.94e-10	9606.ENSP00000003084,9606.ENSP00000216225,9606.ENSP00000222573,9606.ENSP00000223095,9606.ENSP00000225577,9606.ENSP00000227507,9606.ENSP00000228872,9606.ENSP00000229307,9606.ENSP00000230990,9606.ENSP00000244745,9606.ENSP00000245479,9606.ENSP00000248594,9606.ENSP00000249373,9606.ENSP00000254719,9606.ENSP00000254958,9606.ENSP00000257181,9606.ENSP00000257904,9606.ENSP00000258149,9606.ENSP00000259915,…	CFTR,RBX1,ITGB8,SERPINE1,RPS6KB1,CCND1,CDKN1B,NANOG,HBEGF,SOX4,SOX9,PTPN12,SMO,RPA1,JAG1,PRPF38A,CDK4,MDM2,POU5F1,ITGAV,SMAD2,SPTLC1,E2F3,SMARCB1,EPAS1,NID1,DNMT3A,ITGA9,MCM2,MSH3,CPEB4,NRP1,CDK6,RB1,PXN,IGF1R,NOB1,CDH2,RTKN,MYRF,VPS51,PARP8,HOXA10,ERCC3,FZD7,PREX2,BRAF,WNT4,HDAC11,MAD2L1,ARF6,IRS1,BMP1,ALCAM,PPM1D,TMOD3,ADAM17,ERCC4,ANGPT2,SWAP70,PKM,IL23R,SOX2,CD28,LMNB2,SP1,SMAD3,MTA1,MTDH,CAV…
CC	GO:0043229	intracellular organelle	147	12193	0.14	7.91e-10	9606.ENSP00000003084,9606.ENSP00000216225,9606.ENSP00000223095,9606.ENSP00000225577,9606.ENSP00000227507,9606.ENSP00000228872,9606.ENSP00000229307,9606.ENSP00000230990,9606.ENSP00000244745,9606.ENSP00000245479,9606.ENSP00000248594,9606.ENSP00000249373,9606.ENSP00000254719,9606.ENSP00000257181,9606.ENSP00000257904,9606.ENSP00000258149,9606.ENSP00000259915,9606.ENSP00000261023,9606.ENSP00000262160,…	CFTR,RBX1,SERPINE1,RPS6KB1,CCND1,CDKN1B,NANOG,HBEGF,SOX4,SOX9,PTPN12,SMO,RPA1,PRPF38A,CDK4,MDM2,POU5F1,ITGAV,SMAD2,SPTLC1,E2F3,SMARCB1,EPAS1,DNMT3A,MCM2,MSH3,CPEB4,NRP1,CDK6,RB1,PXN,IGF1R,NOB1,CDH2,MYRF,VPS51,HOXA10,ERCC3,FZD7,BRAF,WNT4,HDAC11,MAD2L1,ARF6,IRS1,BMP1,PPM1D,TMOD3,ADAM17,ERCC4,ANGPT2,SWAP70,PKM,SOX2,LMNB2,SP1,SMAD3,MTA1,MTDH,CAV1,SSX2IP,TNFSF13,FYN,ADD3,RAC1,SPTBN1,STAT1,CD47,TGFB2,D…
CC	GO:0030027	lamellipodium	16	185	0.99	8.61e-10	9606.ENSP00000261023,9606.ENSP00000267257,9606.ENSP00000269141,9606.ENSP00000315630,9606.ENSP00000348461,9606.ENSP00000368759,9606.ENSP00000370719,9606.ENSP00000371798,9606.ENSP00000379350,9606.ENSP00000379975,9606.ENSP00000382004,9606.ENSP00000382697,9606.ENSP00000394794,9606.ENSP00000398632,9606.ENSP00000400175,9606.ENSP00000452786	ITGAV,PXN,CDH2,SWAP70,RAC1,NEDD9,ITSN1,FSCN1,ITGB1,ILK,CTNND1,ROCK1,PTPN13,CD44,RHOA,ITGB3
CC	GO:0043227	membrane-bounded organelle	140	11244	0.15	9.13e-10	9606.ENSP00000003084,9606.ENSP00000216225,9606.ENSP00000223095,9606.ENSP00000225577,9606.ENSP00000227507,9606.ENSP00000228872,9606.ENSP00000229307,9606.ENSP00000230990,9606.ENSP00000244745,9606.ENSP00000245479,9606.ENSP00000248594,9606.ENSP00000249373,9606.ENSP00000254719,9606.ENSP00000257181,9606.ENSP00000257904,9606.ENSP00000258149,9606.ENSP00000259915,9606.ENSP00000261023,9606.ENSP00000262160,…	CFTR,RBX1,SERPINE1,RPS6KB1,CCND1,CDKN1B,NANOG,HBEGF,SOX4,SOX9,PTPN12,SMO,RPA1,PRPF38A,CDK4,MDM2,POU5F1,ITGAV,SMAD2,SPTLC1,E2F3,SMARCB1,EPAS1,DNMT3A,MCM2,MSH3,CPEB4,NRP1,CDK6,RB1,IGF1R,NOB1,CDH2,MYRF,VPS51,HOXA10,ERCC3,FZD7,BRAF,WNT4,HDAC11,MAD2L1,ARF6,IRS1,BMP1,PPM1D,ERCC4,ANGPT2,SWAP70,PKM,SOX2,LMNB2,SP1,SMAD3,MTA1,MTDH,CAV1,SSX2IP,TNFSF13,FYN,ADD3,RAC1,SPTBN1,STAT1,CD47,TGFB2,DTL,KDM5B,CTGF,BNI…
CC	GO:0005737	cytoplasm	139	11238	0.15	2.58e-09	9606.ENSP00000003084,9606.ENSP00000216225,9606.ENSP00000223095,9606.ENSP00000225577,9606.ENSP00000227507,9606.ENSP00000228872,9606.ENSP00000230990,9606.ENSP00000244745,9606.ENSP00000248594,9606.ENSP00000249373,9606.ENSP00000257904,9606.ENSP00000258149,9606.ENSP00000259915,9606.ENSP00000261023,9606.ENSP00000262160,9606.ENSP00000262554,9606.ENSP00000263734,9606.ENSP00000264709,9606.ENSP00000265056,…	CFTR,RBX1,SERPINE1,RPS6KB1,CCND1,CDKN1B,HBEGF,SOX4,PTPN12,SMO,CDK4,MDM2,POU5F1,ITGAV,SMAD2,SPTLC1,EPAS1,DNMT3A,MCM2,CPEB4,NRP1,CDK6,PXN,NOB1,CDH2,RTKN,MYRF,VPS51,HOXA10,FZD7,PREX2,BRAF,WNT4,MAD2L1,ARF6,IRS1,BMP1,PPM1D,TMOD3,ADAM17,SWAP70,PKM,SOX2,CD28,SP1,SMAD3,MTA1,MTDH,CAV1,PKLR,SSX2IP,ACVR2B,WNK1,TNFSF13,FYN,SRGAP1,ADD3,RAC1,SPTBN1,TGFBR2,STAT1,CD47,TGFB2,DTL,KDM5B,CTGF,BNIP3,NRAS,MYO6,GPC4,XI…
CC	GO:0043231	intracellular membrane-bounded organelle	130	10365	0.15	2.67e-08	9606.ENSP00000003084,9606.ENSP00000216225,9606.ENSP00000225577,9606.ENSP00000227507,9606.ENSP00000228872,9606.ENSP00000229307,9606.ENSP00000244745,9606.ENSP00000245479,9606.ENSP00000248594,9606.ENSP00000249373,9606.ENSP00000254719,9606.ENSP00000257181,9606.ENSP00000257904,9606.ENSP00000258149,9606.ENSP00000259915,9606.ENSP00000262160,9606.ENSP00000262554,9606.ENSP00000262904,9606.ENSP00000263121,…	CFTR,RBX1,RPS6KB1,CCND1,CDKN1B,NANOG,SOX4,SOX9,PTPN12,SMO,RPA1,PRPF38A,CDK4,MDM2,POU5F1,SMAD2,SPTLC1,E2F3,SMARCB1,EPAS1,DNMT3A,MCM2,MSH3,CPEB4,CDK6,RB1,IGF1R,NOB1,CDH2,MYRF,VPS51,HOXA10,ERCC3,BRAF,WNT4,HDAC11,MAD2L1,ARF6,IRS1,BMP1,PPM1D,ERCC4,ANGPT2,SWAP70,PKM,SOX2,LMNB2,SP1,SMAD3,MTA1,MTDH,CAV1,SSX2IP,TNFSF13,FYN,ADD3,RAC1,SPTBN1,STAT1,DTL,KDM5B,CTGF,BNIP3,NRAS,MYO6,GPC4,XIAP,KIF20B,CD40,SET,PIM…
CC	GO:0005912	adherens junction	16	252	0.86	4.48e-08	9606.ENSP00000248594,9606.ENSP00000254958,9606.ENSP00000261023,9606.ENSP00000265371,9606.ENSP00000267257,9606.ENSP00000269141,9606.ENSP00000340279,9606.ENSP00000361467,9606.ENSP00000368759,9606.ENSP00000378338,9606.ENSP00000379350,9606.ENSP00000379975,9606.ENSP00000382004,9606.ENSP00000394791,9606.ENSP00000452786,9606.ENSP00000478754	PTPN12,JAG1,ITGAV,NRP1,PXN,CDH2,SSX2IP,DLG5,NEDD9,GIT1,ITGB1,ILK,CTNND1,SENP1,ITGB3,DDX6
CC	GO:0042995	cell projection	45	1969	0.41	4.84e-08	9606.ENSP00000225577,9606.ENSP00000248594,9606.ENSP00000249373,9606.ENSP00000261023,9606.ENSP00000265085,9606.ENSP00000265371,9606.ENSP00000265734,9606.ENSP00000267257,9606.ENSP00000269141,9606.ENSP00000298316,9606.ENSP00000305988,9606.ENSP00000314897,9606.ENSP00000315630,9606.ENSP00000320171,9606.ENSP00000339191,9606.ENSP00000340279,9606.ENSP00000346671,9606.ENSP00000348461,9606.ENSP00000349259,…	RPS6KB1,PTPN12,SMO,ITGAV,CPEB4,NRP1,CDK6,PXN,CDH2,ARF6,ALCAM,ANGPT2,SWAP70,PKM,CAV1,SSX2IP,FYN,RAC1,SPTBN1,STAT1,TGFB2,BNIP3,MYO6,KIF20B,CD40,DLG5,NEDD9,ITSN1,FSCN1,PPP3CA,ITGB1,ILK,CTNND1,MYO5A,ROCK1,NRG1,PTPN13,CD44,RHOA,ROBO2,DICER1,HIF1A,ITGB3,TLN2,DDX6
CC	GO:0000785	chromatin	21	489	0.69	9.09e-08	9606.ENSP00000257904,9606.ENSP00000262160,9606.ENSP00000263121,9606.ENSP00000264709,9606.ENSP00000265056,9606.ENSP00000267163,9606.ENSP00000329357,9606.ENSP00000332973,9606.ENSP00000333633,9606.ENSP00000354394,9606.ENSP00000363804,9606.ENSP00000366237,9606.ENSP00000389377,9606.ENSP00000401678,9606.ENSP00000405330,9606.ENSP00000430432,9606.ENSP00000437621,9606.ENSP00000454157,9606.ENSP00000478754,…	CDK4,SMAD2,SMARCB1,DNMT3A,MCM2,RB1,SP1,SMAD3,MTA1,STAT1,KLF4,DFFA,NFATC1,MYOCD,ESR1,HDAC2,HMGA2,ZEB2,DDX6,MYC,MUC1
CC	GO:0043232	intracellular non-membrane-bounded organelle	69	4005	0.29	9.09e-08	9606.ENSP00000229307,9606.ENSP00000248594,9606.ENSP00000254719,9606.ENSP00000257904,9606.ENSP00000258149,9606.ENSP00000262160,9606.ENSP00000263121,9606.ENSP00000264709,9606.ENSP00000265056,9606.ENSP00000265371,9606.ENSP00000265734,9606.ENSP00000267163,9606.ENSP00000267257,9606.ENSP00000279281,9606.ENSP00000296509,9606.ENSP00000308753,9606.ENSP00000309968,9606.ENSP00000310520,9606.ENSP00000315630,…	NANOG,PTPN12,RPA1,CDK4,MDM2,SMAD2,SMARCB1,DNMT3A,MCM2,NRP1,CDK6,RB1,PXN,VPS51,MAD2L1,TMOD3,ADAM17,ERCC4,SWAP70,LMNB2,SP1,SMAD3,MTA1,MTDH,CAV1,SSX2IP,FYN,ADD3,RAC1,SPTBN1,STAT1,DTL,MYO6,KIF20B,DLG5,SET,PIM1,KLF4,DFFA,NEDD9,RREB1,FSCN1,PPP3CA,ILK,DDX17,MYO5A,ROCK1,CDKN1A,NFATC1,CDC7,PTPN13,RHOA,MYOCD,RACGAP1,ESR1,SCN5A,MCM10,BRCA1,EIF4E,HDAC2,HMGA2,TLN2,ZEB2,YES1,DDX6,MYC,CHD1,MIS12,MUC1
CC	GO:0005694	chromosome	29	950	0.54	1.32e-07	9606.ENSP00000254719,9606.ENSP00000257904,9606.ENSP00000262160,9606.ENSP00000263121,9606.ENSP00000264709,9606.ENSP00000265056,9606.ENSP00000267163,9606.ENSP00000296509,9606.ENSP00000310520,9606.ENSP00000329357,9606.ENSP00000332973,9606.ENSP00000333633,9606.ENSP00000348381,9606.ENSP00000354394,9606.ENSP00000355958,9606.ENSP00000363804,9606.ENSP00000366237,9606.ENSP00000389377,9606.ENSP00000401678,…	RPA1,CDK4,SMAD2,SMARCB1,DNMT3A,MCM2,RB1,MAD2L1,ERCC4,SP1,SMAD3,MTA1,ADD3,STAT1,DTL,KLF4,DFFA,NFATC1,MYOCD,ESR1,MCM10,BRCA1,HDAC2,HMGA2,ZEB2,DDX6,MYC,MIS12,MUC1
CC	GO:0120025	plasma membrane bounded cell projection	43	1900	0.41	1.32e-07	9606.ENSP00000225577,9606.ENSP00000249373,9606.ENSP00000261023,9606.ENSP00000265085,9606.ENSP00000265371,9606.ENSP00000265734,9606.ENSP00000267257,9606.ENSP00000269141,9606.ENSP00000298316,9606.ENSP00000305988,9606.ENSP00000315630,9606.ENSP00000320171,9606.ENSP00000339191,9606.ENSP00000340279,9606.ENSP00000346671,9606.ENSP00000348461,9606.ENSP00000349259,9606.ENSP00000354394,9606.ENSP00000355896,…	RPS6KB1,SMO,ITGAV,CPEB4,NRP1,CDK6,PXN,CDH2,ARF6,ALCAM,SWAP70,PKM,CAV1,SSX2IP,FYN,RAC1,SPTBN1,STAT1,TGFB2,BNIP3,MYO6,KIF20B,CD40,DLG5,NEDD9,ITSN1,FSCN1,PPP3CA,ITGB1,ILK,CTNND1,MYO5A,ROCK1,NRG1,PTPN13,CD44,RHOA,ROBO2,DICER1,HIF1A,ITGB3,TLN2,DDX6
CC	GO:0005667	transcription regulator complex	17	326	0.77	1.59e-07	9606.ENSP00000244745,9606.ENSP00000245479,9606.ENSP00000257904,9606.ENSP00000259915,9606.ENSP00000262160,9606.ENSP00000262904,9606.ENSP00000263734,9606.ENSP00000267163,9606.ENSP00000283921,9606.ENSP00000285398,9606.ENSP00000310520,9606.ENSP00000323588,9606.ENSP00000332973,9606.ENSP00000363804,9606.ENSP00000376436,9606.ENSP00000415151,9606.ENSP00000437955	SOX4,SOX9,CDK4,POU5F1,SMAD2,E2F3,EPAS1,RB1,HOXA10,ERCC3,ERCC4,SOX2,SMAD3,KLF4,ETS1,CBFB,HIF1A
CC	GO:0000790	nuclear chromatin	17	333	0.76	2.06e-07	9606.ENSP00000262160,9606.ENSP00000263121,9606.ENSP00000264709,9606.ENSP00000267163,9606.ENSP00000329357,9606.ENSP00000332973,9606.ENSP00000333633,9606.ENSP00000354394,9606.ENSP00000363804,9606.ENSP00000366237,9606.ENSP00000389377,9606.ENSP00000401678,9606.ENSP00000405330,9606.ENSP00000430432,9606.ENSP00000454157,9606.ENSP00000479618,9606.ENSP00000484824	SMAD2,SMARCB1,DNMT3A,RB1,SP1,SMAD3,MTA1,STAT1,KLF4,DFFA,NFATC1,MYOCD,ESR1,HDAC2,ZEB2,MYC,MUC1
CC	GO:0098590	plasma membrane region	30	1061	0.51	3.26e-07	9606.ENSP00000003084,9606.ENSP00000249373,9606.ENSP00000254958,9606.ENSP00000261023,9606.ENSP00000264741,9606.ENSP00000265085,9606.ENSP00000269141,9606.ENSP00000298316,9606.ENSP00000304895,9606.ENSP00000309968,9606.ENSP00000338235,9606.ENSP00000339191,9606.ENSP00000348461,9606.ENSP00000349259,9606.ENSP00000351905,9606.ENSP00000356790,9606.ENSP00000358994,9606.ENSP00000361467,9606.ENSP00000371798,…	CFTR,SMO,JAG1,ITGAV,ITGA9,CPEB4,CDH2,ARF6,IRS1,ADAM17,MTDH,CAV1,RAC1,SPTBN1,TGFBR2,ATP1B1,MYO6,DLG5,FSCN1,ITGB1,ABCC1,NRG1,CD44,RHOA,RACGAP1,SCN5A,ROBO2,NAIP,ITGB3,MUC1
CC	GO:0001726	ruffle	12	164	0.92	7.68e-07	9606.ENSP00000261023,9606.ENSP00000265734,9606.ENSP00000298316,9606.ENSP00000348461,9606.ENSP00000358994,9606.ENSP00000371798,9606.ENSP00000379350,9606.ENSP00000382177,9606.ENSP00000382697,9606.ENSP00000400175,9606.ENSP00000452786,9606.ENSP00000453508	ITGAV,CDK6,ARF6,RAC1,MYO6,FSCN1,ITGB1,MYO5A,ROCK1,RHOA,ITGB3,TLN2
CC	GO:0030054	cell junction	28	1006	0.5	1.34e-06	9606.ENSP00000225577,9606.ENSP00000227507,9606.ENSP00000248594,9606.ENSP00000254958,9606.ENSP00000257904,9606.ENSP00000261023,9606.ENSP00000265085,9606.ENSP00000265371,9606.ENSP00000267257,9606.ENSP00000269141,9606.ENSP00000338235,9606.ENSP00000340279,9606.ENSP00000348381,9606.ENSP00000356790,9606.ENSP00000361467,9606.ENSP00000368759,9606.ENSP00000370719,9606.ENSP00000371798,9606.ENSP00000378323,…	RPS6KB1,CCND1,PTPN12,JAG1,CDK4,ITGAV,CPEB4,NRP1,PXN,CDH2,MTDH,SSX2IP,ADD3,ATP1B1,DLG5,NEDD9,ITSN1,FSCN1,PPP3CA,GIT1,ITGB1,ILK,CTNND1,SENP1,RHOA,SCN5A,ITGB3,DDX6
CC	GO:0043235	receptor complex	15	305	0.75	2.16e-06	9606.ENSP00000222573,9606.ENSP00000261023,9606.ENSP00000264741,9606.ENSP00000265371,9606.ENSP00000268035,9606.ENSP00000304895,9606.ENSP00000321345,9606.ENSP00000332973,9606.ENSP00000340361,9606.ENSP00000351905,9606.ENSP00000361359,9606.ENSP00000379350,9606.ENSP00000385675,9606.ENSP00000398632,9606.ENSP00000452786	ITGB8,ITGAV,ITGA9,NRP1,IGF1R,IRS1,IL23R,SMAD3,ACVR2B,TGFBR2,CD40,ITGB1,IL6,CD44,ITGB3
CC	GO:0005925	focal adhesion	10	134	0.93	8.01e-06	9606.ENSP00000248594,9606.ENSP00000261023,9606.ENSP00000265371,9606.ENSP00000267257,9606.ENSP00000368759,9606.ENSP00000378338,9606.ENSP00000379350,9606.ENSP00000379975,9606.ENSP00000394791,9606.ENSP00000452786	PTPN12,ITGAV,NRP1,PXN,NEDD9,GIT1,ITGB1,ILK,SENP1,ITGB3
CC	GO:0005924	cell-substrate adherens junction	10	137	0.92	9.4e-06	9606.ENSP00000248594,9606.ENSP00000261023,9606.ENSP00000265371,9606.ENSP00000267257,9606.ENSP00000368759,9606.ENSP00000378338,9606.ENSP00000379350,9606.ENSP00000379975,9606.ENSP00000394791,9606.ENSP00000452786	PTPN12,ITGAV,NRP1,PXN,NEDD9,GIT1,ITGB1,ILK,SENP1,ITGB3
CC	GO:0005911	cell-cell junction	16	402	0.66	1.14e-05	9606.ENSP00000227507,9606.ENSP00000257904,9606.ENSP00000269141,9606.ENSP00000338235,9606.ENSP00000340279,9606.ENSP00000348381,9606.ENSP00000356790,9606.ENSP00000361467,9606.ENSP00000371798,9606.ENSP00000378323,9606.ENSP00000379350,9606.ENSP00000379975,9606.ENSP00000382004,9606.ENSP00000400175,9606.ENSP00000410257,9606.ENSP00000478754	CCND1,CDK4,CDH2,MTDH,SSX2IP,ADD3,ATP1B1,DLG5,FSCN1,PPP3CA,ITGB1,ILK,CTNND1,RHOA,SCN5A,DDX6
CC	GO:0009986	cell surface	21	690	0.54	1.36e-05	9606.ENSP00000003084,9606.ENSP00000222573,9606.ENSP00000225577,9606.ENSP00000230990,9606.ENSP00000261023,9606.ENSP00000265371,9606.ENSP00000269141,9606.ENSP00000290167,9606.ENSP00000305988,9606.ENSP00000309968,9606.ENSP00000324890,9606.ENSP00000351905,9606.ENSP00000359864,9606.ENSP00000361359,9606.ENSP00000379350,9606.ENSP00000384620,9606.ENSP00000398632,9606.ENSP00000410257,9606.ENSP00000417335,…	CFTR,ITGB8,RPS6KB1,HBEGF,ITGAV,NRP1,CDH2,WNT4,ALCAM,ADAM17,CD28,TGFBR2,GPC4,CD40,ITGB1,NRG1,CD44,SCN5A,ROBO2,ITGB3,VEGFA
CC	GO:0098636	protein complex involved in cell adhesion	6	33	1.32	1.36e-05	9606.ENSP00000222573,9606.ENSP00000261023,9606.ENSP00000264741,9606.ENSP00000324890,9606.ENSP00000379350,9606.ENSP00000452786	ITGB8,ITGAV,ITGA9,CD28,ITGB1,ITGB3
CC	GO:0031256	leading edge membrane	10	150	0.88	1.78e-05	9606.ENSP00000261023,9606.ENSP00000348461,9606.ENSP00000349259,9606.ENSP00000358994,9606.ENSP00000379350,9606.ENSP00000384620,9606.ENSP00000398632,9606.ENSP00000400175,9606.ENSP00000417335,9606.ENSP00000452786	ITGAV,RAC1,SPTBN1,MYO6,ITGB1,NRG1,CD44,RHOA,ROBO2,ITGB3
CC	GO:0098802	plasma membrane receptor complex	10	158	0.86	2.7e-05	9606.ENSP00000222573,9606.ENSP00000261023,9606.ENSP00000264741,9606.ENSP00000304895,9606.ENSP00000321345,9606.ENSP00000351905,9606.ENSP00000361359,9606.ENSP00000379350,9606.ENSP00000385675,9606.ENSP00000452786	ITGB8,ITGAV,ITGA9,IRS1,IL23R,TGFBR2,CD40,ITGB1,IL6,ITGB3
CC	GO:0071944	cell periphery	74	5254	0.2	4.63e-05	9606.ENSP00000003084,9606.ENSP00000222573,9606.ENSP00000223095,9606.ENSP00000230990,9606.ENSP00000249373,9606.ENSP00000254958,9606.ENSP00000258149,9606.ENSP00000261023,9606.ENSP00000264187,9606.ENSP00000264741,9606.ENSP00000265085,9606.ENSP00000265371,9606.ENSP00000267257,9606.ENSP00000268035,9606.ENSP00000269141,9606.ENSP00000286201,9606.ENSP00000288368,9606.ENSP00000288602,9606.ENSP00000290167,…	CFTR,ITGB8,SERPINE1,HBEGF,SMO,JAG1,MDM2,ITGAV,NID1,ITGA9,CPEB4,NRP1,PXN,IGF1R,CDH2,FZD7,PREX2,BRAF,WNT4,HDAC11,ARF6,IRS1,ALCAM,ADAM17,ANGPT2,SWAP70,IL23R,CD28,SMAD3,MTDH,CAV1,ACVR2B,FYN,ADD3,RAC1,SPTBN1,TGFBR2,CD47,ATP1B1,CTGF,NRAS,MYO6,GPC4,CD40,DLG5,PIM1,IRS2,DFFA,NEDD9,ITSN1,FSCN1,PPP3CA,ITGB1,ILK,HRH1,CTNND1,ABCC1,ROCK1,NRG1,IL6,PTPN13,CD44,RHOA,RACGAP1,ESR1,SCN5A,ROBO2,BRCA1,NAIP,ITGB3,TLN2,…
CC	GO:0005886	plasma membrane	73	5159	0.21	4.67e-05	9606.ENSP00000003084,9606.ENSP00000222573,9606.ENSP00000223095,9606.ENSP00000230990,9606.ENSP00000249373,9606.ENSP00000254958,9606.ENSP00000258149,9606.ENSP00000261023,9606.ENSP00000264741,9606.ENSP00000265085,9606.ENSP00000265371,9606.ENSP00000267257,9606.ENSP00000268035,9606.ENSP00000269141,9606.ENSP00000286201,9606.ENSP00000288368,9606.ENSP00000288602,9606.ENSP00000290167,9606.ENSP00000295757,…	CFTR,ITGB8,SERPINE1,HBEGF,SMO,JAG1,MDM2,ITGAV,ITGA9,CPEB4,NRP1,PXN,IGF1R,CDH2,FZD7,PREX2,BRAF,WNT4,HDAC11,ARF6,IRS1,ALCAM,ADAM17,ANGPT2,SWAP70,IL23R,CD28,SMAD3,MTDH,CAV1,ACVR2B,FYN,ADD3,RAC1,SPTBN1,TGFBR2,CD47,ATP1B1,CTGF,NRAS,MYO6,GPC4,CD40,DLG5,PIM1,IRS2,DFFA,NEDD9,ITSN1,FSCN1,PPP3CA,ITGB1,ILK,HRH1,CTNND1,ABCC1,ROCK1,NRG1,IL6,PTPN13,CD44,RHOA,RACGAP1,ESR1,SCN5A,ROBO2,BRCA1,NAIP,ITGB3,TLN2,YES1,…
CC	GO:0030424	axon	17	530	0.56	6.99e-05	9606.ENSP00000265085,9606.ENSP00000265371,9606.ENSP00000305988,9606.ENSP00000349259,9606.ENSP00000354394,9606.ENSP00000355896,9606.ENSP00000360793,9606.ENSP00000361359,9606.ENSP00000371798,9606.ENSP00000379975,9606.ENSP00000382004,9606.ENSP00000382177,9606.ENSP00000384620,9606.ENSP00000400175,9606.ENSP00000417335,9606.ENSP00000437256,9606.ENSP00000437955	CPEB4,NRP1,ALCAM,SPTBN1,STAT1,TGFB2,KIF20B,CD40,FSCN1,ILK,CTNND1,MYO5A,NRG1,RHOA,ROBO2,DICER1,HIF1A
CC	GO:0031253	cell projection membrane	13	317	0.67	7.44e-05	9606.ENSP00000249373,9606.ENSP00000261023,9606.ENSP00000298316,9606.ENSP00000348461,9606.ENSP00000349259,9606.ENSP00000358994,9606.ENSP00000371798,9606.ENSP00000379350,9606.ENSP00000384620,9606.ENSP00000398632,9606.ENSP00000400175,9606.ENSP00000417335,9606.ENSP00000452786	SMO,ITGAV,ARF6,RAC1,SPTBN1,MYO6,FSCN1,ITGB1,NRG1,CD44,RHOA,ROBO2,ITGB3
CC	GO:0048471	perinuclear region of cytoplasm	19	670	0.51	0.0001	9606.ENSP00000225577,9606.ENSP00000257904,9606.ENSP00000265085,9606.ENSP00000296509,9606.ENSP00000338235,9606.ENSP00000339191,9606.ENSP00000346671,9606.ENSP00000354394,9606.ENSP00000356954,9606.ENSP00000358994,9606.ENSP00000360793,9606.ENSP00000361777,9606.ENSP00000379350,9606.ENSP00000384849,9606.ENSP00000392495,9606.ENSP00000410257,9606.ENSP00000425561,9606.ENSP00000429824,9606.ENSP00000478754	RPS6KB1,CDK4,CPEB4,MAD2L1,MTDH,CAV1,FYN,STAT1,CTGF,MYO6,KIF20B,SET,ITGB1,CDKN1A,TRAPPC2,SCN5A,EIF4E,CLINT1,DDX6
CC	GO:0008305	integrin complex	5	30	1.28	0.00013	9606.ENSP00000222573,9606.ENSP00000261023,9606.ENSP00000264741,9606.ENSP00000379350,9606.ENSP00000452786	ITGB8,ITGAV,ITGA9,ITGB1,ITGB3
CC	GO:1902911	protein kinase complex	7	84	0.98	0.00015	9606.ENSP00000227507,9606.ENSP00000257904,9606.ENSP00000265734,9606.ENSP00000285398,9606.ENSP00000304895,9606.ENSP00000351905,9606.ENSP00000384849	CCND1,CDK4,CDK6,ERCC3,IRS1,TGFBR2,CDKN1A
CC	GO:0035867	alphav-beta3 integrin-IGF-1-IGF1R complex	3	4	1.93	0.00022	9606.ENSP00000261023,9606.ENSP00000268035,9606.ENSP00000452786	ITGAV,IGF1R,ITGB3
CC	GO:0043005	neuron projection	25	1142	0.4	0.00028	9606.ENSP00000225577,9606.ENSP00000265085,9606.ENSP00000265371,9606.ENSP00000305988,9606.ENSP00000346671,9606.ENSP00000348461,9606.ENSP00000349259,9606.ENSP00000354394,9606.ENSP00000355896,9606.ENSP00000357625,9606.ENSP00000360793,9606.ENSP00000361359,9606.ENSP00000370719,9606.ENSP00000371798,9606.ENSP00000378323,9606.ENSP00000379350,9606.ENSP00000379975,9606.ENSP00000382004,9606.ENSP00000382177,…	RPS6KB1,CPEB4,NRP1,ALCAM,FYN,RAC1,SPTBN1,STAT1,TGFB2,BNIP3,KIF20B,CD40,ITSN1,FSCN1,PPP3CA,ITGB1,ILK,CTNND1,MYO5A,NRG1,PTPN13,RHOA,ROBO2,DICER1,HIF1A
CC	GO:0090575	RNA polymerase II transcription factor complex	8	139	0.82	0.00044	9606.ENSP00000262160,9606.ENSP00000262904,9606.ENSP00000267163,9606.ENSP00000285398,9606.ENSP00000310520,9606.ENSP00000332973,9606.ENSP00000415151,9606.ENSP00000437955	SMAD2,E2F3,RB1,ERCC3,ERCC4,SMAD3,CBFB,HIF1A
CC	GO:1902554	serine/threonine protein kinase complex	6	69	1	0.00047	9606.ENSP00000227507,9606.ENSP00000257904,9606.ENSP00000265734,9606.ENSP00000285398,9606.ENSP00000351905,9606.ENSP00000384849	CCND1,CDK4,CDK6,ERCC3,TGFBR2,CDKN1A
CC	GO:0061695	transferase complex, transferring phosphorus-containing groups	10	239	0.68	0.00064	9606.ENSP00000227507,9606.ENSP00000257904,9606.ENSP00000265734,9606.ENSP00000285398,9606.ENSP00000304895,9606.ENSP00000310520,9606.ENSP00000320171,9606.ENSP00000351905,9606.ENSP00000358994,9606.ENSP00000384849	CCND1,CDK4,CDK6,ERCC3,IRS1,ERCC4,PKM,TGFBR2,MYO6,CDKN1A
CC	GO:0071141	SMAD protein complex	3	7	1.69	0.00068	9606.ENSP00000262160,9606.ENSP00000332973,9606.ENSP00000437621	SMAD2,SMAD3,HMGA2
CC	GO:1990234	transferase complex	18	727	0.45	0.00083	9606.ENSP00000216225,9606.ENSP00000227507,9606.ENSP00000228872,9606.ENSP00000257904,9606.ENSP00000262554,9606.ENSP00000265734,9606.ENSP00000285398,9606.ENSP00000304895,9606.ENSP00000310520,9606.ENSP00000320171,9606.ENSP00000351905,9606.ENSP00000355958,9606.ENSP00000358994,9606.ENSP00000365851,9606.ENSP00000376808,9606.ENSP00000384849,9606.ENSP00000418960,9606.ENSP00000430432	RBX1,CCND1,CDKN1B,CDK4,SPTLC1,CDK6,ERCC3,IRS1,ERCC4,PKM,TGFBR2,DTL,MYO6,BMI1,CUL5,CDKN1A,BRCA1,HDAC2
CC	GO:0032587	ruffle membrane	6	87	0.89	0.0014	9606.ENSP00000261023,9606.ENSP00000348461,9606.ENSP00000358994,9606.ENSP00000379350,9606.ENSP00000400175,9606.ENSP00000452786	ITGAV,RAC1,MYO6,ITGB1,RHOA,ITGB3
CC	GO:0031332	RNAi effector complex	3	10	1.53	0.0015	9606.ENSP00000425561,9606.ENSP00000437256,9606.ENSP00000478754	EIF4E,DICER1,DDX6
CC	GO:0098797	plasma membrane protein complex	14	502	0.5	0.0015	9606.ENSP00000222573,9606.ENSP00000261023,9606.ENSP00000264741,9606.ENSP00000268035,9606.ENSP00000269141,9606.ENSP00000304895,9606.ENSP00000321345,9606.ENSP00000351905,9606.ENSP00000356790,9606.ENSP00000361359,9606.ENSP00000379350,9606.ENSP00000385675,9606.ENSP00000410257,9606.ENSP00000452786	ITGB8,ITGAV,ITGA9,IGF1R,CDH2,IRS1,IL23R,TGFBR2,ATP1B1,CD40,ITGB1,IL6,SCN5A,ITGB3
CC	GO:1902494	catalytic complex	25	1295	0.34	0.0017	9606.ENSP00000216225,9606.ENSP00000227507,9606.ENSP00000228872,9606.ENSP00000257904,9606.ENSP00000262554,9606.ENSP00000263121,9606.ENSP00000265734,9606.ENSP00000267163,9606.ENSP00000285398,9606.ENSP00000295757,9606.ENSP00000304895,9606.ENSP00000310520,9606.ENSP00000320171,9606.ENSP00000333633,9606.ENSP00000351905,9606.ENSP00000355958,9606.ENSP00000356790,9606.ENSP00000358994,9606.ENSP00000365851,…	RBX1,CCND1,CDKN1B,CDK4,SPTLC1,SMARCB1,CDK6,RB1,ERCC3,HDAC11,IRS1,ERCC4,PKM,MTA1,TGFBR2,DTL,ATP1B1,MYO6,BMI1,CUL5,PPP3CA,CDKN1A,BRCA1,HDAC2,DICER1
CC	GO:0031464	Cul4A-RING E3 ubiquitin ligase complex	3	11	1.49	0.0018	9606.ENSP00000216225,9606.ENSP00000228872,9606.ENSP00000355958	RBX1,CDKN1B,DTL
CC	GO:0005938	cell cortex	9	230	0.65	0.002	9606.ENSP00000267257,9606.ENSP00000298316,9606.ENSP00000339191,9606.ENSP00000348381,9606.ENSP00000349259,9606.ENSP00000356954,9606.ENSP00000358994,9606.ENSP00000368759,9606.ENSP00000400175	PXN,ARF6,CAV1,ADD3,SPTBN1,CTGF,MYO6,NEDD9,RHOA
CC	GO:0030175	filopodium	6	96	0.85	0.002	9606.ENSP00000261023,9606.ENSP00000298316,9606.ENSP00000371798,9606.ENSP00000379350,9606.ENSP00000382177,9606.ENSP00000452786	ITGAV,ARF6,FSCN1,ITGB1,MYO5A,ITGB3
CC	GO:0044853	plasma membrane raft	6	95	0.86	0.002	9606.ENSP00000269141,9606.ENSP00000304895,9606.ENSP00000339191,9606.ENSP00000351905,9606.ENSP00000356790,9606.ENSP00000410257	CDH2,IRS1,CAV1,TGFBR2,ATP1B1,SCN5A
CC	GO:0080008	Cul4-RING E3 ubiquitin ligase complex	4	32	1.15	0.002	9606.ENSP00000216225,9606.ENSP00000228872,9606.ENSP00000355958,9606.ENSP00000376808	RBX1,CDKN1B,DTL,CUL5
CC	GO:0098805	whole membrane	28	1554	0.31	0.002	9606.ENSP00000003084,9606.ENSP00000225577,9606.ENSP00000230990,9606.ENSP00000249373,9606.ENSP00000258149,9606.ENSP00000261023,9606.ENSP00000269141,9606.ENSP00000286201,9606.ENSP00000290167,9606.ENSP00000298316,9606.ENSP00000304895,9606.ENSP00000309968,9606.ENSP00000339191,9606.ENSP00000346671,9606.ENSP00000348461,9606.ENSP00000351905,9606.ENSP00000355361,9606.ENSP00000356790,9606.ENSP00000357625,…	CFTR,RPS6KB1,HBEGF,SMO,MDM2,ITGAV,CDH2,FZD7,WNT4,ARF6,IRS1,ADAM17,CAV1,FYN,RAC1,TGFBR2,CD47,ATP1B1,BNIP3,NRAS,MYO6,ITGB1,BCL2,PLA2G4B,CD44,RHOA,SCN5A,ITGB3
CC	GO:0000307	cyclin-dependent protein kinase holoenzyme complex	4	33	1.14	0.0022	9606.ENSP00000227507,9606.ENSP00000257904,9606.ENSP00000265734,9606.ENSP00000384849	CCND1,CDK4,CDK6,CDKN1A
CC	GO:0036477	somatodendritic compartment	17	731	0.42	0.0022	9606.ENSP00000265085,9606.ENSP00000265371,9606.ENSP00000305988,9606.ENSP00000346671,9606.ENSP00000348461,9606.ENSP00000354394,9606.ENSP00000355896,9606.ENSP00000357625,9606.ENSP00000361359,9606.ENSP00000378323,9606.ENSP00000379350,9606.ENSP00000379975,9606.ENSP00000382004,9606.ENSP00000382177,9606.ENSP00000384620,9606.ENSP00000400175,9606.ENSP00000437256	CPEB4,NRP1,ALCAM,FYN,RAC1,STAT1,TGFB2,BNIP3,CD40,PPP3CA,ITGB1,ILK,CTNND1,MYO5A,NRG1,RHOA,DICER1
CC	GO:0098858	actin-based cell projection	8	192	0.68	0.0027	9606.ENSP00000261023,9606.ENSP00000298316,9606.ENSP00000358994,9606.ENSP00000371798,9606.ENSP00000379350,9606.ENSP00000382177,9606.ENSP00000398632,9606.ENSP00000452786	ITGAV,ARF6,MYO6,FSCN1,ITGB1,MYO5A,CD44,ITGB3
CC	GO:0016442	RISC complex	3	14	1.39	0.0029	9606.ENSP00000425561,9606.ENSP00000437256,9606.ENSP00000478754	EIF4E,DICER1,DDX6
CC	GO:0034683	integrin alphav-beta3 complex	2	2	2.06	0.0031	9606.ENSP00000261023,9606.ENSP00000452786	ITGAV,ITGB3
CC	GO:0034686	integrin alphav-beta8 complex	2	2	2.06	0.0031	9606.ENSP00000222573,9606.ENSP00000261023	ITGB8,ITGAV
CC	GO:0071144	heteromeric SMAD protein complex	2	2	2.06	0.0031	9606.ENSP00000262160,9606.ENSP00000332973	SMAD2,SMAD3
CC	GO:0016324	apical plasma membrane	10	307	0.57	0.0032	9606.ENSP00000003084,9606.ENSP00000254958,9606.ENSP00000269141,9606.ENSP00000309968,9606.ENSP00000338235,9606.ENSP00000339191,9606.ENSP00000356790,9606.ENSP00000384620,9606.ENSP00000398632,9606.ENSP00000484824	CFTR,JAG1,CDH2,ADAM17,MTDH,CAV1,ATP1B1,NRG1,CD44,MUC1
CC	GO:0015629	actin cytoskeleton	12	432	0.5	0.0035	9606.ENSP00000248594,9606.ENSP00000267257,9606.ENSP00000308753,9606.ENSP00000309968,9606.ENSP00000346671,9606.ENSP00000349259,9606.ENSP00000358994,9606.ENSP00000371798,9606.ENSP00000379975,9606.ENSP00000382177,9606.ENSP00000453508,9606.ENSP00000462468	PTPN12,PXN,TMOD3,ADAM17,FYN,SPTBN1,MYO6,FSCN1,ILK,MYO5A,TLN2,YES1
CC	GO:0045177	apical part of cell	11	370	0.53	0.0035	9606.ENSP00000003084,9606.ENSP00000254958,9606.ENSP00000269141,9606.ENSP00000309968,9606.ENSP00000338235,9606.ENSP00000339191,9606.ENSP00000356790,9606.ENSP00000358994,9606.ENSP00000384620,9606.ENSP00000398632,9606.ENSP00000484824	CFTR,JAG1,CDH2,ADAM17,MTDH,CAV1,ATP1B1,MYO6,NRG1,CD44,MUC1
CC	GO:0005730	nucleolus	19	926	0.37	0.0037	9606.ENSP00000229307,9606.ENSP00000257904,9606.ENSP00000258149,9606.ENSP00000263121,9606.ENSP00000279281,9606.ENSP00000338235,9606.ENSP00000349259,9606.ENSP00000354394,9606.ENSP00000355958,9606.ENSP00000360793,9606.ENSP00000362608,9606.ENSP00000369270,9606.ENSP00000380033,9606.ENSP00000384849,9606.ENSP00000418268,9606.ENSP00000454157,9606.ENSP00000478754,9606.ENSP00000479618,9606.ENSP00000483667	NANOG,CDK4,MDM2,SMARCB1,VPS51,MTDH,SPTBN1,STAT1,DTL,KIF20B,PIM1,RREB1,DDX17,CDKN1A,MCM10,ZEB2,DDX6,MYC,CHD1
CC	GO:0005856	cytoskeleton	33	2068	0.26	0.0037	9606.ENSP00000248594,9606.ENSP00000265056,9606.ENSP00000265371,9606.ENSP00000265734,9606.ENSP00000267163,9606.ENSP00000267257,9606.ENSP00000296509,9606.ENSP00000308753,9606.ENSP00000309968,9606.ENSP00000315630,9606.ENSP00000327054,9606.ENSP00000333633,9606.ENSP00000340279,9606.ENSP00000346671,9606.ENSP00000348381,9606.ENSP00000349259,9606.ENSP00000355958,9606.ENSP00000358994,9606.ENSP00000360793,…	PTPN12,MCM2,NRP1,CDK6,RB1,PXN,MAD2L1,TMOD3,ADAM17,SWAP70,LMNB2,MTA1,SSX2IP,FYN,ADD3,SPTBN1,DTL,MYO6,KIF20B,DLG5,NEDD9,FSCN1,ILK,MYO5A,ROCK1,CDC7,PTPN13,RHOA,RACGAP1,BRCA1,TLN2,YES1,DDX6
CC	GO:0005887	integral component of plasma membrane	27	1564	0.29	0.0037	9606.ENSP00000003084,9606.ENSP00000222573,9606.ENSP00000230990,9606.ENSP00000254958,9606.ENSP00000261023,9606.ENSP00000264741,9606.ENSP00000268035,9606.ENSP00000304895,9606.ENSP00000305988,9606.ENSP00000309968,9606.ENSP00000321345,9606.ENSP00000324890,9606.ENSP00000339191,9606.ENSP00000340361,9606.ENSP00000351905,9606.ENSP00000355361,9606.ENSP00000356790,9606.ENSP00000361359,9606.ENSP00000379350,…	CFTR,ITGB8,HBEGF,JAG1,ITGAV,ITGA9,IGF1R,IRS1,ALCAM,ADAM17,IL23R,CD28,CAV1,ACVR2B,TGFBR2,CD47,ATP1B1,CD40,ITGB1,HRH1,ABCC1,NRG1,IL6,CD44,SCN5A,ITGB3,MUC1
CC	GO:0005901	caveola	5	74	0.89	0.0037	9606.ENSP00000304895,9606.ENSP00000339191,9606.ENSP00000351905,9606.ENSP00000356790,9606.ENSP00000410257	IRS1,CAV1,TGFBR2,ATP1B1,SCN5A
CC	GO:0030426	growth cone	7	159	0.7	0.0037	9606.ENSP00000265085,9606.ENSP00000265371,9606.ENSP00000360793,9606.ENSP00000371798,9606.ENSP00000382004,9606.ENSP00000382177,9606.ENSP00000437256	CPEB4,NRP1,KIF20B,FSCN1,CTNND1,MYO5A,DICER1
CC	GO:0031226	intrinsic component of plasma membrane	28	1641	0.29	0.0037	9606.ENSP00000003084,9606.ENSP00000222573,9606.ENSP00000230990,9606.ENSP00000254958,9606.ENSP00000261023,9606.ENSP00000264741,9606.ENSP00000268035,9606.ENSP00000304895,9606.ENSP00000305988,9606.ENSP00000309968,9606.ENSP00000321345,9606.ENSP00000324890,9606.ENSP00000339191,9606.ENSP00000340361,9606.ENSP00000351905,9606.ENSP00000355361,9606.ENSP00000356790,9606.ENSP00000359864,9606.ENSP00000361359,…	CFTR,ITGB8,HBEGF,JAG1,ITGAV,ITGA9,IGF1R,IRS1,ALCAM,ADAM17,IL23R,CD28,CAV1,ACVR2B,TGFBR2,CD47,ATP1B1,GPC4,CD40,ITGB1,HRH1,ABCC1,NRG1,IL6,CD44,SCN5A,ITGB3,MUC1
CC	GO:0045202	synapse	18	849	0.38	0.0037	9606.ENSP00000225577,9606.ENSP00000258149,9606.ENSP00000265085,9606.ENSP00000269141,9606.ENSP00000346671,9606.ENSP00000348381,9606.ENSP00000348461,9606.ENSP00000349259,9606.ENSP00000357625,9606.ENSP00000361467,9606.ENSP00000370719,9606.ENSP00000378323,9606.ENSP00000379350,9606.ENSP00000379975,9606.ENSP00000382004,9606.ENSP00000384620,9606.ENSP00000400175,9606.ENSP00000453508	RPS6KB1,MDM2,CPEB4,CDH2,FYN,ADD3,RAC1,SPTBN1,BNIP3,DLG5,ITSN1,PPP3CA,ITGB1,ILK,CTNND1,NRG1,RHOA,TLN2
CC	GO:0098552	side of membrane	12	436	0.5	0.0037	9606.ENSP00000261023,9606.ENSP00000305988,9606.ENSP00000324890,9606.ENSP00000346671,9606.ENSP00000351905,9606.ENSP00000359864,9606.ENSP00000361359,9606.ENSP00000379350,9606.ENSP00000384620,9606.ENSP00000400175,9606.ENSP00000404190,9606.ENSP00000462468	ITGAV,ALCAM,CD28,FYN,TGFBR2,GPC4,CD40,ITGB1,NRG1,RHOA,RACGAP1,YES1
CC	GO:0098794	postsynapse	12	435	0.5	0.0037	9606.ENSP00000265085,9606.ENSP00000269141,9606.ENSP00000346671,9606.ENSP00000348381,9606.ENSP00000348461,9606.ENSP00000349259,9606.ENSP00000357625,9606.ENSP00000361467,9606.ENSP00000378323,9606.ENSP00000379350,9606.ENSP00000382004,9606.ENSP00000400175	CPEB4,CDH2,FYN,ADD3,RAC1,SPTBN1,BNIP3,DLG5,PPP3CA,ITGB1,CTNND1,RHOA
CC	GO:0031527	filopodium membrane	3	17	1.3	0.0038	9606.ENSP00000261023,9606.ENSP00000298316,9606.ENSP00000452786	ITGAV,ARF6,ITGB3
CC	GO:0035866	alphav-beta3 integrin-PKCalpha complex	2	3	1.88	0.0042	9606.ENSP00000261023,9606.ENSP00000452786	ITGAV,ITGB3
CC	GO:0035868	alphav-beta3 integrin-HMGB1 complex	2	3	1.88	0.0042	9606.ENSP00000261023,9606.ENSP00000452786	ITGAV,ITGB3
CC	GO:0030673	axolemma	3	18	1.28	0.0043	9606.ENSP00000349259,9606.ENSP00000384620,9606.ENSP00000417335	SPTBN1,NRG1,ROBO2
CC	GO:0030139	endocytic vesicle	9	275	0.57	0.0048	9606.ENSP00000230990,9606.ENSP00000249373,9606.ENSP00000258149,9606.ENSP00000261023,9606.ENSP00000290167,9606.ENSP00000298316,9606.ENSP00000339191,9606.ENSP00000358994,9606.ENSP00000370719	HBEGF,SMO,MDM2,ITGAV,WNT4,ARF6,CAV1,MYO6,ITSN1
CC	GO:0070062	extracellular exosome	5	80	0.85	0.0048	9606.ENSP00000223095,9606.ENSP00000290167,9606.ENSP00000355361,9606.ENSP00000437256,9606.ENSP00000484824	SERPINE1,WNT4,CD47,DICER1,MUC1
CC	GO:0005902	microvillus	5	82	0.84	0.0052	9606.ENSP00000261023,9606.ENSP00000358994,9606.ENSP00000371798,9606.ENSP00000398632,9606.ENSP00000452786	ITGAV,MYO6,FSCN1,CD44,ITGB3
CC	GO:0009897	external side of plasma membrane	8	223	0.61	0.0052	9606.ENSP00000261023,9606.ENSP00000305988,9606.ENSP00000324890,9606.ENSP00000351905,9606.ENSP00000359864,9606.ENSP00000361359,9606.ENSP00000379350,9606.ENSP00000384620	ITGAV,ALCAM,CD28,TGFBR2,GPC4,CD40,ITGB1,NRG1
CC	GO:0030425	dendrite	13	531	0.44	0.0052	9606.ENSP00000265085,9606.ENSP00000305988,9606.ENSP00000346671,9606.ENSP00000348461,9606.ENSP00000354394,9606.ENSP00000357625,9606.ENSP00000378323,9606.ENSP00000379350,9606.ENSP00000379975,9606.ENSP00000382004,9606.ENSP00000384620,9606.ENSP00000400175,9606.ENSP00000437256	CPEB4,ALCAM,FYN,RAC1,STAT1,BNIP3,PPP3CA,ITGB1,ILK,CTNND1,NRG1,RHOA,DICER1
CC	GO:0031258	lamellipodium membrane	3	22	1.19	0.0066	9606.ENSP00000261023,9606.ENSP00000398632,9606.ENSP00000452786	ITGAV,CD44,ITGB3
CC	GO:0014704	intercalated disc	4	51	0.95	0.0068	9606.ENSP00000269141,9606.ENSP00000356790,9606.ENSP00000379350,9606.ENSP00000410257	CDH2,ATP1B1,ITGB1,SCN5A
CC	GO:0032154	cleavage furrow	4	52	0.94	0.0072	9606.ENSP00000298316,9606.ENSP00000379350,9606.ENSP00000400175,9606.ENSP00000404190	ARF6,ITGB1,RHOA,RACGAP1
CC	GO:1904949	ATPase complex	5	90	0.8	0.0072	9606.ENSP00000263121,9606.ENSP00000267163,9606.ENSP00000333633,9606.ENSP00000356790,9606.ENSP00000430432	SMARCB1,RB1,MTA1,ATP1B1,HDAC2
CC	GO:0031465	Cul4B-RING E3 ubiquitin ligase complex	2	5	1.66	0.0075	9606.ENSP00000216225,9606.ENSP00000355958	RBX1,DTL
CC	GO:0031965	nuclear membrane	9	300	0.53	0.0076	9606.ENSP00000257181,9606.ENSP00000257904,9606.ENSP00000327054,9606.ENSP00000332973,9606.ENSP00000338235,9606.ENSP00000355958,9606.ENSP00000358994,9606.ENSP00000381185,9606.ENSP00000394791	PRPF38A,CDK4,LMNB2,SMAD3,MTDH,DTL,MYO6,BCL2,SENP1
CC	GO:0045121	membrane raft	9	300	0.53	0.0076	9606.ENSP00000269141,9606.ENSP00000304895,9606.ENSP00000309968,9606.ENSP00000339191,9606.ENSP00000346671,9606.ENSP00000351905,9606.ENSP00000356790,9606.ENSP00000379350,9606.ENSP00000410257	CDH2,IRS1,ADAM17,CAV1,FYN,TGFBR2,ATP1B1,ITGB1,SCN5A
CC	GO:0031982	vesicle	34	2318	0.22	0.009	9606.ENSP00000003084,9606.ENSP00000223095,9606.ENSP00000228872,9606.ENSP00000230990,9606.ENSP00000249373,9606.ENSP00000258149,9606.ENSP00000261023,9606.ENSP00000265371,9606.ENSP00000279281,9606.ENSP00000286201,9606.ENSP00000290167,9606.ENSP00000298316,9606.ENSP00000305714,9606.ENSP00000320171,9606.ENSP00000339191,9606.ENSP00000346671,9606.ENSP00000348461,9606.ENSP00000355361,9606.ENSP00000355896,…	CFTR,SERPINE1,CDKN1B,HBEGF,SMO,MDM2,ITGAV,NRP1,VPS51,FZD7,WNT4,ARF6,BMP1,PKM,CAV1,FYN,RAC1,CD47,TGFB2,NRAS,MYO6,ITSN1,ITGB1,MYO5A,ROCK1,PLA2G4B,CD44,RHOA,RACGAP1,CLINT1,DICER1,ITGB3,VEGFA,MUC1
CC	GO:0043197	dendritic spine	6	143	0.68	0.009	9606.ENSP00000265085,9606.ENSP00000348461,9606.ENSP00000378323,9606.ENSP00000379350,9606.ENSP00000382004,9606.ENSP00000400175	CPEB4,RAC1,PPP3CA,ITGB1,CTNND1,RHOA
CC	GO:0150034	distal axon	8	250	0.56	0.009	9606.ENSP00000265085,9606.ENSP00000265371,9606.ENSP00000360793,9606.ENSP00000371798,9606.ENSP00000379975,9606.ENSP00000382004,9606.ENSP00000382177,9606.ENSP00000437256	CPEB4,NRP1,KIF20B,FSCN1,ILK,CTNND1,MYO5A,DICER1
CC	GO:0031466	Cul5-RING ubiquitin ligase complex	2	6	1.58	0.0091	9606.ENSP00000216225,9606.ENSP00000376808	RBX1,CUL5
CC	GO:0012505	endomembrane system	55	4347	0.16	0.0092	9606.ENSP00000003084,9606.ENSP00000223095,9606.ENSP00000228872,9606.ENSP00000257181,9606.ENSP00000257904,9606.ENSP00000261023,9606.ENSP00000262554,9606.ENSP00000265085,9606.ENSP00000265371,9606.ENSP00000269141,9606.ENSP00000278836,9606.ENSP00000279281,9606.ENSP00000286201,9606.ENSP00000290167,9606.ENSP00000298316,9606.ENSP00000305714,9606.ENSP00000320171,9606.ENSP00000327054,9606.ENSP00000332973,…	CFTR,SERPINE1,CDKN1B,PRPF38A,CDK4,ITGAV,SPTLC1,CPEB4,NRP1,CDH2,MYRF,VPS51,FZD7,WNT4,ARF6,BMP1,PKM,LMNB2,SMAD3,MTA1,MTDH,CAV1,FYN,RAC1,CD47,TGFB2,DTL,CTGF,BNIP3,NRAS,MYO6,GPC4,SET,KLF5,NEDD9,ITSN1,ITGB1,BCL2,MYO5A,ROCK1,IL6,TRAPPC2,SENP1,PLA2G4B,CD44,RHOA,RACGAP1,ESR1,SCN5A,CLINT1,ITGB3,YES1,PAK4,VEGFA,MUC1
CC	GO:0005635	nuclear envelope	11	446	0.45	0.0099	9606.ENSP00000257181,9606.ENSP00000257904,9606.ENSP00000327054,9606.ENSP00000332973,9606.ENSP00000333633,9606.ENSP00000338235,9606.ENSP00000355958,9606.ENSP00000357625,9606.ENSP00000358994,9606.ENSP00000381185,9606.ENSP00000394791	PRPF38A,CDK4,LMNB2,SMAD3,MTA1,MTDH,DTL,BNIP3,MYO6,BCL2,SENP1
MF	GO:0005515	protein binding	134	6607	0.36	3.22e-29	9606.ENSP00000003084,9606.ENSP00000216225,9606.ENSP00000222573,9606.ENSP00000223095,9606.ENSP00000225577,9606.ENSP00000227507,9606.ENSP00000228872,9606.ENSP00000230990,9606.ENSP00000244745,9606.ENSP00000245479,9606.ENSP00000248594,9606.ENSP00000249373,9606.ENSP00000254958,9606.ENSP00000257904,9606.ENSP00000258149,9606.ENSP00000259915,9606.ENSP00000261023,9606.ENSP00000262160,9606.ENSP00000262904,…	CFTR,RBX1,ITGB8,SERPINE1,RPS6KB1,CCND1,CDKN1B,HBEGF,SOX4,SOX9,PTPN12,SMO,JAG1,CDK4,MDM2,POU5F1,ITGAV,SMAD2,E2F3,SMARCB1,EPAS1,NID1,DNMT3A,ITGA9,MCM2,MSH3,NRP1,CDK6,RB1,PXN,IGF1R,CDH2,RTKN,MYRF,HOXA10,ERCC3,FZD7,PREX2,BRAF,WNT4,HDAC11,MAD2L1,ARF6,IRS1,BMP1,ALCAM,PPM1D,TMOD3,ADAM17,ERCC4,ANGPT2,PKM,CD28,SP1,SMAD3,MTA1,MTDH,CAV1,SSX2IP,ACVR2B,WNK1,TNFSF13,FYN,SRGAP1,ADD3,RAC1,SPTBN1,TGFBR2,STAT1,TGF…
MF	GO:0019899	enzyme binding	70	2197	0.56	2.58e-20	9606.ENSP00000003084,9606.ENSP00000216225,9606.ENSP00000223095,9606.ENSP00000225577,9606.ENSP00000227507,9606.ENSP00000228872,9606.ENSP00000230990,9606.ENSP00000245479,9606.ENSP00000258149,9606.ENSP00000259915,9606.ENSP00000261023,9606.ENSP00000262160,9606.ENSP00000263734,9606.ENSP00000265056,9606.ENSP00000265081,9606.ENSP00000265371,9606.ENSP00000267163,9606.ENSP00000267257,9606.ENSP00000269141,…	CFTR,RBX1,SERPINE1,RPS6KB1,CCND1,CDKN1B,HBEGF,SOX9,MDM2,POU5F1,ITGAV,SMAD2,EPAS1,MCM2,MSH3,NRP1,RB1,PXN,CDH2,RTKN,HOXA10,PREX2,BRAF,ARF6,IRS1,PPM1D,ANGPT2,CD28,SP1,SMAD3,CAV1,WNK1,FYN,SRGAP1,RAC1,SPTBN1,TGFBR2,STAT1,ATP1B1,BNIP3,CD40,KLF4,IRS2,ITSN1,ETS1,CUL5,PPP3CA,ITGB1,ILK,BCL2,CTNND1,MYO5A,ROCK1,NRG1,CDKN1A,NFATC1,TRAPPC2,MYOCD,RACGAP1,ESR1,SCN5A,MCM10,BRCA1,EIF4E,HDAC2,HIF1A,SP7,ITGB3,YES1,P…
MF	GO:0005488	binding	159	11878	0.18	7.42e-19	9606.ENSP00000003084,9606.ENSP00000216225,9606.ENSP00000222573,9606.ENSP00000223095,9606.ENSP00000225577,9606.ENSP00000227507,9606.ENSP00000228872,9606.ENSP00000229307,9606.ENSP00000230990,9606.ENSP00000244745,9606.ENSP00000245479,9606.ENSP00000248594,9606.ENSP00000249373,9606.ENSP00000254719,9606.ENSP00000254958,9606.ENSP00000257904,9606.ENSP00000258149,9606.ENSP00000259915,9606.ENSP00000261023,…	CFTR,RBX1,ITGB8,SERPINE1,RPS6KB1,CCND1,CDKN1B,NANOG,HBEGF,SOX4,SOX9,PTPN12,SMO,RPA1,JAG1,CDK4,MDM2,POU5F1,ITGAV,SMAD2,SPTLC1,E2F3,SMARCB1,EPAS1,NID1,DNMT3A,ITGA9,MCM2,MSH3,CPEB4,NRP1,CDK6,RB1,PXN,IGF1R,NOB1,CDH2,RTKN,MYRF,HOXA10,ERCC3,FZD7,PREX2,BRAF,WNT4,HDAC11,MAD2L1,ARF6,IRS1,BMP1,ALCAM,PPM1D,TMOD3,ADAM17,ERCC4,ANGPT2,SWAP70,PKM,SOX2,CD28,SP1,SMAD3,MTA1,MTDH,CAV1,PKLR,SSX2IP,ACVR2B,WNK1,TNFSF1…
MF	GO:0008134	transcription factor binding	31	610	0.76	1.1e-12	9606.ENSP00000216225,9606.ENSP00000227507,9606.ENSP00000245479,9606.ENSP00000259915,9606.ENSP00000262160,9606.ENSP00000263121,9606.ENSP00000263734,9606.ENSP00000267163,9606.ENSP00000285398,9606.ENSP00000295757,9606.ENSP00000310520,9606.ENSP00000329357,9606.ENSP00000332973,9606.ENSP00000333633,9606.ENSP00000338235,9606.ENSP00000354394,9606.ENSP00000362608,9606.ENSP00000363804,9606.ENSP00000366915,…	RBX1,CCND1,SOX9,POU5F1,SMAD2,SMARCB1,EPAS1,RB1,ERCC3,HDAC11,ERCC4,SP1,SMAD3,MTA1,MTDH,STAT1,PIM1,KLF4,KLF5,ETS1,BCL2,NFATC1,TRAPPC2,MYOCD,ESR1,BRCA1,EIF4E,HDAC2,HMGA2,HIF1A,MYC
MF	GO:0001228	DNA-binding transcription activator activity, RNA polymerase II-specific	26	408	0.86	1.18e-12	9606.ENSP00000229307,9606.ENSP00000244745,9606.ENSP00000245479,9606.ENSP00000262160,9606.ENSP00000262904,9606.ENSP00000263734,9606.ENSP00000283921,9606.ENSP00000323588,9606.ENSP00000329357,9606.ENSP00000332973,9606.ENSP00000363804,9606.ENSP00000366915,9606.ENSP00000369270,9606.ENSP00000376436,9606.ENSP00000379701,9606.ENSP00000383185,9606.ENSP00000389377,9606.ENSP00000401678,9606.ENSP00000405330,…	NANOG,SOX4,SOX9,SMAD2,E2F3,EPAS1,HOXA10,SOX2,SP1,SMAD3,KLF4,KLF5,RREB1,ETS1,HNF4G,MACC1,NFATC1,MYOCD,ESR1,ERG,FLI1,HMGA2,HIF1A,SP7,ZEB2,MYC
MF	GO:0043565	sequence-specific DNA binding	39	1047	0.63	2.23e-12	9606.ENSP00000229307,9606.ENSP00000244745,9606.ENSP00000245479,9606.ENSP00000254719,9606.ENSP00000259915,9606.ENSP00000262160,9606.ENSP00000262904,9606.ENSP00000263121,9606.ENSP00000263734,9606.ENSP00000265056,9606.ENSP00000267163,9606.ENSP00000283921,9606.ENSP00000323588,9606.ENSP00000329357,9606.ENSP00000332973,9606.ENSP00000333633,9606.ENSP00000354394,9606.ENSP00000356234,9606.ENSP00000363804,…	NANOG,SOX4,SOX9,RPA1,POU5F1,SMAD2,E2F3,SMARCB1,EPAS1,MCM2,RB1,HOXA10,SOX2,SP1,SMAD3,MTA1,STAT1,KDM5B,KLF4,KLF5,RREB1,ETS1,HNF4G,BCL2,MACC1,NFATC1,MYOCD,ESR1,ERG,CBFB,MCM10,HDAC2,FLI1,HMGA2,HIF1A,SP7,ZEB2,MYC,MUC1
MF	GO:1990837	sequence-specific double-stranded DNA binding	33	747	0.7	2.96e-12	9606.ENSP00000229307,9606.ENSP00000244745,9606.ENSP00000245479,9606.ENSP00000259915,9606.ENSP00000262160,9606.ENSP00000262904,9606.ENSP00000263121,9606.ENSP00000265056,9606.ENSP00000267163,9606.ENSP00000283921,9606.ENSP00000323588,9606.ENSP00000329357,9606.ENSP00000332973,9606.ENSP00000333633,9606.ENSP00000354394,9606.ENSP00000356234,9606.ENSP00000363804,9606.ENSP00000366915,9606.ENSP00000369270,…	NANOG,SOX4,SOX9,POU5F1,SMAD2,E2F3,SMARCB1,MCM2,RB1,HOXA10,SOX2,SP1,SMAD3,MTA1,STAT1,KDM5B,KLF4,KLF5,RREB1,ETS1,HNF4G,MACC1,NFATC1,MYOCD,ESR1,ERG,MCM10,FLI1,HMGA2,HIF1A,SP7,MYC,MUC1
MF	GO:0003690	double-stranded DNA binding	34	828	0.67	7.63e-12	9606.ENSP00000229307,9606.ENSP00000244745,9606.ENSP00000245479,9606.ENSP00000259915,9606.ENSP00000262160,9606.ENSP00000262904,9606.ENSP00000263121,9606.ENSP00000265056,9606.ENSP00000265081,9606.ENSP00000267163,9606.ENSP00000283921,9606.ENSP00000323588,9606.ENSP00000329357,9606.ENSP00000332973,9606.ENSP00000333633,9606.ENSP00000354394,9606.ENSP00000356234,9606.ENSP00000363804,9606.ENSP00000366915,…	NANOG,SOX4,SOX9,POU5F1,SMAD2,E2F3,SMARCB1,MCM2,MSH3,RB1,HOXA10,SOX2,SP1,SMAD3,MTA1,STAT1,KDM5B,KLF4,KLF5,RREB1,ETS1,HNF4G,MACC1,NFATC1,MYOCD,ESR1,ERG,MCM10,FLI1,HMGA2,HIF1A,SP7,MYC,MUC1
MF	GO:0044877	protein-containing complex binding	36	968	0.63	1.97e-11	9606.ENSP00000216225,9606.ENSP00000227507,9606.ENSP00000228872,9606.ENSP00000257904,9606.ENSP00000258149,9606.ENSP00000261023,9606.ENSP00000264187,9606.ENSP00000264741,9606.ENSP00000265085,9606.ENSP00000267257,9606.ENSP00000268035,9606.ENSP00000304895,9606.ENSP00000309968,9606.ENSP00000310520,9606.ENSP00000332973,9606.ENSP00000340361,9606.ENSP00000346671,9606.ENSP00000349259,9606.ENSP00000356954,…	RBX1,CCND1,CDKN1B,CDK4,MDM2,ITGAV,NID1,ITGA9,CPEB4,PXN,IGF1R,IRS1,ADAM17,ERCC4,SMAD3,ACVR2B,FYN,SPTBN1,CTGF,NRAS,MYO6,PIM1,IRS2,IFNB1,FSCN1,GIT1,ITGB1,ILK,MYO5A,NRG1,CDKN1A,CD44,HMGA2,ITGB3,TLN2,MYC
MF	GO:0016773	phosphotransferase activity, alcohol group as acceptor	32	767	0.68	2.46e-11	9606.ENSP00000225577,9606.ENSP00000227507,9606.ENSP00000228872,9606.ENSP00000230990,9606.ENSP00000245479,9606.ENSP00000257904,9606.ENSP00000265371,9606.ENSP00000265734,9606.ENSP00000268035,9606.ENSP00000288602,9606.ENSP00000304895,9606.ENSP00000306682,9606.ENSP00000320171,9606.ENSP00000324890,9606.ENSP00000339933,9606.ENSP00000340361,9606.ENSP00000341292,9606.ENSP00000346671,9606.ENSP00000348461,…	RPS6KB1,CCND1,CDKN1B,HBEGF,SOX9,CDK4,NRP1,CDK6,IGF1R,BRAF,IRS1,PPM1D,PKM,CD28,PKLR,ACVR2B,WNK1,FYN,RAC1,TGFBR2,PIM1,IRS2,ILK,ROCK1,NRG1,CDKN1A,CDC7,ESR1,HMGA2,YES1,PAK4,CAMK1D
MF	GO:0019901	protein kinase binding	28	599	0.73	6.02e-11	9606.ENSP00000227507,9606.ENSP00000228872,9606.ENSP00000245479,9606.ENSP00000261023,9606.ENSP00000265371,9606.ENSP00000267257,9606.ENSP00000269141,9606.ENSP00000288602,9606.ENSP00000304895,9606.ENSP00000306682,9606.ENSP00000314897,9606.ENSP00000324890,9606.ENSP00000332973,9606.ENSP00000339191,9606.ENSP00000341292,9606.ENSP00000348461,9606.ENSP00000351905,9606.ENSP00000356790,9606.ENSP00000365016,…	CCND1,CDKN1B,SOX9,ITGAV,NRP1,PXN,CDH2,BRAF,IRS1,PPM1D,ANGPT2,CD28,SMAD3,CAV1,WNK1,RAC1,TGFBR2,ATP1B1,IRS2,ILK,CTNND1,NRG1,CDKN1A,NFATC1,RACGAP1,ESR1,SCN5A,HIF1A
MF	GO:0019900	kinase binding	29	678	0.69	1.7e-10	9606.ENSP00000227507,9606.ENSP00000228872,9606.ENSP00000245479,9606.ENSP00000261023,9606.ENSP00000265371,9606.ENSP00000267163,9606.ENSP00000267257,9606.ENSP00000269141,9606.ENSP00000288602,9606.ENSP00000304895,9606.ENSP00000306682,9606.ENSP00000314897,9606.ENSP00000324890,9606.ENSP00000332973,9606.ENSP00000339191,9606.ENSP00000341292,9606.ENSP00000348461,9606.ENSP00000351905,9606.ENSP00000356790,…	CCND1,CDKN1B,SOX9,ITGAV,NRP1,RB1,PXN,CDH2,BRAF,IRS1,PPM1D,ANGPT2,CD28,SMAD3,CAV1,WNK1,RAC1,TGFBR2,ATP1B1,IRS2,ILK,CTNND1,NRG1,CDKN1A,NFATC1,RACGAP1,ESR1,SCN5A,HIF1A
MF	GO:0016301	kinase activity	32	835	0.64	1.71e-10	9606.ENSP00000225577,9606.ENSP00000227507,9606.ENSP00000228872,9606.ENSP00000230990,9606.ENSP00000245479,9606.ENSP00000257904,9606.ENSP00000265371,9606.ENSP00000265734,9606.ENSP00000268035,9606.ENSP00000288602,9606.ENSP00000304895,9606.ENSP00000306682,9606.ENSP00000320171,9606.ENSP00000324890,9606.ENSP00000339933,9606.ENSP00000340361,9606.ENSP00000341292,9606.ENSP00000346671,9606.ENSP00000348461,…	RPS6KB1,CCND1,CDKN1B,HBEGF,SOX9,CDK4,NRP1,CDK6,IGF1R,BRAF,IRS1,PPM1D,PKM,CD28,PKLR,ACVR2B,WNK1,FYN,RAC1,TGFBR2,PIM1,IRS2,ILK,ROCK1,NRG1,CDKN1A,CDC7,ESR1,HMGA2,YES1,PAK4,CAMK1D
MF	GO:0000976	transcription regulatory region sequence-specific DNA binding	31	829	0.63	6.34e-10	9606.ENSP00000229307,9606.ENSP00000244745,9606.ENSP00000245479,9606.ENSP00000259915,9606.ENSP00000262160,9606.ENSP00000262904,9606.ENSP00000263121,9606.ENSP00000267163,9606.ENSP00000283921,9606.ENSP00000323588,9606.ENSP00000329357,9606.ENSP00000332973,9606.ENSP00000333633,9606.ENSP00000354394,9606.ENSP00000363804,9606.ENSP00000366915,9606.ENSP00000369270,9606.ENSP00000376436,9606.ENSP00000379701,…	NANOG,SOX4,SOX9,POU5F1,SMAD2,E2F3,SMARCB1,RB1,HOXA10,SOX2,SP1,SMAD3,MTA1,STAT1,KLF4,KLF5,RREB1,ETS1,HNF4G,MACC1,NFATC1,MYOCD,ESR1,ERG,BRCA1,FLI1,HMGA2,HIF1A,SP7,MYC,MUC1
MF	GO:0000987	proximal promoter sequence-specific DNA binding	25	526	0.73	6.34e-10	9606.ENSP00000244745,9606.ENSP00000245479,9606.ENSP00000262160,9606.ENSP00000262904,9606.ENSP00000267163,9606.ENSP00000283921,9606.ENSP00000329357,9606.ENSP00000332973,9606.ENSP00000333633,9606.ENSP00000354394,9606.ENSP00000363804,9606.ENSP00000366915,9606.ENSP00000369270,9606.ENSP00000376436,9606.ENSP00000379701,9606.ENSP00000389377,9606.ENSP00000401678,9606.ENSP00000405330,9606.ENSP00000414150,…	SOX4,SOX9,SMAD2,E2F3,RB1,HOXA10,SP1,SMAD3,MTA1,STAT1,KLF4,KLF5,RREB1,ETS1,HNF4G,NFATC1,MYOCD,ESR1,ERG,FLI1,HMGA2,HIF1A,SP7,MYC,MUC1
MF	GO:0097159	organic cyclic compound binding	89	5382	0.27	7.62e-10	9606.ENSP00000003084,9606.ENSP00000225577,9606.ENSP00000229307,9606.ENSP00000244745,9606.ENSP00000245479,9606.ENSP00000254719,9606.ENSP00000257904,9606.ENSP00000258149,9606.ENSP00000259915,9606.ENSP00000262160,9606.ENSP00000262554,9606.ENSP00000262904,9606.ENSP00000263121,9606.ENSP00000263734,9606.ENSP00000264709,9606.ENSP00000265056,9606.ENSP00000265081,9606.ENSP00000265085,9606.ENSP00000265734,…	CFTR,RPS6KB1,NANOG,SOX4,SOX9,RPA1,CDK4,MDM2,POU5F1,SMAD2,SPTLC1,E2F3,SMARCB1,EPAS1,DNMT3A,MCM2,MSH3,CPEB4,CDK6,RB1,IGF1R,RTKN,MYRF,HOXA10,ERCC3,BRAF,ARF6,ERCC4,SWAP70,PKM,SOX2,SP1,SMAD3,MTA1,MTDH,CAV1,PKLR,ACVR2B,WNK1,FYN,RAC1,TGFBR2,STAT1,KDM5B,NRAS,MYO6,KIF20B,SET,PIM1,KLF4,KLF5,RREB1,ETS1,HNF4G,ILK,DDX17,BCL2,MYO5A,ABCC1,ROCK1,MACC1,NFATC1,CDC7,DHFR,SOX5,RHOA,MYOCD,ESR1,ERG,CBFB,MCM10,BRCA1,EI…
MF	GO:0005102	signaling receptor binding	42	1513	0.5	8.71e-10	9606.ENSP00000222573,9606.ENSP00000223095,9606.ENSP00000230990,9606.ENSP00000249373,9606.ENSP00000254958,9606.ENSP00000258149,9606.ENSP00000261023,9606.ENSP00000262160,9606.ENSP00000267163,9606.ENSP00000267257,9606.ENSP00000268035,9606.ENSP00000286201,9606.ENSP00000290167,9606.ENSP00000304895,9606.ENSP00000305714,9606.ENSP00000305988,9606.ENSP00000309968,9606.ENSP00000314897,9606.ENSP00000332973,…	ITGB8,SERPINE1,HBEGF,SMO,JAG1,MDM2,ITGAV,SMAD2,RB1,PXN,IGF1R,FZD7,WNT4,IRS1,BMP1,ALCAM,ADAM17,ANGPT2,SMAD3,CAV1,TNFSF13,FYN,TGFBR2,STAT1,TGFB2,CTGF,IRS2,IFNB1,ITGB1,ILK,CTNND1,MACC1,NRG1,IL6,ESR1,IL10,BRCA1,HIF1A,ITGB3,YES1,VEGFA,SOCS2
MF	GO:1901363	heterocyclic compound binding	88	5305	0.28	8.71e-10	9606.ENSP00000003084,9606.ENSP00000225577,9606.ENSP00000229307,9606.ENSP00000244745,9606.ENSP00000245479,9606.ENSP00000254719,9606.ENSP00000257904,9606.ENSP00000258149,9606.ENSP00000259915,9606.ENSP00000262160,9606.ENSP00000262554,9606.ENSP00000262904,9606.ENSP00000263121,9606.ENSP00000263734,9606.ENSP00000264709,9606.ENSP00000265056,9606.ENSP00000265081,9606.ENSP00000265085,9606.ENSP00000265734,…	CFTR,RPS6KB1,NANOG,SOX4,SOX9,RPA1,CDK4,MDM2,POU5F1,SMAD2,SPTLC1,E2F3,SMARCB1,EPAS1,DNMT3A,MCM2,MSH3,CPEB4,CDK6,RB1,IGF1R,RTKN,MYRF,HOXA10,ERCC3,BRAF,ARF6,ERCC4,SWAP70,PKM,SOX2,SP1,SMAD3,MTA1,MTDH,PKLR,ACVR2B,WNK1,FYN,RAC1,TGFBR2,STAT1,KDM5B,NRAS,MYO6,KIF20B,SET,PIM1,KLF4,KLF5,RREB1,ETS1,HNF4G,ILK,DDX17,BCL2,MYO5A,ABCC1,ROCK1,MACC1,NFATC1,CDC7,DHFR,SOX5,RHOA,MYOCD,ESR1,ERG,CBFB,MCM10,BRCA1,EIF4E,N…
MF	GO:0004672	protein kinase activity	26	635	0.67	3.94e-09	9606.ENSP00000225577,9606.ENSP00000227507,9606.ENSP00000228872,9606.ENSP00000230990,9606.ENSP00000245479,9606.ENSP00000257904,9606.ENSP00000265371,9606.ENSP00000265734,9606.ENSP00000268035,9606.ENSP00000288602,9606.ENSP00000306682,9606.ENSP00000340361,9606.ENSP00000341292,9606.ENSP00000346671,9606.ENSP00000348461,9606.ENSP00000351905,9606.ENSP00000362608,9606.ENSP00000379975,9606.ENSP00000382697,…	RPS6KB1,CCND1,CDKN1B,HBEGF,SOX9,CDK4,NRP1,CDK6,IGF1R,BRAF,PPM1D,ACVR2B,WNK1,FYN,RAC1,TGFBR2,PIM1,ILK,ROCK1,NRG1,CDKN1A,CDC7,HMGA2,YES1,PAK4,CAMK1D
MF	GO:0000978	RNA polymerase II proximal promoter sequence-specific DNA binding	23	492	0.73	4.17e-09	9606.ENSP00000244745,9606.ENSP00000245479,9606.ENSP00000262160,9606.ENSP00000283921,9606.ENSP00000329357,9606.ENSP00000332973,9606.ENSP00000333633,9606.ENSP00000354394,9606.ENSP00000363804,9606.ENSP00000366915,9606.ENSP00000369270,9606.ENSP00000376436,9606.ENSP00000379701,9606.ENSP00000389377,9606.ENSP00000401678,9606.ENSP00000405330,9606.ENSP00000414150,9606.ENSP00000433488,9606.ENSP00000437621,…	SOX4,SOX9,SMAD2,HOXA10,SP1,SMAD3,MTA1,STAT1,KLF4,KLF5,RREB1,ETS1,HNF4G,NFATC1,MYOCD,ESR1,ERG,FLI1,HMGA2,HIF1A,SP7,MYC,MUC1
MF	GO:0019904	protein domain specific binding	27	706	0.64	6.3e-09	9606.ENSP00000003084,9606.ENSP00000225577,9606.ENSP00000248594,9606.ENSP00000258149,9606.ENSP00000262160,9606.ENSP00000267163,9606.ENSP00000286201,9606.ENSP00000304895,9606.ENSP00000309968,9606.ENSP00000329357,9606.ENSP00000340279,9606.ENSP00000346671,9606.ENSP00000360793,9606.ENSP00000361359,9606.ENSP00000365016,9606.ENSP00000365851,9606.ENSP00000366237,9606.ENSP00000379975,9606.ENSP00000381185,…	CFTR,RPS6KB1,PTPN12,MDM2,SMAD2,RB1,FZD7,IRS1,ADAM17,SP1,SSX2IP,FYN,KIF20B,CD40,IRS2,BMI1,DFFA,ILK,BCL2,MYO5A,RHOA,SCN5A,DICER1,HMGA2,HIF1A,DDX6,SOCS7
MF	GO:0098772	molecular function regulator	44	1793	0.45	9.73e-09	9606.ENSP00000003084,9606.ENSP00000223095,9606.ENSP00000227507,9606.ENSP00000228872,9606.ENSP00000230990,9606.ENSP00000254958,9606.ENSP00000257904,9606.ENSP00000265371,9606.ENSP00000272430,9606.ENSP00000288368,9606.ENSP00000290167,9606.ENSP00000304895,9606.ENSP00000305714,9606.ENSP00000339191,9606.ENSP00000341292,9606.ENSP00000343505,9606.ENSP00000346671,9606.ENSP00000347198,9606.ENSP00000349259,…	CFTR,SERPINE1,CCND1,CDKN1B,HBEGF,JAG1,CDK4,NRP1,RTKN,PREX2,WNT4,IRS1,BMP1,CAV1,WNK1,TNFSF13,FYN,SRGAP1,SPTBN1,TGFB2,ATP1B1,CTGF,XIAP,SET,KLF4,IRS2,DFFA,IFNB1,ITSN1,GIT1,BCL2,MACC1,NRG1,CDKN1A,IL6,TRAPPC2,RACGAP1,ESR1,IL10,NAIP,ZEB2,VEGFA,SOCS2,SOCS7
MF	GO:0000977	RNA polymerase II transcription regulatory region sequence-specific DNA binding	25	647	0.64	2.38e-08	9606.ENSP00000229307,9606.ENSP00000244745,9606.ENSP00000245479,9606.ENSP00000262160,9606.ENSP00000283921,9606.ENSP00000329357,9606.ENSP00000332973,9606.ENSP00000333633,9606.ENSP00000354394,9606.ENSP00000363804,9606.ENSP00000366915,9606.ENSP00000369270,9606.ENSP00000376436,9606.ENSP00000379701,9606.ENSP00000383185,9606.ENSP00000389377,9606.ENSP00000401678,9606.ENSP00000405330,9606.ENSP00000414150,…	NANOG,SOX4,SOX9,SMAD2,HOXA10,SP1,SMAD3,MTA1,STAT1,KLF4,KLF5,RREB1,ETS1,HNF4G,MACC1,NFATC1,MYOCD,ESR1,ERG,FLI1,HMGA2,HIF1A,SP7,MYC,MUC1
MF	GO:0003677	DNA binding	51	2457	0.37	7.58e-08	9606.ENSP00000229307,9606.ENSP00000244745,9606.ENSP00000245479,9606.ENSP00000254719,9606.ENSP00000259915,9606.ENSP00000262160,9606.ENSP00000262904,9606.ENSP00000263121,9606.ENSP00000263734,9606.ENSP00000264709,9606.ENSP00000265056,9606.ENSP00000265081,9606.ENSP00000267163,9606.ENSP00000278836,9606.ENSP00000283921,9606.ENSP00000285398,9606.ENSP00000310520,9606.ENSP00000315630,9606.ENSP00000323588,…	NANOG,SOX4,SOX9,RPA1,POU5F1,SMAD2,E2F3,SMARCB1,EPAS1,DNMT3A,MCM2,MSH3,RB1,MYRF,HOXA10,ERCC3,ERCC4,SWAP70,SOX2,SP1,SMAD3,MTA1,STAT1,KDM5B,SET,KLF4,KLF5,RREB1,ETS1,HNF4G,BCL2,MACC1,NFATC1,SOX5,MYOCD,ESR1,ERG,CBFB,MCM10,BRCA1,HDAC2,FLI1,BCLAF1,DICER1,HMGA2,HIF1A,SP7,ZEB2,MYC,CHD1,MUC1
MF	GO:0140297	DNA-binding transcription factor binding	17	327	0.77	2.2e-07	9606.ENSP00000245479,9606.ENSP00000262160,9606.ENSP00000263121,9606.ENSP00000267163,9606.ENSP00000329357,9606.ENSP00000332973,9606.ENSP00000333633,9606.ENSP00000338235,9606.ENSP00000354394,9606.ENSP00000363804,9606.ENSP00000401678,9606.ENSP00000405330,9606.ENSP00000418960,9606.ENSP00000425561,9606.ENSP00000430432,9606.ENSP00000437955,9606.ENSP00000479618	SOX9,SMAD2,SMARCB1,RB1,SP1,SMAD3,MTA1,MTDH,STAT1,KLF4,MYOCD,ESR1,BRCA1,EIF4E,HDAC2,HIF1A,MYC
MF	GO:0001085	RNA polymerase II transcription factor binding	11	121	1.01	5.11e-07	9606.ENSP00000267163,9606.ENSP00000310520,9606.ENSP00000329357,9606.ENSP00000332973,9606.ENSP00000333633,9606.ENSP00000338235,9606.ENSP00000363804,9606.ENSP00000389377,9606.ENSP00000401678,9606.ENSP00000405330,9606.ENSP00000430432	RB1,ERCC4,SP1,SMAD3,MTA1,MTDH,KLF4,NFATC1,MYOCD,ESR1,HDAC2
MF	GO:0004674	protein serine/threonine kinase activity	19	444	0.69	5.37e-07	9606.ENSP00000225577,9606.ENSP00000227507,9606.ENSP00000228872,9606.ENSP00000257904,9606.ENSP00000265734,9606.ENSP00000288602,9606.ENSP00000306682,9606.ENSP00000340361,9606.ENSP00000341292,9606.ENSP00000348461,9606.ENSP00000351905,9606.ENSP00000362608,9606.ENSP00000379975,9606.ENSP00000382697,9606.ENSP00000384849,9606.ENSP00000393139,9606.ENSP00000437621,9606.ENSP00000469413,9606.ENSP00000478874	RPS6KB1,CCND1,CDKN1B,CDK4,CDK6,BRAF,PPM1D,ACVR2B,WNK1,RAC1,TGFBR2,PIM1,ILK,ROCK1,CDKN1A,CDC7,HMGA2,PAK4,CAMK1D
MF	GO:0140110	transcription regulator activity	43	2069	0.37	1.67e-06	9606.ENSP00000227507,9606.ENSP00000229307,9606.ENSP00000244745,9606.ENSP00000245479,9606.ENSP00000259915,9606.ENSP00000262160,9606.ENSP00000262904,9606.ENSP00000263121,9606.ENSP00000263734,9606.ENSP00000264709,9606.ENSP00000267163,9606.ENSP00000278836,9606.ENSP00000283921,9606.ENSP00000290167,9606.ENSP00000323588,9606.ENSP00000329357,9606.ENSP00000332973,9606.ENSP00000333633,9606.ENSP00000338235,…	CCND1,NANOG,SOX4,SOX9,POU5F1,SMAD2,E2F3,SMARCB1,EPAS1,DNMT3A,RB1,MYRF,HOXA10,WNT4,SOX2,SP1,SMAD3,MTA1,MTDH,STAT1,KDM5B,KLF4,KLF5,RREB1,ETS1,HNF4G,DDX17,MACC1,NRG1,NFATC1,SOX5,MYOCD,ESR1,ERG,CBFB,BRCA1,FLI1,HMGA2,HIF1A,SP7,ZEB2,MYC,MUC1
MF	GO:0008144	drug binding	38	1710	0.4	2.15e-06	9606.ENSP00000003084,9606.ENSP00000225577,9606.ENSP00000249373,9606.ENSP00000257904,9606.ENSP00000262554,9606.ENSP00000265056,9606.ENSP00000265081,9606.ENSP00000265734,9606.ENSP00000268035,9606.ENSP00000285398,9606.ENSP00000288602,9606.ENSP00000315630,9606.ENSP00000320171,9606.ENSP00000339933,9606.ENSP00000340361,9606.ENSP00000341292,9606.ENSP00000346671,9606.ENSP00000351905,9606.ENSP00000358994,…	CFTR,RPS6KB1,SMO,CDK4,SPTLC1,MCM2,MSH3,CDK6,IGF1R,ERCC3,BRAF,SWAP70,PKM,PKLR,ACVR2B,WNK1,FYN,TGFBR2,MYO6,KIF20B,PIM1,FSCN1,PPP3CA,ILK,DDX17,MYO5A,ABCC1,ROCK1,NFATC1,CDC7,DHFR,NAIP,DICER1,YES1,PAK4,DDX6,CAMK1D,CHD1
MF	GO:0140096	catalytic activity, acting on a protein	44	2176	0.36	2.3e-06	9606.ENSP00000216225,9606.ENSP00000225577,9606.ENSP00000227507,9606.ENSP00000228872,9606.ENSP00000230990,9606.ENSP00000245479,9606.ENSP00000248594,9606.ENSP00000257904,9606.ENSP00000258149,9606.ENSP00000265371,9606.ENSP00000265734,9606.ENSP00000268035,9606.ENSP00000278836,9606.ENSP00000288602,9606.ENSP00000295757,9606.ENSP00000305714,9606.ENSP00000306682,9606.ENSP00000309968,9606.ENSP00000333633,…	RBX1,RPS6KB1,CCND1,CDKN1B,HBEGF,SOX9,PTPN12,CDK4,MDM2,NRP1,CDK6,IGF1R,MYRF,BRAF,HDAC11,BMP1,PPM1D,ADAM17,MTA1,ACVR2B,WNK1,FYN,RAC1,TGFBR2,KDM5B,XIAP,PIM1,CUL5,PPP3CA,ILK,ROCK1,NRG1,CDKN1A,CDC7,SENP1,PTPN13,BRCA1,NAIP,HDAC2,HMGA2,ITGB3,YES1,PAK4,CAMK1D
MF	GO:0043167	ion binding	86	6066	0.21	3.63e-06	9606.ENSP00000003084,9606.ENSP00000216225,9606.ENSP00000225577,9606.ENSP00000230990,9606.ENSP00000254719,9606.ENSP00000254958,9606.ENSP00000257904,9606.ENSP00000258149,9606.ENSP00000261023,9606.ENSP00000262160,9606.ENSP00000262554,9606.ENSP00000264187,9606.ENSP00000264709,9606.ENSP00000264741,9606.ENSP00000265056,9606.ENSP00000265081,9606.ENSP00000265085,9606.ENSP00000265371,9606.ENSP00000265734,…	CFTR,RBX1,RPS6KB1,HBEGF,RPA1,JAG1,CDK4,MDM2,ITGAV,SMAD2,SPTLC1,NID1,DNMT3A,ITGA9,MCM2,MSH3,CPEB4,NRP1,CDK6,PXN,IGF1R,NOB1,CDH2,RTKN,ERCC3,FZD7,BRAF,ARF6,BMP1,PPM1D,ADAM17,ANGPT2,SWAP70,PKM,SP1,SMAD3,MTA1,PKLR,ACVR2B,WNK1,FYN,RAC1,SPTBN1,TGFBR2,KDM5B,CTGF,NRAS,MYO6,XIAP,KIF20B,PIM1,KLF4,BMI1,FXN,KLF5,RREB1,ITSN1,PPP3CA,GIT1,ITGB1,HNF4G,ILK,DDX17,MYO5A,ABCC1,ROCK1,CDKN1A,CDC7,PLA2G4B,DHFR,CD44,RHOA…
MF	GO:0097367	carbohydrate derivative binding	43	2163	0.35	5.03e-06	9606.ENSP00000003084,9606.ENSP00000225577,9606.ENSP00000230990,9606.ENSP00000257904,9606.ENSP00000264187,9606.ENSP00000265056,9606.ENSP00000265081,9606.ENSP00000265371,9606.ENSP00000265734,9606.ENSP00000268035,9606.ENSP00000272430,9606.ENSP00000285398,9606.ENSP00000288602,9606.ENSP00000298316,9606.ENSP00000315630,9606.ENSP00000320171,9606.ENSP00000339933,9606.ENSP00000340361,9606.ENSP00000341292,…	CFTR,RPS6KB1,HBEGF,CDK4,NID1,MCM2,MSH3,NRP1,CDK6,IGF1R,RTKN,ERCC3,BRAF,ARF6,SWAP70,PKM,PKLR,ACVR2B,WNK1,FYN,RAC1,TGFBR2,CTGF,NRAS,MYO6,KIF20B,PIM1,ILK,DDX17,MYO5A,ABCC1,ROCK1,CDC7,CD44,RHOA,NAIP,DICER1,YES1,PAK4,VEGFA,DDX6,CAMK1D,CHD1
MF	GO:0044389	ubiquitin-like protein ligase binding	15	325	0.72	5.76e-06	9606.ENSP00000216225,9606.ENSP00000258149,9606.ENSP00000259915,9606.ENSP00000262160,9606.ENSP00000267163,9606.ENSP00000267257,9606.ENSP00000332973,9606.ENSP00000354394,9606.ENSP00000361359,9606.ENSP00000376808,9606.ENSP00000381185,9606.ENSP00000384849,9606.ENSP00000410257,9606.ENSP00000418960,9606.ENSP00000437955	RBX1,MDM2,POU5F1,SMAD2,RB1,PXN,SMAD3,STAT1,CD40,CUL5,BCL2,CDKN1A,SCN5A,BRCA1,HIF1A
MF	GO:0035035	histone acetyltransferase binding	6	27	1.4	6.59e-06	9606.ENSP00000263734,9606.ENSP00000329357,9606.ENSP00000354394,9606.ENSP00000376436,9606.ENSP00000401678,9606.ENSP00000437955	EPAS1,SP1,STAT1,ETS1,MYOCD,HIF1A
MF	GO:0043168	anion binding	49	2696	0.32	7.62e-06	9606.ENSP00000003084,9606.ENSP00000225577,9606.ENSP00000230990,9606.ENSP00000254958,9606.ENSP00000257904,9606.ENSP00000262554,9606.ENSP00000265056,9606.ENSP00000265081,9606.ENSP00000265371,9606.ENSP00000265734,9606.ENSP00000268035,9606.ENSP00000272430,9606.ENSP00000285398,9606.ENSP00000286201,9606.ENSP00000288602,9606.ENSP00000298316,9606.ENSP00000315630,9606.ENSP00000320171,9606.ENSP00000339933,…	CFTR,RPS6KB1,HBEGF,JAG1,CDK4,SPTLC1,MCM2,MSH3,NRP1,CDK6,IGF1R,RTKN,ERCC3,FZD7,BRAF,ARF6,SWAP70,PKM,PKLR,ACVR2B,WNK1,FYN,RAC1,SPTBN1,TGFBR2,CTGF,NRAS,MYO6,KIF20B,PIM1,ILK,DDX17,MYO5A,ABCC1,ROCK1,CDC7,PLA2G4B,DHFR,CD44,RHOA,RACGAP1,NAIP,DICER1,YES1,PAK4,VEGFA,DDX6,CAMK1D,CHD1
MF	GO:0003676	nucleic acid binding	56	3332	0.28	1.02e-05	9606.ENSP00000229307,9606.ENSP00000244745,9606.ENSP00000245479,9606.ENSP00000254719,9606.ENSP00000258149,9606.ENSP00000259915,9606.ENSP00000262160,9606.ENSP00000262904,9606.ENSP00000263121,9606.ENSP00000263734,9606.ENSP00000264709,9606.ENSP00000265056,9606.ENSP00000265081,9606.ENSP00000265085,9606.ENSP00000267163,9606.ENSP00000278836,9606.ENSP00000283921,9606.ENSP00000285398,9606.ENSP00000310520,…	NANOG,SOX4,SOX9,RPA1,MDM2,POU5F1,SMAD2,E2F3,SMARCB1,EPAS1,DNMT3A,MCM2,MSH3,CPEB4,RB1,MYRF,HOXA10,ERCC3,ERCC4,SWAP70,SOX2,SP1,SMAD3,MTA1,MTDH,STAT1,KDM5B,SET,KLF4,KLF5,RREB1,ETS1,HNF4G,BCL2,MACC1,NFATC1,DHFR,SOX5,MYOCD,ESR1,ERG,CBFB,MCM10,BRCA1,EIF4E,HDAC2,FLI1,BCLAF1,DICER1,HMGA2,HIF1A,SP7,ZEB2,MYC,CHD1,MUC1
MF	GO:0016740	transferase activity	43	2250	0.34	1.24e-05	9606.ENSP00000216225,9606.ENSP00000225577,9606.ENSP00000227507,9606.ENSP00000228872,9606.ENSP00000230990,9606.ENSP00000245479,9606.ENSP00000257904,9606.ENSP00000258149,9606.ENSP00000262554,9606.ENSP00000264709,9606.ENSP00000265371,9606.ENSP00000265734,9606.ENSP00000268035,9606.ENSP00000281631,9606.ENSP00000288602,9606.ENSP00000304895,9606.ENSP00000306682,9606.ENSP00000320171,9606.ENSP00000324890,…	RBX1,RPS6KB1,CCND1,CDKN1B,HBEGF,SOX9,CDK4,MDM2,SPTLC1,DNMT3A,NRP1,CDK6,IGF1R,PARP8,BRAF,IRS1,PPM1D,PKM,CD28,PKLR,ACVR2B,WNK1,FYN,RAC1,TGFBR2,XIAP,PIM1,IRS2,IFNB1,CUL5,ILK,ROCK1,NRG1,CDKN1A,CDC7,ESR1,BRCA1,NAIP,HMGA2,YES1,PAK4,TAZ,CAMK1D
MF	GO:0061629	RNA polymerase II-specific DNA-binding transcription factor binding	13	257	0.76	1.24e-05	9606.ENSP00000263121,9606.ENSP00000267163,9606.ENSP00000329357,9606.ENSP00000332973,9606.ENSP00000333633,9606.ENSP00000338235,9606.ENSP00000354394,9606.ENSP00000363804,9606.ENSP00000401678,9606.ENSP00000405330,9606.ENSP00000418960,9606.ENSP00000430432,9606.ENSP00000437955	SMARCB1,RB1,SP1,SMAD3,MTA1,MTDH,STAT1,KLF4,MYOCD,ESR1,BRCA1,HDAC2,HIF1A
MF	GO:0000981	DNA-binding transcription factor activity, RNA polymerase II-specific	35	1633	0.39	1.35e-05	9606.ENSP00000228872,9606.ENSP00000229307,9606.ENSP00000244745,9606.ENSP00000245479,9606.ENSP00000259915,9606.ENSP00000262160,9606.ENSP00000262904,9606.ENSP00000263734,9606.ENSP00000264709,9606.ENSP00000278836,9606.ENSP00000283921,9606.ENSP00000323588,9606.ENSP00000329357,9606.ENSP00000332973,9606.ENSP00000333633,9606.ENSP00000354394,9606.ENSP00000356234,9606.ENSP00000363804,9606.ENSP00000366915,…	CDKN1B,NANOG,SOX4,SOX9,POU5F1,SMAD2,E2F3,EPAS1,DNMT3A,MYRF,HOXA10,SOX2,SP1,SMAD3,MTA1,STAT1,KDM5B,KLF4,KLF5,RREB1,ETS1,HNF4G,MACC1,NFATC1,SOX5,MYOCD,ESR1,ERG,CBFB,FLI1,HMGA2,HIF1A,SP7,ZEB2,MYC
MF	GO:0035639	purine ribonucleoside triphosphate binding	37	1794	0.37	1.48e-05	9606.ENSP00000003084,9606.ENSP00000225577,9606.ENSP00000257904,9606.ENSP00000265056,9606.ENSP00000265081,9606.ENSP00000265734,9606.ENSP00000268035,9606.ENSP00000272430,9606.ENSP00000285398,9606.ENSP00000288602,9606.ENSP00000298316,9606.ENSP00000315630,9606.ENSP00000320171,9606.ENSP00000339933,9606.ENSP00000340361,9606.ENSP00000341292,9606.ENSP00000346671,9606.ENSP00000348461,9606.ENSP00000351905,…	CFTR,RPS6KB1,CDK4,MCM2,MSH3,CDK6,IGF1R,RTKN,ERCC3,BRAF,ARF6,SWAP70,PKM,PKLR,ACVR2B,WNK1,FYN,RAC1,TGFBR2,NRAS,MYO6,KIF20B,PIM1,ILK,DDX17,MYO5A,ABCC1,ROCK1,CDC7,RHOA,NAIP,DICER1,YES1,PAK4,DDX6,CAMK1D,CHD1
MF	GO:0031625	ubiquitin protein ligase binding	14	311	0.71	1.57e-05	9606.ENSP00000216225,9606.ENSP00000258149,9606.ENSP00000259915,9606.ENSP00000262160,9606.ENSP00000267163,9606.ENSP00000267257,9606.ENSP00000332973,9606.ENSP00000361359,9606.ENSP00000376808,9606.ENSP00000381185,9606.ENSP00000384849,9606.ENSP00000410257,9606.ENSP00000418960,9606.ENSP00000437955	RBX1,MDM2,POU5F1,SMAD2,RB1,PXN,SMAD3,CD40,CUL5,BCL2,CDKN1A,SCN5A,BRCA1,HIF1A
MF	GO:0005126	cytokine receptor binding	13	272	0.74	2.01e-05	9606.ENSP00000262160,9606.ENSP00000309968,9606.ENSP00000332973,9606.ENSP00000343505,9606.ENSP00000351905,9606.ENSP00000354394,9606.ENSP00000355896,9606.ENSP00000369581,9606.ENSP00000385675,9606.ENSP00000412237,9606.ENSP00000452786,9606.ENSP00000478570,9606.ENSP00000481249	SMAD2,ADAM17,SMAD3,TNFSF13,TGFBR2,STAT1,TGFB2,IFNB1,IL6,IL10,ITGB3,VEGFA,SOCS2
MF	GO:0005524	ATP binding	32	1462	0.4	2.57e-05	9606.ENSP00000003084,9606.ENSP00000225577,9606.ENSP00000257904,9606.ENSP00000265056,9606.ENSP00000265081,9606.ENSP00000265734,9606.ENSP00000268035,9606.ENSP00000285398,9606.ENSP00000288602,9606.ENSP00000315630,9606.ENSP00000320171,9606.ENSP00000339933,9606.ENSP00000340361,9606.ENSP00000341292,9606.ENSP00000346671,9606.ENSP00000351905,9606.ENSP00000358994,9606.ENSP00000360793,9606.ENSP00000362608,…	CFTR,RPS6KB1,CDK4,MCM2,MSH3,CDK6,IGF1R,ERCC3,BRAF,SWAP70,PKM,PKLR,ACVR2B,WNK1,FYN,TGFBR2,MYO6,KIF20B,PIM1,ILK,DDX17,MYO5A,ABCC1,ROCK1,CDC7,NAIP,DICER1,YES1,PAK4,DDX6,CAMK1D,CHD1
MF	GO:0032555	purine ribonucleotide binding	37	1853	0.36	2.89e-05	9606.ENSP00000003084,9606.ENSP00000225577,9606.ENSP00000257904,9606.ENSP00000265056,9606.ENSP00000265081,9606.ENSP00000265734,9606.ENSP00000268035,9606.ENSP00000272430,9606.ENSP00000285398,9606.ENSP00000288602,9606.ENSP00000298316,9606.ENSP00000315630,9606.ENSP00000320171,9606.ENSP00000339933,9606.ENSP00000340361,9606.ENSP00000341292,9606.ENSP00000346671,9606.ENSP00000348461,9606.ENSP00000351905,…	CFTR,RPS6KB1,CDK4,MCM2,MSH3,CDK6,IGF1R,RTKN,ERCC3,BRAF,ARF6,SWAP70,PKM,PKLR,ACVR2B,WNK1,FYN,RAC1,TGFBR2,NRAS,MYO6,KIF20B,PIM1,ILK,DDX17,MYO5A,ABCC1,ROCK1,CDC7,RHOA,NAIP,DICER1,YES1,PAK4,DDX6,CAMK1D,CHD1
MF	GO:0008083	growth factor activity	10	160	0.85	3.34e-05	9606.ENSP00000230990,9606.ENSP00000254958,9606.ENSP00000305714,9606.ENSP00000355896,9606.ENSP00000356954,9606.ENSP00000383185,9606.ENSP00000384620,9606.ENSP00000385675,9606.ENSP00000412237,9606.ENSP00000478570	HBEGF,JAG1,BMP1,TGFB2,CTGF,MACC1,NRG1,IL6,IL10,VEGFA
MF	GO:0015026	coreceptor activity	6	42	1.21	4.75e-05	9606.ENSP00000261023,9606.ENSP00000265371,9606.ENSP00000324890,9606.ENSP00000359864,9606.ENSP00000379350,9606.ENSP00000452786	ITGAV,NRP1,CD28,GPC4,ITGB1,ITGB3
MF	GO:0003700	DNA-binding transcription factor activity	35	1749	0.36	4.93e-05	9606.ENSP00000229307,9606.ENSP00000244745,9606.ENSP00000245479,9606.ENSP00000259915,9606.ENSP00000262160,9606.ENSP00000262904,9606.ENSP00000263734,9606.ENSP00000264709,9606.ENSP00000267163,9606.ENSP00000278836,9606.ENSP00000283921,9606.ENSP00000323588,9606.ENSP00000329357,9606.ENSP00000332973,9606.ENSP00000333633,9606.ENSP00000354394,9606.ENSP00000356234,9606.ENSP00000363804,9606.ENSP00000366915,…	NANOG,SOX4,SOX9,POU5F1,SMAD2,E2F3,EPAS1,DNMT3A,RB1,MYRF,HOXA10,SOX2,SP1,SMAD3,MTA1,STAT1,KDM5B,KLF4,KLF5,RREB1,ETS1,HNF4G,MACC1,NFATC1,SOX5,MYOCD,ESR1,ERG,CBFB,FLI1,HMGA2,HIF1A,SP7,ZEB2,MYC
MF	GO:0030234	enzyme regulator activity	25	1016	0.45	4.94e-05	9606.ENSP00000223095,9606.ENSP00000227507,9606.ENSP00000228872,9606.ENSP00000257904,9606.ENSP00000265371,9606.ENSP00000272430,9606.ENSP00000288368,9606.ENSP00000339191,9606.ENSP00000341292,9606.ENSP00000347198,9606.ENSP00000356790,9606.ENSP00000360242,9606.ENSP00000361777,9606.ENSP00000363804,9606.ENSP00000366237,9606.ENSP00000370719,9606.ENSP00000378338,9606.ENSP00000384620,9606.ENSP00000384849,…	SERPINE1,CCND1,CDKN1B,CDK4,NRP1,RTKN,PREX2,CAV1,WNK1,SRGAP1,ATP1B1,XIAP,SET,KLF4,DFFA,ITSN1,GIT1,NRG1,CDKN1A,RACGAP1,ESR1,NAIP,ZEB2,SOCS2,SOCS7
MF	GO:0046934	phosphatidylinositol-4,5-bisphosphate 3-kinase activity	7	68	1.07	4.94e-05	9606.ENSP00000230990,9606.ENSP00000304895,9606.ENSP00000324890,9606.ENSP00000346671,9606.ENSP00000365016,9606.ENSP00000384620,9606.ENSP00000405330	HBEGF,IRS1,CD28,FYN,IRS2,NRG1,ESR1
MF	GO:0001968	fibronectin binding	5	26	1.34	7.71e-05	9606.ENSP00000261023,9606.ENSP00000356954,9606.ENSP00000379350,9606.ENSP00000452786,9606.ENSP00000478570	ITGAV,CTGF,ITGB1,ITGB3,VEGFA
MF	GO:0042826	histone deacetylase binding	8	110	0.92	0.0001	9606.ENSP00000227507,9606.ENSP00000283921,9606.ENSP00000329357,9606.ENSP00000348461,9606.ENSP00000363804,9606.ENSP00000401678,9606.ENSP00000430432,9606.ENSP00000437955	CCND1,HOXA10,SP1,RAC1,KLF4,MYOCD,HDAC2,HIF1A
MF	GO:0003824	catalytic activity	76	5592	0.19	0.00011	9606.ENSP00000003084,9606.ENSP00000216225,9606.ENSP00000225577,9606.ENSP00000227507,9606.ENSP00000228872,9606.ENSP00000230990,9606.ENSP00000245479,9606.ENSP00000248594,9606.ENSP00000257904,9606.ENSP00000258149,9606.ENSP00000262554,9606.ENSP00000264709,9606.ENSP00000265056,9606.ENSP00000265081,9606.ENSP00000265371,9606.ENSP00000265734,9606.ENSP00000268035,9606.ENSP00000268802,9606.ENSP00000278836,…	CFTR,RBX1,RPS6KB1,CCND1,CDKN1B,HBEGF,SOX9,PTPN12,CDK4,MDM2,SPTLC1,DNMT3A,MCM2,MSH3,NRP1,CDK6,IGF1R,NOB1,MYRF,PARP8,ERCC3,BRAF,HDAC11,ARF6,IRS1,BMP1,PPM1D,ADAM17,ERCC4,PKM,CD28,MTA1,PKLR,ACVR2B,WNK1,FYN,RAC1,TGFBR2,KDM5B,ATP1B1,NRAS,MYO6,XIAP,KIF20B,PIM1,IRS2,FXN,IFNB1,CUL5,PPP3CA,ILK,DDX17,MYO5A,ABCC1,ROCK1,NRG1,CDKN1A,CDC7,SENP1,PTPN13,PLA2G4B,DHFR,RHOA,ESR1,BRCA1,NAIP,HDAC2,DICER1,HMGA2,ITGB3,Y…
MF	GO:0043548	phosphatidylinositol 3-kinase binding	5	29	1.29	0.00011	9606.ENSP00000268035,9606.ENSP00000304895,9606.ENSP00000346671,9606.ENSP00000365016,9606.ENSP00000394794	IGF1R,IRS1,FYN,IRS2,PTPN13
MF	GO:0050840	extracellular matrix binding	6	51	1.13	0.00011	9606.ENSP00000261023,9606.ENSP00000264187,9606.ENSP00000264741,9606.ENSP00000379350,9606.ENSP00000452786,9606.ENSP00000478570	ITGAV,NID1,ITGA9,ITGB1,ITGB3,VEGFA
MF	GO:0008013	beta-catenin binding	7	82	0.99	0.00013	9606.ENSP00000245479,9606.ENSP00000267257,9606.ENSP00000269141,9606.ENSP00000332973,9606.ENSP00000361467,9606.ENSP00000363804,9606.ENSP00000405330	SOX9,PXN,CDH2,SMAD3,DLG5,KLF4,ESR1
MF	GO:0000166	nucleotide binding	38	2097	0.31	0.00014	9606.ENSP00000003084,9606.ENSP00000225577,9606.ENSP00000257904,9606.ENSP00000265056,9606.ENSP00000265081,9606.ENSP00000265734,9606.ENSP00000268035,9606.ENSP00000272430,9606.ENSP00000285398,9606.ENSP00000288602,9606.ENSP00000298316,9606.ENSP00000315630,9606.ENSP00000320171,9606.ENSP00000339933,9606.ENSP00000340361,9606.ENSP00000341292,9606.ENSP00000346671,9606.ENSP00000348461,9606.ENSP00000351905,…	CFTR,RPS6KB1,CDK4,MCM2,MSH3,CDK6,IGF1R,RTKN,ERCC3,BRAF,ARF6,SWAP70,PKM,PKLR,ACVR2B,WNK1,FYN,RAC1,TGFBR2,NRAS,MYO6,KIF20B,PIM1,ILK,DDX17,MYO5A,ABCC1,ROCK1,CDC7,DHFR,RHOA,NAIP,DICER1,YES1,PAK4,DDX6,CAMK1D,CHD1
MF	GO:0017016	Ras GTPase binding	16	510	0.55	0.00015	9606.ENSP00000230990,9606.ENSP00000272430,9606.ENSP00000288368,9606.ENSP00000304895,9606.ENSP00000339191,9606.ENSP00000346671,9606.ENSP00000347198,9606.ENSP00000348461,9606.ENSP00000349259,9606.ENSP00000365016,9606.ENSP00000370719,9606.ENSP00000382177,9606.ENSP00000382697,9606.ENSP00000384620,9606.ENSP00000392495,9606.ENSP00000469413	HBEGF,RTKN,PREX2,IRS1,CAV1,FYN,SRGAP1,RAC1,SPTBN1,IRS2,ITSN1,MYO5A,ROCK1,NRG1,TRAPPC2,PAK4
MF	GO:0004693	cyclin-dependent protein serine/threonine kinase activity	5	33	1.24	0.00018	9606.ENSP00000227507,9606.ENSP00000228872,9606.ENSP00000257904,9606.ENSP00000265734,9606.ENSP00000384849	CCND1,CDKN1B,CDK4,CDK6,CDKN1A
MF	GO:0005178	integrin binding	8	122	0.87	0.00018	9606.ENSP00000261023,9606.ENSP00000267257,9606.ENSP00000309968,9606.ENSP00000356954,9606.ENSP00000379350,9606.ENSP00000379975,9606.ENSP00000384620,9606.ENSP00000452786	ITGAV,PXN,ADAM17,CTGF,ITGB1,ILK,NRG1,ITGB3
MF	GO:0097718	disordered domain specific binding	5	33	1.24	0.00018	9606.ENSP00000258149,9606.ENSP00000262160,9606.ENSP00000267163,9606.ENSP00000346671,9606.ENSP00000382177	MDM2,SMAD2,RB1,FYN,MYO5A
MF	GO:0070491	repressing transcription factor binding	6	60	1.06	0.00022	9606.ENSP00000329357,9606.ENSP00000333633,9606.ENSP00000354394,9606.ENSP00000425561,9606.ENSP00000430432,9606.ENSP00000479618	SP1,MTA1,STAT1,EIF4E,HDAC2,MYC
MF	GO:0019902	phosphatase binding	9	168	0.78	0.00023	9606.ENSP00000225577,9606.ENSP00000228872,9606.ENSP00000262160,9606.ENSP00000269141,9606.ENSP00000332973,9606.ENSP00000341292,9606.ENSP00000354394,9606.ENSP00000365016,9606.ENSP00000381185	RPS6KB1,CDKN1B,SMAD2,CDH2,SMAD3,WNK1,STAT1,IRS2,BCL2
MF	GO:0019207	kinase regulator activity	10	213	0.73	0.00024	9606.ENSP00000227507,9606.ENSP00000228872,9606.ENSP00000257904,9606.ENSP00000341292,9606.ENSP00000363804,9606.ENSP00000370719,9606.ENSP00000384620,9606.ENSP00000384849,9606.ENSP00000481249,9606.ENSP00000482229	CCND1,CDKN1B,CDK4,WNK1,KLF4,ITSN1,NRG1,CDKN1A,SOCS2,SOCS7
MF	GO:0042802	identical protein binding	33	1754	0.33	0.00024	9606.ENSP00000225577,9606.ENSP00000258149,9606.ENSP00000262160,9606.ENSP00000264709,9606.ENSP00000267163,9606.ENSP00000268035,9606.ENSP00000269141,9606.ENSP00000278836,9606.ENSP00000288602,9606.ENSP00000296509,9606.ENSP00000305714,9606.ENSP00000305988,9606.ENSP00000310520,9606.ENSP00000320171,9606.ENSP00000324890,9606.ENSP00000329357,9606.ENSP00000332973,9606.ENSP00000339191,9606.ENSP00000346671,…	RPS6KB1,MDM2,SMAD2,DNMT3A,RB1,IGF1R,CDH2,MYRF,BRAF,MAD2L1,BMP1,ALCAM,ERCC4,PKM,CD28,SP1,SMAD3,CAV1,FYN,STAT1,TGFB2,BNIP3,MYO6,XIAP,KIF20B,ETS1,BCL2,MYO5A,ESR1,ROBO2,MCM10,ITGB3,VEGFA
MF	GO:0070851	growth factor receptor binding	8	131	0.84	0.00026	9606.ENSP00000230990,9606.ENSP00000309968,9606.ENSP00000346671,9606.ENSP00000385675,9606.ENSP00000412237,9606.ENSP00000452786,9606.ENSP00000462468,9606.ENSP00000478570	HBEGF,ADAM17,FYN,IL6,IL10,ITGB3,YES1,VEGFA
MF	GO:0051020	GTPase binding	17	614	0.5	0.00033	9606.ENSP00000230990,9606.ENSP00000272430,9606.ENSP00000288368,9606.ENSP00000304895,9606.ENSP00000339191,9606.ENSP00000346671,9606.ENSP00000347198,9606.ENSP00000348461,9606.ENSP00000349259,9606.ENSP00000357625,9606.ENSP00000365016,9606.ENSP00000370719,9606.ENSP00000382177,9606.ENSP00000382697,9606.ENSP00000384620,9606.ENSP00000392495,9606.ENSP00000469413	HBEGF,RTKN,PREX2,IRS1,CAV1,FYN,SRGAP1,RAC1,SPTBN1,BNIP3,IRS2,ITSN1,MYO5A,ROCK1,NRG1,TRAPPC2,PAK4
MF	GO:0036094	small molecule binding	41	2460	0.28	0.00034	9606.ENSP00000003084,9606.ENSP00000225577,9606.ENSP00000257904,9606.ENSP00000262554,9606.ENSP00000265056,9606.ENSP00000265081,9606.ENSP00000265734,9606.ENSP00000268035,9606.ENSP00000272430,9606.ENSP00000285398,9606.ENSP00000288602,9606.ENSP00000298316,9606.ENSP00000315630,9606.ENSP00000320171,9606.ENSP00000339191,9606.ENSP00000339933,9606.ENSP00000340361,9606.ENSP00000341292,9606.ENSP00000346671,…	CFTR,RPS6KB1,CDK4,SPTLC1,MCM2,MSH3,CDK6,IGF1R,RTKN,ERCC3,BRAF,ARF6,SWAP70,PKM,CAV1,PKLR,ACVR2B,WNK1,FYN,RAC1,TGFBR2,NRAS,MYO6,KIF20B,PIM1,ILK,DDX17,MYO5A,ABCC1,ROCK1,CDC7,DHFR,CD44,RHOA,NAIP,DICER1,YES1,PAK4,DDX6,CAMK1D,CHD1
MF	GO:0046332	SMAD binding	6	73	0.97	0.00055	9606.ENSP00000262160,9606.ENSP00000332973,9606.ENSP00000351905,9606.ENSP00000401678,9606.ENSP00000437621,9606.ENSP00000454157	SMAD2,SMAD3,TGFBR2,MYOCD,HMGA2,ZEB2
MF	GO:0070412	R-SMAD binding	4	23	1.3	0.00069	9606.ENSP00000262160,9606.ENSP00000332973,9606.ENSP00000401678,9606.ENSP00000454157	SMAD2,SMAD3,MYOCD,ZEB2
MF	GO:0050839	cell adhesion molecule binding	9	200	0.71	0.00076	9606.ENSP00000261023,9606.ENSP00000267257,9606.ENSP00000309968,9606.ENSP00000356954,9606.ENSP00000379350,9606.ENSP00000379975,9606.ENSP00000382004,9606.ENSP00000384620,9606.ENSP00000452786	ITGAV,PXN,ADAM17,CTGF,ITGB1,ILK,CTNND1,NRG1,ITGB3
MF	GO:0003712	transcription coregulator activity	15	534	0.5	0.00077	9606.ENSP00000227507,9606.ENSP00000229307,9606.ENSP00000244745,9606.ENSP00000263121,9606.ENSP00000267163,9606.ENSP00000290167,9606.ENSP00000333633,9606.ENSP00000338235,9606.ENSP00000356234,9606.ENSP00000380033,9606.ENSP00000384620,9606.ENSP00000401678,9606.ENSP00000415151,9606.ENSP00000418960,9606.ENSP00000484824	CCND1,NANOG,SOX4,SMARCB1,RB1,WNT4,MTA1,MTDH,KDM5B,DDX17,NRG1,MYOCD,CBFB,BRCA1,MUC1
MF	GO:0019838	growth factor binding	7	126	0.8	0.0013	9606.ENSP00000261023,9606.ENSP00000265371,9606.ENSP00000268035,9606.ENSP00000340361,9606.ENSP00000351905,9606.ENSP00000356954,9606.ENSP00000410257	ITGAV,NRP1,IGF1R,ACVR2B,TGFBR2,CTGF,SCN5A
MF	GO:0051427	hormone receptor binding	8	174	0.72	0.0016	9606.ENSP00000267163,9606.ENSP00000332973,9606.ENSP00000346671,9606.ENSP00000354394,9606.ENSP00000405330,9606.ENSP00000418960,9606.ENSP00000437955,9606.ENSP00000481249	RB1,SMAD3,FYN,STAT1,ESR1,BRCA1,HIF1A,SOCS2
MF	GO:0016538	cyclin-dependent protein serine/threonine kinase regulator activity	4	31	1.17	0.0018	9606.ENSP00000227507,9606.ENSP00000228872,9606.ENSP00000257904,9606.ENSP00000384849	CCND1,CDKN1B,CDK4,CDKN1A
MF	GO:0005518	collagen binding	5	61	0.97	0.002	9606.ENSP00000264187,9606.ENSP00000264741,9606.ENSP00000332973,9606.ENSP00000379350,9606.ENSP00000398632	NID1,ITGA9,SMAD3,ITGB1,CD44
MF	GO:0030332	cyclin binding	4	32	1.15	0.002	9606.ENSP00000228872,9606.ENSP00000257904,9606.ENSP00000265734,9606.ENSP00000384849	CDKN1B,CDK4,CDK6,CDKN1A
MF	GO:0046872	metal ion binding	56	4087	0.19	0.002	9606.ENSP00000216225,9606.ENSP00000254719,9606.ENSP00000254958,9606.ENSP00000258149,9606.ENSP00000261023,9606.ENSP00000262160,9606.ENSP00000264187,9606.ENSP00000264709,9606.ENSP00000264741,9606.ENSP00000265056,9606.ENSP00000265085,9606.ENSP00000265371,9606.ENSP00000267257,9606.ENSP00000268802,9606.ENSP00000269141,9606.ENSP00000288602,9606.ENSP00000305714,9606.ENSP00000306682,9606.ENSP00000309968,…	RBX1,RPA1,JAG1,MDM2,ITGAV,SMAD2,NID1,DNMT3A,ITGA9,MCM2,CPEB4,NRP1,PXN,NOB1,CDH2,BRAF,BMP1,PPM1D,ADAM17,ANGPT2,SWAP70,PKM,SP1,SMAD3,MTA1,PKLR,ACVR2B,WNK1,FYN,TGFBR2,KDM5B,XIAP,PIM1,KLF4,BMI1,FXN,KLF5,RREB1,ITSN1,PPP3CA,GIT1,ITGB1,HNF4G,MYO5A,ROCK1,CDKN1A,CDC7,PLA2G4B,RACGAP1,ESR1,MCM10,BRCA1,NAIP,DICER1,SP7,ZEB2
MF	GO:0048018	receptor ligand activity	13	458	0.51	0.002	9606.ENSP00000230990,9606.ENSP00000254958,9606.ENSP00000290167,9606.ENSP00000305714,9606.ENSP00000343505,9606.ENSP00000355896,9606.ENSP00000356954,9606.ENSP00000369581,9606.ENSP00000383185,9606.ENSP00000384620,9606.ENSP00000385675,9606.ENSP00000412237,9606.ENSP00000478570	HBEGF,JAG1,WNT4,BMP1,TNFSF13,TGFB2,CTGF,IFNB1,MACC1,NRG1,IL6,IL10,VEGFA
MF	GO:0003684	damaged DNA binding	5	64	0.95	0.0025	9606.ENSP00000254719,9606.ENSP00000265081,9606.ENSP00000285398,9606.ENSP00000310520,9606.ENSP00000418960	RPA1,MSH3,ERCC3,ERCC4,BRCA1
MF	GO:0005088	Ras guanyl-nucleotide exchange factor activity	9	243	0.62	0.0027	9606.ENSP00000230990,9606.ENSP00000288368,9606.ENSP00000304895,9606.ENSP00000346671,9606.ENSP00000349259,9606.ENSP00000365016,9606.ENSP00000370719,9606.ENSP00000384620,9606.ENSP00000392495	HBEGF,PREX2,IRS1,FYN,SPTBN1,IRS2,ITSN1,NRG1,TRAPPC2
MF	GO:0019887	protein kinase regulator activity	8	193	0.67	0.0028	9606.ENSP00000227507,9606.ENSP00000228872,9606.ENSP00000257904,9606.ENSP00000341292,9606.ENSP00000384620,9606.ENSP00000384849,9606.ENSP00000481249,9606.ENSP00000482229	CCND1,CDKN1B,CDK4,WNK1,NRG1,CDKN1A,SOCS2,SOCS7
MF	GO:0004743	pyruvate kinase activity	2	2	2.06	0.0031	9606.ENSP00000320171,9606.ENSP00000339933	PKM,PKLR
MF	GO:0003682	chromatin binding	13	501	0.47	0.004	9606.ENSP00000245479,9606.ENSP00000262160,9606.ENSP00000264709,9606.ENSP00000332973,9606.ENSP00000333633,9606.ENSP00000354394,9606.ENSP00000363804,9606.ENSP00000365851,9606.ENSP00000405330,9606.ENSP00000414150,9606.ENSP00000430432,9606.ENSP00000433488,9606.ENSP00000437621	SOX9,SMAD2,DNMT3A,SMAD3,MTA1,STAT1,KLF4,BMI1,ESR1,ERG,HDAC2,FLI1,HMGA2
MF	GO:0017111	nucleoside-triphosphatase activity	17	778	0.4	0.0041	9606.ENSP00000003084,9606.ENSP00000265056,9606.ENSP00000265081,9606.ENSP00000285398,9606.ENSP00000298316,9606.ENSP00000348461,9606.ENSP00000356790,9606.ENSP00000358548,9606.ENSP00000358994,9606.ENSP00000360793,9606.ENSP00000380033,9606.ENSP00000382177,9606.ENSP00000382342,9606.ENSP00000400175,9606.ENSP00000437256,9606.ENSP00000478754,9606.ENSP00000483667	CFTR,MCM2,MSH3,ERCC3,ARF6,RAC1,ATP1B1,NRAS,MYO6,KIF20B,DDX17,MYO5A,ABCC1,RHOA,DICER1,DDX6,CHD1
MF	GO:0016248	channel inhibitor activity	4	41	1.05	0.0042	9606.ENSP00000003084,9606.ENSP00000339191,9606.ENSP00000341292,9606.ENSP00000381185	CFTR,CAV1,WNK1,BCL2
MF	GO:0060089	molecular transducer activity	26	1483	0.3	0.0042	9606.ENSP00000222573,9606.ENSP00000227507,9606.ENSP00000228872,9606.ENSP00000249373,9606.ENSP00000257904,9606.ENSP00000261023,9606.ENSP00000262160,9606.ENSP00000265371,9606.ENSP00000265734,9606.ENSP00000268035,9606.ENSP00000286201,9606.ENSP00000324890,9606.ENSP00000332973,9606.ENSP00000340361,9606.ENSP00000351905,9606.ENSP00000355361,9606.ENSP00000359864,9606.ENSP00000361359,9606.ENSP00000376808,…	ITGB8,CCND1,CDKN1B,SMO,CDK4,ITGAV,SMAD2,NRP1,CDK6,IGF1R,FZD7,CD28,SMAD3,ACVR2B,TGFBR2,CD47,GPC4,CD40,CUL5,ITGB1,HNF4G,HRH1,CDKN1A,ESR1,ROBO2,ITGB3
MF	GO:0017048	Rho GTPase binding	7	162	0.69	0.0047	9606.ENSP00000272430,9606.ENSP00000288368,9606.ENSP00000339191,9606.ENSP00000347198,9606.ENSP00000370719,9606.ENSP00000382697,9606.ENSP00000469413	RTKN,PREX2,CAV1,SRGAP1,ITSN1,ROCK1,PAK4
MF	GO:0051022	Rho GDP-dissociation inhibitor binding	2	3	1.88	0.0048	9606.ENSP00000348461,9606.ENSP00000400175	RAC1,RHOA
MF	GO:1990841	promoter-specific chromatin binding	4	43	1.02	0.0048	9606.ENSP00000354394,9606.ENSP00000363804,9606.ENSP00000365851,9606.ENSP00000430432	STAT1,KLF4,BMI1,HDAC2
MF	GO:0004857	enzyme inhibitor activity	11	388	0.51	0.005	9606.ENSP00000223095,9606.ENSP00000228872,9606.ENSP00000272430,9606.ENSP00000341292,9606.ENSP00000360242,9606.ENSP00000361777,9606.ENSP00000366237,9606.ENSP00000384849,9606.ENSP00000428657,9606.ENSP00000481249,9606.ENSP00000482229	SERPINE1,CDKN1B,RTKN,WNK1,XIAP,SET,DFFA,CDKN1A,NAIP,SOCS2,SOCS7
MF	GO:0005125	cytokine activity	8	216	0.62	0.0051	9606.ENSP00000305714,9606.ENSP00000343505,9606.ENSP00000355896,9606.ENSP00000369581,9606.ENSP00000384620,9606.ENSP00000385675,9606.ENSP00000412237,9606.ENSP00000478570	BMP1,TNFSF13,TGFB2,IFNB1,NRG1,IL6,IL10,VEGFA
MF	GO:0046982	protein heterodimerization activity	13	519	0.45	0.0051	9606.ENSP00000244745,9606.ENSP00000245479,9606.ENSP00000262160,9606.ENSP00000263734,9606.ENSP00000332973,9606.ENSP00000339191,9606.ENSP00000355896,9606.ENSP00000357625,9606.ENSP00000378323,9606.ENSP00000379350,9606.ENSP00000381185,9606.ENSP00000437955,9606.ENSP00000478570	SOX4,SOX9,SMAD2,EPAS1,SMAD3,CAV1,TGFB2,BNIP3,PPP3CA,ITGB1,BCL2,HIF1A,VEGFA
MF	GO:0019903	protein phosphatase binding	6	123	0.74	0.0059	9606.ENSP00000225577,9606.ENSP00000228872,9606.ENSP00000269141,9606.ENSP00000354394,9606.ENSP00000365016,9606.ENSP00000381185	RPS6KB1,CDKN1B,CDH2,STAT1,IRS2,BCL2
MF	GO:0034714	type III transforming growth factor beta receptor binding	2	4	1.75	0.0067	9606.ENSP00000351905,9606.ENSP00000355896	TGFBR2,TGFB2
MF	GO:1990430	extracellular matrix protein binding	2	4	1.75	0.0067	9606.ENSP00000222573,9606.ENSP00000261023	ITGB8,ITGAV
MF	GO:0005160	transforming growth factor beta receptor binding	4	50	0.96	0.0073	9606.ENSP00000262160,9606.ENSP00000332973,9606.ENSP00000351905,9606.ENSP00000355896	SMAD2,SMAD3,TGFBR2,TGFB2
MF	GO:0005158	insulin receptor binding	3	23	1.17	0.0085	9606.ENSP00000268035,9606.ENSP00000304895,9606.ENSP00000365016	IGF1R,IRS1,IRS2
MF	GO:0002020	protease binding	6	135	0.7	0.0086	9606.ENSP00000223095,9606.ENSP00000261023,9606.ENSP00000324890,9606.ENSP00000379350,9606.ENSP00000381185,9606.ENSP00000452786	SERPINE1,ITGAV,CD28,ITGB1,BCL2,ITGB3
MF	GO:0005138	interleukin-6 receptor binding	2	5	1.66	0.0088	9606.ENSP00000309968,9606.ENSP00000385675	ADAM17,IL6
BP	GO:0048518	positive regulation of biological process	135	5459	0.45	6.79e-39	9606.ENSP00000003084,9606.ENSP00000216225,9606.ENSP00000222573,9606.ENSP00000223095,9606.ENSP00000225577,9606.ENSP00000227507,9606.ENSP00000228872,9606.ENSP00000229307,9606.ENSP00000230990,9606.ENSP00000244745,9606.ENSP00000245479,9606.ENSP00000249373,9606.ENSP00000254719,9606.ENSP00000254958,9606.ENSP00000257904,9606.ENSP00000258149,9606.ENSP00000259915,9606.ENSP00000261023,9606.ENSP00000262160,…	CFTR,RBX1,ITGB8,SERPINE1,RPS6KB1,CCND1,CDKN1B,NANOG,HBEGF,SOX4,SOX9,SMO,RPA1,JAG1,CDK4,MDM2,POU5F1,ITGAV,SMAD2,SPTLC1,E2F3,SMARCB1,EPAS1,NID1,DNMT3A,NRP1,CDK6,RB1,PXN,IGF1R,CDH2,MYRF,HOXA10,ERCC3,FZD7,BRAF,WNT4,MAD2L1,ARF6,IRS1,BMP1,TMOD3,ADAM17,ERCC4,ANGPT2,SWAP70,IL23R,SOX2,CD28,SP1,SMAD3,MTA1,MTDH,CAV1,ACVR2B,WNK1,TNFSF13,FYN,RAC1,SPTBN1,TGFBR2,STAT1,CD47,TGFB2,DTL,KDM5B,ATP1B1,CTGF,BNIP3,NRAS…
BP	GO:0048522	positive regulation of cellular process	129	4898	0.48	6.79e-39	9606.ENSP00000003084,9606.ENSP00000216225,9606.ENSP00000223095,9606.ENSP00000225577,9606.ENSP00000227507,9606.ENSP00000228872,9606.ENSP00000229307,9606.ENSP00000230990,9606.ENSP00000244745,9606.ENSP00000245479,9606.ENSP00000249373,9606.ENSP00000254719,9606.ENSP00000254958,9606.ENSP00000257904,9606.ENSP00000258149,9606.ENSP00000259915,9606.ENSP00000261023,9606.ENSP00000262160,9606.ENSP00000262554,…	CFTR,RBX1,SERPINE1,RPS6KB1,CCND1,CDKN1B,NANOG,HBEGF,SOX4,SOX9,SMO,RPA1,JAG1,CDK4,MDM2,POU5F1,ITGAV,SMAD2,SPTLC1,E2F3,SMARCB1,EPAS1,DNMT3A,NRP1,CDK6,RB1,PXN,IGF1R,CDH2,MYRF,HOXA10,ERCC3,FZD7,BRAF,WNT4,MAD2L1,ARF6,IRS1,TMOD3,ADAM17,ERCC4,SWAP70,IL23R,SOX2,CD28,SP1,SMAD3,MTA1,MTDH,CAV1,ACVR2B,WNK1,TNFSF13,FYN,RAC1,SPTBN1,TGFBR2,STAT1,CD47,TGFB2,DTL,KDM5B,ATP1B1,CTGF,BNIP3,NRAS,MYO6,XIAP,KIF20B,CD40,…
BP	GO:0009893	positive regulation of metabolic process	103	3280	0.55	2.75e-33	9606.ENSP00000216225,9606.ENSP00000222573,9606.ENSP00000223095,9606.ENSP00000225577,9606.ENSP00000227507,9606.ENSP00000228872,9606.ENSP00000229307,9606.ENSP00000230990,9606.ENSP00000244745,9606.ENSP00000245479,9606.ENSP00000249373,9606.ENSP00000254958,9606.ENSP00000257904,9606.ENSP00000258149,9606.ENSP00000259915,9606.ENSP00000261023,9606.ENSP00000262160,9606.ENSP00000262554,9606.ENSP00000262904,…	RBX1,ITGB8,SERPINE1,RPS6KB1,CCND1,CDKN1B,NANOG,HBEGF,SOX4,SOX9,SMO,JAG1,CDK4,MDM2,POU5F1,ITGAV,SMAD2,SPTLC1,E2F3,SMARCB1,EPAS1,NRP1,RB1,CDH2,MYRF,HOXA10,ERCC3,FZD7,BRAF,WNT4,IRS1,ADAM17,IL23R,SOX2,CD28,SP1,SMAD3,MTA1,MTDH,CAV1,ACVR2B,WNK1,TNFSF13,FYN,RAC1,TGFBR2,STAT1,TGFB2,DTL,KDM5B,CTGF,BNIP3,MYO6,XIAP,CD40,PIM1,KLF4,IRS2,BMI1,FXN,KLF5,RREB1,IFNB1,ITSN1,ETS1,PPP3CA,HNF4G,ILK,DDX17,HRH1,BCL2,ROC…
BP	GO:0051716	cellular response to stimulus	135	6212	0.39	7.05e-33	9606.ENSP00000003084,9606.ENSP00000216225,9606.ENSP00000222573,9606.ENSP00000223095,9606.ENSP00000225577,9606.ENSP00000227507,9606.ENSP00000228872,9606.ENSP00000229307,9606.ENSP00000230990,9606.ENSP00000244745,9606.ENSP00000245479,9606.ENSP00000248594,9606.ENSP00000249373,9606.ENSP00000254719,9606.ENSP00000254958,9606.ENSP00000257904,9606.ENSP00000258149,9606.ENSP00000259915,9606.ENSP00000261023,…	CFTR,RBX1,ITGB8,SERPINE1,RPS6KB1,CCND1,CDKN1B,NANOG,HBEGF,SOX4,SOX9,PTPN12,SMO,RPA1,JAG1,CDK4,MDM2,POU5F1,ITGAV,SMAD2,SMARCB1,EPAS1,DNMT3A,ITGA9,MCM2,MSH3,CPEB4,NRP1,CDK6,RB1,PXN,IGF1R,RTKN,ERCC3,FZD7,PREX2,BRAF,WNT4,IRS1,ALCAM,PPM1D,ADAM17,ERCC4,ANGPT2,PKM,IL23R,SOX2,CD28,SP1,SMAD3,MTA1,MTDH,CAV1,PKLR,ACVR2B,WNK1,TNFSF13,FYN,SRGAP1,RAC1,SPTBN1,TGFBR2,STAT1,CD47,TGFB2,DTL,KDM5B,ATP1B1,CTGF,BNIP3,…
BP	GO:0031325	positive regulation of cellular metabolic process	97	3060	0.56	5.45e-31	9606.ENSP00000216225,9606.ENSP00000223095,9606.ENSP00000225577,9606.ENSP00000227507,9606.ENSP00000228872,9606.ENSP00000229307,9606.ENSP00000230990,9606.ENSP00000244745,9606.ENSP00000245479,9606.ENSP00000249373,9606.ENSP00000254958,9606.ENSP00000257904,9606.ENSP00000258149,9606.ENSP00000259915,9606.ENSP00000261023,9606.ENSP00000262160,9606.ENSP00000262554,9606.ENSP00000262904,9606.ENSP00000263121,…	RBX1,SERPINE1,RPS6KB1,CCND1,CDKN1B,NANOG,HBEGF,SOX4,SOX9,SMO,JAG1,CDK4,MDM2,POU5F1,ITGAV,SMAD2,SPTLC1,E2F3,SMARCB1,EPAS1,NRP1,RB1,CDH2,MYRF,HOXA10,ERCC3,FZD7,BRAF,WNT4,IRS1,ADAM17,IL23R,SOX2,CD28,SP1,SMAD3,MTA1,MTDH,CAV1,ACVR2B,WNK1,TNFSF13,FYN,RAC1,TGFBR2,STAT1,TGFB2,CTGF,BNIP3,MYO6,XIAP,CD40,PIM1,KLF4,IRS2,BMI1,KLF5,RREB1,IFNB1,ITSN1,ETS1,PPP3CA,HNF4G,ILK,DDX17,HRH1,BCL2,ROCK1,MACC1,NRG1,CDKN1A…
BP	GO:0070887	cellular response to chemical stimulus	91	2672	0.59	1.01e-30	9606.ENSP00000003084,9606.ENSP00000216225,9606.ENSP00000223095,9606.ENSP00000225577,9606.ENSP00000227507,9606.ENSP00000228872,9606.ENSP00000229307,9606.ENSP00000230990,9606.ENSP00000244745,9606.ENSP00000245479,9606.ENSP00000248594,9606.ENSP00000249373,9606.ENSP00000257904,9606.ENSP00000258149,9606.ENSP00000259915,9606.ENSP00000262160,9606.ENSP00000263734,9606.ENSP00000264709,9606.ENSP00000264741,…	CFTR,RBX1,SERPINE1,RPS6KB1,CCND1,CDKN1B,NANOG,HBEGF,SOX4,SOX9,PTPN12,SMO,CDK4,MDM2,POU5F1,SMAD2,EPAS1,DNMT3A,ITGA9,MCM2,CPEB4,NRP1,RB1,PXN,IGF1R,FZD7,BRAF,WNT4,IRS1,ADAM17,ANGPT2,PKM,IL23R,SOX2,SP1,SMAD3,MTDH,CAV1,PKLR,ACVR2B,WNK1,TNFSF13,FYN,RAC1,TGFBR2,STAT1,TGFB2,KDM5B,CTGF,BNIP3,CD40,PIM1,KLF4,IRS2,FXN,KLF5,IFNB1,FSCN1,ETS1,PPP3CA,ITGB1,HNF4G,ILK,DDX17,HRH1,BCL2,MYO5A,ABCC1,CDKN1A,IL6,PTPN13,…
BP	GO:0042127	regulation of cell population proliferation	72	1594	0.71	7.33e-30	9606.ENSP00000225577,9606.ENSP00000227507,9606.ENSP00000228872,9606.ENSP00000230990,9606.ENSP00000244745,9606.ENSP00000245479,9606.ENSP00000249373,9606.ENSP00000254958,9606.ENSP00000257904,9606.ENSP00000258149,9606.ENSP00000261023,9606.ENSP00000262160,9606.ENSP00000262904,9606.ENSP00000263121,9606.ENSP00000265371,9606.ENSP00000265734,9606.ENSP00000267163,9606.ENSP00000268035,9606.ENSP00000269141,…	RPS6KB1,CCND1,CDKN1B,HBEGF,SOX4,SOX9,SMO,JAG1,CDK4,MDM2,ITGAV,SMAD2,E2F3,SMARCB1,NRP1,CDK6,RB1,IGF1R,CDH2,FZD7,IRS1,PPM1D,ADAM17,IL23R,SOX2,CD28,SP1,SMAD3,CAV1,TNFSF13,FYN,TGFBR2,STAT1,CD47,TGFB2,KDM5B,CTGF,NRAS,XIAP,KIF20B,CD40,DLG5,PIM1,KLF4,IRS2,BMI1,FXN,KLF5,RREB1,ETS1,CUL5,ITGB1,ILK,BCL2,NRG1,CDKN1A,IL6,CDC7,RHOA,MYOCD,ESR1,SCN5A,IL10,BRCA1,HDAC2,DICER1,HMGA2,HIF1A,ITGB3,YES1,VEGFA,MYC
BP	GO:0048523	negative regulation of cellular process	113	4454	0.46	7.33e-30	9606.ENSP00000216225,9606.ENSP00000223095,9606.ENSP00000225577,9606.ENSP00000227507,9606.ENSP00000228872,9606.ENSP00000229307,9606.ENSP00000230990,9606.ENSP00000244745,9606.ENSP00000245479,9606.ENSP00000248594,9606.ENSP00000249373,9606.ENSP00000254958,9606.ENSP00000257904,9606.ENSP00000258149,9606.ENSP00000259915,9606.ENSP00000261023,9606.ENSP00000262160,9606.ENSP00000262904,9606.ENSP00000263121,…	RBX1,SERPINE1,RPS6KB1,CCND1,CDKN1B,NANOG,HBEGF,SOX4,SOX9,PTPN12,SMO,JAG1,CDK4,MDM2,POU5F1,ITGAV,SMAD2,E2F3,SMARCB1,DNMT3A,MCM2,MSH3,CPEB4,NRP1,CDK6,RB1,IGF1R,CDH2,FZD7,PREX2,BRAF,WNT4,MAD2L1,ARF6,IRS1,PPM1D,TMOD3,ADAM17,ERCC4,ANGPT2,SWAP70,SOX2,CD28,SMAD3,MTA1,MTDH,CAV1,ACVR2B,WNK1,FYN,SRGAP1,RAC1,SPTBN1,TGFBR2,STAT1,TGFB2,DTL,KDM5B,CTGF,BNIP3,XIAP,KIF20B,DLG5,SET,PIM1,KLF4,IRS2,BMI1,DFFA,FXN,KLF…
BP	GO:0050793	regulation of developmental process	86	2416	0.61	7.33e-30	9606.ENSP00000222573,9606.ENSP00000223095,9606.ENSP00000225577,9606.ENSP00000227507,9606.ENSP00000228872,9606.ENSP00000229307,9606.ENSP00000245479,9606.ENSP00000249373,9606.ENSP00000254958,9606.ENSP00000257904,9606.ENSP00000258149,9606.ENSP00000259915,9606.ENSP00000261023,9606.ENSP00000262160,9606.ENSP00000265371,9606.ENSP00000265734,9606.ENSP00000267163,9606.ENSP00000269141,9606.ENSP00000278836,…	ITGB8,SERPINE1,RPS6KB1,CCND1,CDKN1B,NANOG,SOX9,SMO,JAG1,CDK4,MDM2,POU5F1,ITGAV,SMAD2,NRP1,CDK6,RB1,CDH2,MYRF,FZD7,WNT4,ARF6,BMP1,ANGPT2,IL23R,SOX2,CD28,SP1,SMAD3,MTDH,CAV1,ACVR2B,TNFSF13,FYN,RAC1,TGFBR2,STAT1,TGFB2,KDM5B,CTGF,BNIP3,GPC4,KIF20B,CD40,DLG5,PIM1,KLF4,KLF5,RREB1,IFNB1,ETS1,PPP3CA,ITGB1,ILK,DDX17,BCL2,ROCK1,NRG1,IL6,NFATC1,CDC7,SENP1,SOX5,CD44,RHOA,MYOCD,RACGAP1,ESR1,IL10,ERG,CBFB,ROBO…
BP	GO:0048583	regulation of response to stimulus	106	3882	0.49	7.46e-30	9606.ENSP00000003084,9606.ENSP00000216225,9606.ENSP00000223095,9606.ENSP00000225577,9606.ENSP00000227507,9606.ENSP00000230990,9606.ENSP00000244745,9606.ENSP00000245479,9606.ENSP00000248594,9606.ENSP00000249373,9606.ENSP00000254719,9606.ENSP00000254958,9606.ENSP00000257904,9606.ENSP00000258149,9606.ENSP00000259915,9606.ENSP00000261023,9606.ENSP00000262160,9606.ENSP00000263121,9606.ENSP00000265371,…	CFTR,RBX1,SERPINE1,RPS6KB1,CCND1,HBEGF,SOX4,SOX9,PTPN12,SMO,RPA1,JAG1,CDK4,MDM2,POU5F1,ITGAV,SMAD2,SMARCB1,NRP1,CDK6,RB1,PXN,IGF1R,CDH2,FZD7,PREX2,BRAF,WNT4,ARF6,IRS1,BMP1,ADAM17,ERCC4,ANGPT2,SWAP70,IL23R,SOX2,CD28,SMAD3,MTDH,CAV1,SSX2IP,ACVR2B,WNK1,TNFSF13,FYN,SRGAP1,RAC1,SPTBN1,TGFBR2,STAT1,CD47,TGFB2,CTGF,BNIP3,NRAS,GPC4,XIAP,CD40,DLG5,KLF4,IRS2,FXN,RREB1,IFNB1,ITSN1,ETS1,PPP3CA,GIT1,ITGB1,ILK…
BP	GO:0010604	positive regulation of macromolecule metabolic process	95	3081	0.55	1.89e-29	9606.ENSP00000216225,9606.ENSP00000222573,9606.ENSP00000223095,9606.ENSP00000225577,9606.ENSP00000227507,9606.ENSP00000228872,9606.ENSP00000229307,9606.ENSP00000230990,9606.ENSP00000244745,9606.ENSP00000245479,9606.ENSP00000249373,9606.ENSP00000254958,9606.ENSP00000257904,9606.ENSP00000258149,9606.ENSP00000259915,9606.ENSP00000261023,9606.ENSP00000262160,9606.ENSP00000262904,9606.ENSP00000263121,…	RBX1,ITGB8,SERPINE1,RPS6KB1,CCND1,CDKN1B,NANOG,HBEGF,SOX4,SOX9,SMO,JAG1,CDK4,MDM2,POU5F1,ITGAV,SMAD2,E2F3,SMARCB1,EPAS1,NRP1,RB1,CDH2,MYRF,HOXA10,ERCC3,FZD7,BRAF,WNT4,IRS1,ADAM17,IL23R,SOX2,CD28,SP1,SMAD3,MTA1,MTDH,CAV1,ACVR2B,WNK1,TNFSF13,FYN,RAC1,TGFBR2,STAT1,TGFB2,DTL,KDM5B,CTGF,MYO6,XIAP,CD40,PIM1,KLF4,IRS2,BMI1,KLF5,RREB1,IFNB1,ETS1,PPP3CA,HNF4G,ILK,DDX17,BCL2,ROCK1,MACC1,NRG1,CDKN1A,IL6,NFA…
BP	GO:2000026	regulation of multicellular organismal development	76	1876	0.66	4.05e-29	9606.ENSP00000222573,9606.ENSP00000223095,9606.ENSP00000225577,9606.ENSP00000227507,9606.ENSP00000228872,9606.ENSP00000245479,9606.ENSP00000249373,9606.ENSP00000254958,9606.ENSP00000258149,9606.ENSP00000259915,9606.ENSP00000262160,9606.ENSP00000265371,9606.ENSP00000265734,9606.ENSP00000267163,9606.ENSP00000269141,9606.ENSP00000278836,9606.ENSP00000286201,9606.ENSP00000290167,9606.ENSP00000298316,…	ITGB8,SERPINE1,RPS6KB1,CCND1,CDKN1B,SOX9,SMO,JAG1,MDM2,POU5F1,SMAD2,NRP1,CDK6,RB1,CDH2,MYRF,FZD7,WNT4,ARF6,BMP1,ANGPT2,IL23R,SOX2,CD28,SP1,SMAD3,MTDH,CAV1,ACVR2B,TNFSF13,FYN,RAC1,TGFBR2,STAT1,TGFB2,KDM5B,CTGF,GPC4,KIF20B,CD40,DLG5,PIM1,KLF4,RREB1,IFNB1,ETS1,PPP3CA,ITGB1,ILK,DDX17,BCL2,ROCK1,NRG1,IL6,NFATC1,SENP1,SOX5,RHOA,MYOCD,RACGAP1,ESR1,IL10,CBFB,ROBO2,BRCA1,HDAC2,DICER1,HMGA2,HIF1A,ZEB2,PAK4…
BP	GO:0048519	negative regulation of biological process	117	4953	0.43	6.78e-29	9606.ENSP00000216225,9606.ENSP00000222573,9606.ENSP00000223095,9606.ENSP00000225577,9606.ENSP00000227507,9606.ENSP00000228872,9606.ENSP00000229307,9606.ENSP00000230990,9606.ENSP00000244745,9606.ENSP00000245479,9606.ENSP00000248594,9606.ENSP00000249373,9606.ENSP00000254958,9606.ENSP00000257904,9606.ENSP00000258149,9606.ENSP00000259915,9606.ENSP00000261023,9606.ENSP00000262160,9606.ENSP00000262904,…	RBX1,ITGB8,SERPINE1,RPS6KB1,CCND1,CDKN1B,NANOG,HBEGF,SOX4,SOX9,PTPN12,SMO,JAG1,CDK4,MDM2,POU5F1,ITGAV,SMAD2,E2F3,SMARCB1,DNMT3A,MCM2,MSH3,CPEB4,NRP1,CDK6,RB1,IGF1R,CDH2,RTKN,FZD7,PREX2,BRAF,WNT4,MAD2L1,ARF6,IRS1,PPM1D,TMOD3,ADAM17,ERCC4,ANGPT2,SWAP70,IL23R,SOX2,CD28,SMAD3,MTA1,MTDH,CAV1,ACVR2B,WNK1,FYN,SRGAP1,RAC1,SPTBN1,TGFBR2,STAT1,TGFB2,DTL,KDM5B,CTGF,BNIP3,XIAP,KIF20B,DLG5,SET,PIM1,KLF4,IRS2,…
BP	GO:0051173	positive regulation of nitrogen compound metabolic process	92	2946	0.55	1.18e-28	9606.ENSP00000216225,9606.ENSP00000223095,9606.ENSP00000225577,9606.ENSP00000227507,9606.ENSP00000228872,9606.ENSP00000229307,9606.ENSP00000230990,9606.ENSP00000244745,9606.ENSP00000245479,9606.ENSP00000249373,9606.ENSP00000254958,9606.ENSP00000257904,9606.ENSP00000258149,9606.ENSP00000259915,9606.ENSP00000261023,9606.ENSP00000262160,9606.ENSP00000262904,9606.ENSP00000263121,9606.ENSP00000263734,…	RBX1,SERPINE1,RPS6KB1,CCND1,CDKN1B,NANOG,HBEGF,SOX4,SOX9,SMO,JAG1,CDK4,MDM2,POU5F1,ITGAV,SMAD2,E2F3,SMARCB1,EPAS1,NRP1,RB1,CDH2,MYRF,HOXA10,ERCC3,FZD7,BRAF,WNT4,ADAM17,IL23R,SOX2,CD28,SP1,SMAD3,MTA1,MTDH,CAV1,ACVR2B,WNK1,TNFSF13,FYN,RAC1,TGFBR2,STAT1,TGFB2,DTL,CTGF,MYO6,XIAP,CD40,PIM1,KLF4,BMI1,KLF5,RREB1,IFNB1,ETS1,PPP3CA,HNF4G,ILK,DDX17,BCL2,ROCK1,MACC1,NRG1,CDKN1A,IL6,NFATC1,CDC7,SENP1,CD44,RH…
BP	GO:0071310	cellular response to organic substance	80	2219	0.61	8.78e-28	9606.ENSP00000003084,9606.ENSP00000216225,9606.ENSP00000223095,9606.ENSP00000225577,9606.ENSP00000227507,9606.ENSP00000228872,9606.ENSP00000229307,9606.ENSP00000244745,9606.ENSP00000245479,9606.ENSP00000248594,9606.ENSP00000249373,9606.ENSP00000257904,9606.ENSP00000258149,9606.ENSP00000259915,9606.ENSP00000262160,9606.ENSP00000264709,9606.ENSP00000265056,9606.ENSP00000265085,9606.ENSP00000265371,…	CFTR,RBX1,SERPINE1,RPS6KB1,CCND1,CDKN1B,NANOG,SOX4,SOX9,PTPN12,SMO,CDK4,MDM2,POU5F1,SMAD2,DNMT3A,MCM2,CPEB4,NRP1,RB1,PXN,IGF1R,FZD7,WNT4,IRS1,ADAM17,ANGPT2,PKM,IL23R,SOX2,SP1,SMAD3,MTDH,CAV1,PKLR,ACVR2B,TNFSF13,FYN,TGFBR2,STAT1,TGFB2,KDM5B,CTGF,CD40,PIM1,KLF4,IRS2,KLF5,IFNB1,FSCN1,PPP3CA,ITGB1,HNF4G,ILK,DDX17,HRH1,BCL2,MYO5A,CDKN1A,IL6,PTPN13,PLA2G4B,SOX5,CD44,RHOA,ESR1,IL10,ROBO2,BRCA1,HDAC2,BCL…
BP	GO:0051094	positive regulation of developmental process	63	1286	0.75	1.62e-27	9606.ENSP00000222573,9606.ENSP00000223095,9606.ENSP00000225577,9606.ENSP00000227507,9606.ENSP00000245479,9606.ENSP00000249373,9606.ENSP00000254958,9606.ENSP00000259915,9606.ENSP00000262160,9606.ENSP00000265371,9606.ENSP00000267163,9606.ENSP00000269141,9606.ENSP00000278836,9606.ENSP00000290167,9606.ENSP00000305714,9606.ENSP00000314897,9606.ENSP00000321345,9606.ENSP00000323588,9606.ENSP00000324890,…	ITGB8,SERPINE1,RPS6KB1,CCND1,SOX9,SMO,JAG1,POU5F1,SMAD2,NRP1,RB1,CDH2,MYRF,WNT4,BMP1,ANGPT2,IL23R,SOX2,CD28,SP1,SMAD3,MTDH,ACVR2B,TNFSF13,FYN,RAC1,TGFBR2,STAT1,TGFB2,KDM5B,CTGF,BNIP3,KIF20B,CD40,DLG5,PIM1,KLF4,KLF5,RREB1,ETS1,ITGB1,ILK,BCL2,NRG1,IL6,SOX5,RHOA,MYOCD,IL10,CBFB,ROBO2,BRCA1,HDAC2,DICER1,HMGA2,HIF1A,SP7,ZEB2,PAK4,VEGFA,CAMK1D,MYC,SOCS2
BP	GO:0008284	positive regulation of cell population proliferation	54	878	0.84	1.67e-27	9606.ENSP00000225577,9606.ENSP00000227507,9606.ENSP00000228872,9606.ENSP00000230990,9606.ENSP00000244745,9606.ENSP00000245479,9606.ENSP00000249373,9606.ENSP00000257904,9606.ENSP00000258149,9606.ENSP00000261023,9606.ENSP00000262904,9606.ENSP00000265371,9606.ENSP00000265734,9606.ENSP00000268035,9606.ENSP00000286201,9606.ENSP00000304895,9606.ENSP00000309968,9606.ENSP00000321345,9606.ENSP00000324890,…	RPS6KB1,CCND1,CDKN1B,HBEGF,SOX4,SOX9,SMO,CDK4,MDM2,ITGAV,E2F3,NRP1,CDK6,IGF1R,FZD7,IRS1,ADAM17,IL23R,CD28,SP1,TNFSF13,TGFBR2,STAT1,CD47,TGFB2,KDM5B,CTGF,NRAS,KIF20B,CD40,PIM1,IRS2,BMI1,FXN,KLF5,RREB1,ETS1,ITGB1,ILK,BCL2,NRG1,CDKN1A,IL6,CDC7,MYOCD,ESR1,SCN5A,IL10,HDAC2,HMGA2,HIF1A,ITGB3,VEGFA,MYC
BP	GO:0009966	regulation of signal transduction	91	3033	0.53	5.14e-27	9606.ENSP00000216225,9606.ENSP00000223095,9606.ENSP00000225577,9606.ENSP00000227507,9606.ENSP00000230990,9606.ENSP00000244745,9606.ENSP00000245479,9606.ENSP00000248594,9606.ENSP00000249373,9606.ENSP00000254958,9606.ENSP00000257904,9606.ENSP00000258149,9606.ENSP00000259915,9606.ENSP00000261023,9606.ENSP00000262160,9606.ENSP00000263121,9606.ENSP00000265371,9606.ENSP00000267163,9606.ENSP00000267257,…	RBX1,SERPINE1,RPS6KB1,CCND1,HBEGF,SOX4,SOX9,PTPN12,SMO,JAG1,CDK4,MDM2,POU5F1,ITGAV,SMAD2,SMARCB1,NRP1,RB1,PXN,IGF1R,CDH2,FZD7,PREX2,BRAF,WNT4,ARF6,IRS1,BMP1,ADAM17,IL23R,SOX2,CD28,SMAD3,MTDH,CAV1,SSX2IP,ACVR2B,WNK1,TNFSF13,FYN,SRGAP1,RAC1,SPTBN1,TGFBR2,STAT1,TGFB2,CTGF,BNIP3,GPC4,XIAP,CD40,DLG5,KLF4,IRS2,FXN,IFNB1,ITSN1,PPP3CA,GIT1,ITGB1,ILK,BCL2,CTNND1,MYO5A,ROCK1,MACC1,NRG1,IL6,NFATC1,PTPN13,CD…
BP	GO:0051239	regulation of multicellular organismal process	87	2788	0.55	1.31e-26	9606.ENSP00000222573,9606.ENSP00000223095,9606.ENSP00000225577,9606.ENSP00000227507,9606.ENSP00000228872,9606.ENSP00000230990,9606.ENSP00000245479,9606.ENSP00000249373,9606.ENSP00000254958,9606.ENSP00000257904,9606.ENSP00000258149,9606.ENSP00000259915,9606.ENSP00000262160,9606.ENSP00000263734,9606.ENSP00000265371,9606.ENSP00000265734,9606.ENSP00000267163,9606.ENSP00000269141,9606.ENSP00000278836,…	ITGB8,SERPINE1,RPS6KB1,CCND1,CDKN1B,HBEGF,SOX9,SMO,JAG1,CDK4,MDM2,POU5F1,SMAD2,EPAS1,NRP1,CDK6,RB1,CDH2,MYRF,FZD7,WNT4,ARF6,BMP1,ADAM17,ANGPT2,IL23R,SOX2,CD28,SP1,SMAD3,MTDH,CAV1,ACVR2B,WNK1,TNFSF13,FYN,RAC1,SPTBN1,TGFBR2,STAT1,TGFB2,KDM5B,ATP1B1,CTGF,GPC4,KIF20B,CD40,DLG5,PIM1,KLF4,RREB1,IFNB1,ETS1,PPP3CA,ITGB1,ILK,DDX17,HRH1,BCL2,ROCK1,NRG1,IL6,NFATC1,SENP1,SOX5,RHOA,MYOCD,RACGAP1,ESR1,SCN5A,IL…
BP	GO:0042981	regulation of apoptotic process	66	1501	0.7	1.46e-26	9606.ENSP00000223095,9606.ENSP00000225577,9606.ENSP00000228872,9606.ENSP00000244745,9606.ENSP00000245479,9606.ENSP00000249373,9606.ENSP00000257904,9606.ENSP00000258149,9606.ENSP00000261023,9606.ENSP00000262904,9606.ENSP00000265085,9606.ENSP00000265371,9606.ENSP00000268035,9606.ENSP00000272430,9606.ENSP00000285398,9606.ENSP00000288602,9606.ENSP00000290167,9606.ENSP00000296509,9606.ENSP00000309968,…	SERPINE1,RPS6KB1,CDKN1B,SOX4,SOX9,SMO,CDK4,MDM2,ITGAV,E2F3,CPEB4,NRP1,IGF1R,RTKN,ERCC3,BRAF,WNT4,MAD2L1,ADAM17,SOX2,CD28,SMAD3,MTDH,CAV1,FYN,STAT1,TGFB2,CTGF,BNIP3,XIAP,CD40,DLG5,SET,PIM1,KLF4,IRS2,DFFA,FXN,IFNB1,ITSN1,ETS1,ITGB1,ILK,BCL2,ROCK1,NRG1,CDKN1A,IL6,SENP1,CD44,RHOA,MYOCD,ESR1,IL10,BRCA1,NAIP,HDAC2,BCLAF1,HMGA2,HIF1A,PAK4,VEGFA,CAMK1D,MYC,SOCS2,MUC1
BP	GO:0010646	regulation of cell communication	94	3327	0.51	2.42e-26	9606.ENSP00000003084,9606.ENSP00000216225,9606.ENSP00000223095,9606.ENSP00000225577,9606.ENSP00000227507,9606.ENSP00000230990,9606.ENSP00000244745,9606.ENSP00000245479,9606.ENSP00000248594,9606.ENSP00000249373,9606.ENSP00000254958,9606.ENSP00000257904,9606.ENSP00000258149,9606.ENSP00000259915,9606.ENSP00000261023,9606.ENSP00000262160,9606.ENSP00000263121,9606.ENSP00000265371,9606.ENSP00000267163,…	CFTR,RBX1,SERPINE1,RPS6KB1,CCND1,HBEGF,SOX4,SOX9,PTPN12,SMO,JAG1,CDK4,MDM2,POU5F1,ITGAV,SMAD2,SMARCB1,NRP1,RB1,PXN,IGF1R,CDH2,FZD7,PREX2,BRAF,WNT4,ARF6,IRS1,BMP1,ADAM17,IL23R,SOX2,CD28,SMAD3,MTDH,CAV1,SSX2IP,ACVR2B,WNK1,TNFSF13,FYN,SRGAP1,RAC1,SPTBN1,TGFBR2,STAT1,TGFB2,KDM5B,CTGF,BNIP3,GPC4,XIAP,CD40,DLG5,KLF4,IRS2,FXN,IFNB1,ITSN1,PPP3CA,GIT1,ITGB1,ILK,HRH1,BCL2,CTNND1,MYO5A,ROCK1,MACC1,NRG1,IL6,…
BP	GO:0048731	system development	104	4144	0.46	3.3e-26	9606.ENSP00000222573,9606.ENSP00000223095,9606.ENSP00000227507,9606.ENSP00000228872,9606.ENSP00000230990,9606.ENSP00000244745,9606.ENSP00000245479,9606.ENSP00000249373,9606.ENSP00000254958,9606.ENSP00000257904,9606.ENSP00000258149,9606.ENSP00000259915,9606.ENSP00000261023,9606.ENSP00000262160,9606.ENSP00000263121,9606.ENSP00000263734,9606.ENSP00000264187,9606.ENSP00000264709,9606.ENSP00000265056,…	ITGB8,SERPINE1,CCND1,CDKN1B,HBEGF,SOX4,SOX9,SMO,JAG1,CDK4,MDM2,POU5F1,ITGAV,SMAD2,SMARCB1,EPAS1,NID1,DNMT3A,MCM2,MSH3,NRP1,CDK6,RB1,CDH2,MYRF,HOXA10,ERCC3,FZD7,PREX2,BRAF,WNT4,HDAC11,ARF6,BMP1,ALCAM,TMOD3,ADAM17,ANGPT2,SWAP70,PKM,SOX2,CD28,SMAD3,CAV1,ACVR2B,WNK1,FYN,RAC1,SPTBN1,TGFBR2,STAT1,TGFB2,KDM5B,CTGF,BNIP3,KIF20B,DLG5,KLF4,IRS2,BMI1,KLF5,IFNB1,ETS1,PPP3CA,ITGB1,ILK,DDX17,BCL2,CTNND1,MYO5A,…
BP	GO:0023051	regulation of signaling	94	3360	0.5	4.59e-26	9606.ENSP00000003084,9606.ENSP00000216225,9606.ENSP00000223095,9606.ENSP00000225577,9606.ENSP00000227507,9606.ENSP00000230990,9606.ENSP00000244745,9606.ENSP00000245479,9606.ENSP00000248594,9606.ENSP00000249373,9606.ENSP00000254958,9606.ENSP00000257904,9606.ENSP00000258149,9606.ENSP00000259915,9606.ENSP00000261023,9606.ENSP00000262160,9606.ENSP00000263121,9606.ENSP00000265371,9606.ENSP00000267163,…	CFTR,RBX1,SERPINE1,RPS6KB1,CCND1,HBEGF,SOX4,SOX9,PTPN12,SMO,JAG1,CDK4,MDM2,POU5F1,ITGAV,SMAD2,SMARCB1,NRP1,RB1,PXN,IGF1R,CDH2,FZD7,PREX2,BRAF,WNT4,ARF6,IRS1,BMP1,ADAM17,IL23R,SOX2,CD28,SMAD3,MTDH,CAV1,SSX2IP,ACVR2B,WNK1,TNFSF13,FYN,SRGAP1,RAC1,SPTBN1,TGFBR2,STAT1,TGFB2,KDM5B,CTGF,BNIP3,GPC4,XIAP,CD40,DLG5,KLF4,IRS2,FXN,IFNB1,ITSN1,PPP3CA,GIT1,ITGB1,ILK,HRH1,BCL2,CTNND1,MYO5A,ROCK1,MACC1,NRG1,IL6,…
BP	GO:0051240	positive regulation of multicellular organismal process	66	1551	0.68	7.27e-26	9606.ENSP00000222573,9606.ENSP00000223095,9606.ENSP00000225577,9606.ENSP00000227507,9606.ENSP00000230990,9606.ENSP00000245479,9606.ENSP00000249373,9606.ENSP00000254958,9606.ENSP00000259915,9606.ENSP00000262160,9606.ENSP00000265371,9606.ENSP00000267163,9606.ENSP00000278836,9606.ENSP00000290167,9606.ENSP00000305714,9606.ENSP00000309968,9606.ENSP00000314897,9606.ENSP00000321345,9606.ENSP00000324890,…	ITGB8,SERPINE1,RPS6KB1,CCND1,HBEGF,SOX9,SMO,JAG1,POU5F1,SMAD2,NRP1,RB1,MYRF,WNT4,BMP1,ADAM17,ANGPT2,IL23R,CD28,SP1,SMAD3,MTDH,CAV1,ACVR2B,TNFSF13,FYN,SPTBN1,TGFBR2,STAT1,TGFB2,KDM5B,CTGF,KIF20B,CD40,DLG5,PIM1,KLF4,RREB1,ETS1,PPP3CA,ITGB1,ILK,HRH1,BCL2,ROCK1,NRG1,IL6,SOX5,RHOA,MYOCD,IL10,ERG,CBFB,ROBO2,BRCA1,HDAC2,DICER1,HMGA2,HIF1A,ITGB3,ZEB2,PAK4,VEGFA,CAMK1D,MYC,SOCS2
BP	GO:0019222	regulation of metabolic process	128	6516	0.35	1.2e-25	9606.ENSP00000216225,9606.ENSP00000222573,9606.ENSP00000223095,9606.ENSP00000225577,9606.ENSP00000227507,9606.ENSP00000228872,9606.ENSP00000229307,9606.ENSP00000230990,9606.ENSP00000244745,9606.ENSP00000245479,9606.ENSP00000249373,9606.ENSP00000254958,9606.ENSP00000257904,9606.ENSP00000258149,9606.ENSP00000259915,9606.ENSP00000261023,9606.ENSP00000262160,9606.ENSP00000262554,9606.ENSP00000262904,…	RBX1,ITGB8,SERPINE1,RPS6KB1,CCND1,CDKN1B,NANOG,HBEGF,SOX4,SOX9,SMO,JAG1,CDK4,MDM2,POU5F1,ITGAV,SMAD2,SPTLC1,E2F3,SMARCB1,EPAS1,DNMT3A,MSH3,CPEB4,NRP1,CDK6,RB1,IGF1R,CDH2,MYRF,HOXA10,ERCC3,FZD7,PREX2,BRAF,WNT4,HDAC11,MAD2L1,IRS1,PPM1D,ADAM17,ERCC4,SWAP70,IL23R,SOX2,CD28,SP1,SMAD3,MTA1,MTDH,CAV1,ACVR2B,WNK1,TNFSF13,FYN,RAC1,TGFBR2,STAT1,TGFB2,DTL,KDM5B,ATP1B1,CTGF,BNIP3,MYO6,XIAP,CD40,SET,PIM1,KLF4…
BP	GO:0050794	regulation of cellular process	158	10484	0.23	1.42e-25	9606.ENSP00000003084,9606.ENSP00000216225,9606.ENSP00000222573,9606.ENSP00000223095,9606.ENSP00000225577,9606.ENSP00000227507,9606.ENSP00000228872,9606.ENSP00000229307,9606.ENSP00000230990,9606.ENSP00000244745,9606.ENSP00000245479,9606.ENSP00000248594,9606.ENSP00000249373,9606.ENSP00000254719,9606.ENSP00000254958,9606.ENSP00000257904,9606.ENSP00000258149,9606.ENSP00000259915,9606.ENSP00000261023,…	CFTR,RBX1,ITGB8,SERPINE1,RPS6KB1,CCND1,CDKN1B,NANOG,HBEGF,SOX4,SOX9,PTPN12,SMO,RPA1,JAG1,CDK4,MDM2,POU5F1,ITGAV,SMAD2,SPTLC1,E2F3,SMARCB1,EPAS1,DNMT3A,ITGA9,MCM2,MSH3,CPEB4,NRP1,CDK6,RB1,PXN,IGF1R,CDH2,RTKN,MYRF,HOXA10,ERCC3,FZD7,PREX2,BRAF,WNT4,HDAC11,MAD2L1,ARF6,IRS1,BMP1,ALCAM,PPM1D,TMOD3,ADAM17,ERCC4,ANGPT2,SWAP70,IL23R,SOX2,CD28,SP1,SMAD3,MTA1,MTDH,CAV1,SSX2IP,ACVR2B,WNK1,TNFSF13,FYN,SRGAP1,…
BP	GO:0010941	regulation of cell death	67	1638	0.67	1.99e-25	9606.ENSP00000223095,9606.ENSP00000225577,9606.ENSP00000228872,9606.ENSP00000244745,9606.ENSP00000245479,9606.ENSP00000249373,9606.ENSP00000257904,9606.ENSP00000258149,9606.ENSP00000261023,9606.ENSP00000262904,9606.ENSP00000264709,9606.ENSP00000265085,9606.ENSP00000265371,9606.ENSP00000268035,9606.ENSP00000272430,9606.ENSP00000285398,9606.ENSP00000288602,9606.ENSP00000290167,9606.ENSP00000296509,…	SERPINE1,RPS6KB1,CDKN1B,SOX4,SOX9,SMO,CDK4,MDM2,ITGAV,E2F3,DNMT3A,CPEB4,NRP1,IGF1R,RTKN,ERCC3,BRAF,WNT4,MAD2L1,ADAM17,SOX2,CD28,SMAD3,MTDH,CAV1,FYN,STAT1,TGFB2,CTGF,BNIP3,XIAP,CD40,DLG5,SET,PIM1,KLF4,IRS2,DFFA,FXN,IFNB1,ITSN1,ETS1,ITGB1,ILK,BCL2,ROCK1,NRG1,CDKN1A,IL6,SENP1,CD44,RHOA,MYOCD,ESR1,IL10,BRCA1,NAIP,HDAC2,BCLAF1,HMGA2,HIF1A,PAK4,VEGFA,CAMK1D,MYC,SOCS2,MUC1
BP	GO:0048856	anatomical structure development	113	5085	0.4	3.96e-25	9606.ENSP00000003084,9606.ENSP00000222573,9606.ENSP00000223095,9606.ENSP00000225577,9606.ENSP00000227507,9606.ENSP00000228872,9606.ENSP00000229307,9606.ENSP00000230990,9606.ENSP00000244745,9606.ENSP00000245479,9606.ENSP00000248594,9606.ENSP00000249373,9606.ENSP00000254958,9606.ENSP00000257904,9606.ENSP00000258149,9606.ENSP00000259915,9606.ENSP00000261023,9606.ENSP00000262160,9606.ENSP00000263121,…	CFTR,ITGB8,SERPINE1,RPS6KB1,CCND1,CDKN1B,NANOG,HBEGF,SOX4,SOX9,PTPN12,SMO,JAG1,CDK4,MDM2,POU5F1,ITGAV,SMAD2,SMARCB1,EPAS1,NID1,DNMT3A,MCM2,MSH3,NRP1,CDK6,RB1,CDH2,MYRF,HOXA10,ERCC3,FZD7,PREX2,BRAF,WNT4,HDAC11,ARF6,BMP1,ALCAM,TMOD3,ADAM17,ANGPT2,SWAP70,PKM,SOX2,CD28,SMAD3,CAV1,ACVR2B,WNK1,FYN,RAC1,SPTBN1,TGFBR2,STAT1,TGFB2,KDM5B,CTGF,BNIP3,KIF20B,CD40,DLG5,PIM1,KLF4,IRS2,BMI1,KLF5,RREB1,IFNB1,FSCN…
BP	GO:0007275	multicellular organism development	109	4726	0.42	4.42e-25	9606.ENSP00000222573,9606.ENSP00000223095,9606.ENSP00000227507,9606.ENSP00000228872,9606.ENSP00000229307,9606.ENSP00000230990,9606.ENSP00000244745,9606.ENSP00000245479,9606.ENSP00000249373,9606.ENSP00000254958,9606.ENSP00000257904,9606.ENSP00000258149,9606.ENSP00000259915,9606.ENSP00000261023,9606.ENSP00000262160,9606.ENSP00000263121,9606.ENSP00000263734,9606.ENSP00000264187,9606.ENSP00000264709,…	ITGB8,SERPINE1,CCND1,CDKN1B,NANOG,HBEGF,SOX4,SOX9,SMO,JAG1,CDK4,MDM2,POU5F1,ITGAV,SMAD2,SMARCB1,EPAS1,NID1,DNMT3A,MCM2,MSH3,NRP1,CDK6,RB1,CDH2,MYRF,HOXA10,ERCC3,FZD7,PREX2,BRAF,WNT4,HDAC11,ARF6,BMP1,ALCAM,TMOD3,ADAM17,ANGPT2,SWAP70,PKM,SOX2,CD28,SMAD3,CAV1,ACVR2B,WNK1,FYN,RAC1,SPTBN1,TGFBR2,STAT1,TGFB2,KDM5B,CTGF,BNIP3,KIF20B,CD40,DLG5,PIM1,KLF4,IRS2,BMI1,KLF5,RREB1,IFNB1,ETS1,PPP3CA,ITGB1,ILK,DD…
BP	GO:0031323	regulation of cellular metabolic process	123	6082	0.36	4.68e-25	9606.ENSP00000216225,9606.ENSP00000223095,9606.ENSP00000225577,9606.ENSP00000227507,9606.ENSP00000228872,9606.ENSP00000229307,9606.ENSP00000230990,9606.ENSP00000244745,9606.ENSP00000245479,9606.ENSP00000249373,9606.ENSP00000254958,9606.ENSP00000257904,9606.ENSP00000258149,9606.ENSP00000259915,9606.ENSP00000261023,9606.ENSP00000262160,9606.ENSP00000262554,9606.ENSP00000262904,9606.ENSP00000263121,…	RBX1,SERPINE1,RPS6KB1,CCND1,CDKN1B,NANOG,HBEGF,SOX4,SOX9,SMO,JAG1,CDK4,MDM2,POU5F1,ITGAV,SMAD2,SPTLC1,E2F3,SMARCB1,EPAS1,DNMT3A,MSH3,CPEB4,NRP1,CDK6,RB1,IGF1R,CDH2,MYRF,HOXA10,ERCC3,FZD7,PREX2,BRAF,WNT4,HDAC11,MAD2L1,IRS1,PPM1D,ADAM17,ERCC4,SWAP70,IL23R,SOX2,CD28,SP1,SMAD3,MTA1,MTDH,CAV1,ACVR2B,WNK1,TNFSF13,FYN,RAC1,TGFBR2,STAT1,TGFB2,KDM5B,CTGF,BNIP3,MYO6,XIAP,CD40,SET,PIM1,KLF4,IRS2,BMI1,DFFA,K…
BP	GO:0007166	cell surface receptor signaling pathway	75	2198	0.59	2.2e-24	9606.ENSP00000216225,9606.ENSP00000222573,9606.ENSP00000227507,9606.ENSP00000228872,9606.ENSP00000229307,9606.ENSP00000230990,9606.ENSP00000244745,9606.ENSP00000245479,9606.ENSP00000248594,9606.ENSP00000249373,9606.ENSP00000254958,9606.ENSP00000259915,9606.ENSP00000261023,9606.ENSP00000262160,9606.ENSP00000264741,9606.ENSP00000265085,9606.ENSP00000265371,9606.ENSP00000267257,9606.ENSP00000268035,…	RBX1,ITGB8,CCND1,CDKN1B,NANOG,HBEGF,SOX4,SOX9,PTPN12,SMO,JAG1,POU5F1,ITGAV,SMAD2,ITGA9,CPEB4,NRP1,PXN,IGF1R,FZD7,WNT4,IRS1,ADAM17,ANGPT2,IL23R,SOX2,CD28,SMAD3,MTDH,CAV1,ACVR2B,TNFSF13,FYN,RAC1,SPTBN1,TGFBR2,STAT1,CD47,TGFB2,CTGF,NRAS,GPC4,XIAP,CD40,PIM1,KLF4,IRS2,NEDD9,IFNB1,ITSN1,FSCN1,CUL5,PPP3CA,GIT1,ITGB1,ILK,BCL2,CTNND1,ROCK1,NRG1,CDKN1A,IL6,NFATC1,CD44,RHOA,IL10,ROBO2,HIF1A,ITGB3,YES1,VEGFA…
BP	GO:0080090	regulation of primary metabolic process	121	5982	0.36	2.48e-24	9606.ENSP00000216225,9606.ENSP00000223095,9606.ENSP00000225577,9606.ENSP00000227507,9606.ENSP00000228872,9606.ENSP00000229307,9606.ENSP00000230990,9606.ENSP00000244745,9606.ENSP00000245479,9606.ENSP00000249373,9606.ENSP00000254958,9606.ENSP00000257904,9606.ENSP00000258149,9606.ENSP00000259915,9606.ENSP00000261023,9606.ENSP00000262160,9606.ENSP00000262904,9606.ENSP00000263121,9606.ENSP00000263734,…	RBX1,SERPINE1,RPS6KB1,CCND1,CDKN1B,NANOG,HBEGF,SOX4,SOX9,SMO,JAG1,CDK4,MDM2,POU5F1,ITGAV,SMAD2,E2F3,SMARCB1,EPAS1,DNMT3A,MSH3,CPEB4,NRP1,CDK6,RB1,IGF1R,CDH2,MYRF,HOXA10,ERCC3,FZD7,PREX2,BRAF,WNT4,HDAC11,MAD2L1,IRS1,PPM1D,ADAM17,ERCC4,SWAP70,IL23R,SOX2,CD28,SP1,SMAD3,MTA1,MTDH,CAV1,ACVR2B,WNK1,TNFSF13,FYN,RAC1,TGFBR2,STAT1,TGFB2,DTL,KDM5B,CTGF,MYO6,XIAP,CD40,SET,PIM1,KLF4,IRS2,BMI1,DFFA,KLF5,RREB1…
BP	GO:0010033	response to organic substance	84	2815	0.53	2.8e-24	9606.ENSP00000003084,9606.ENSP00000216225,9606.ENSP00000223095,9606.ENSP00000225577,9606.ENSP00000227507,9606.ENSP00000228872,9606.ENSP00000229307,9606.ENSP00000244745,9606.ENSP00000245479,9606.ENSP00000248594,9606.ENSP00000249373,9606.ENSP00000254958,9606.ENSP00000257904,9606.ENSP00000258149,9606.ENSP00000259915,9606.ENSP00000262160,9606.ENSP00000264709,9606.ENSP00000265056,9606.ENSP00000265085,…	CFTR,RBX1,SERPINE1,RPS6KB1,CCND1,CDKN1B,NANOG,SOX4,SOX9,PTPN12,SMO,JAG1,CDK4,MDM2,POU5F1,SMAD2,DNMT3A,MCM2,CPEB4,NRP1,RB1,PXN,IGF1R,FZD7,WNT4,IRS1,ADAM17,ANGPT2,PKM,IL23R,SOX2,SP1,SMAD3,MTDH,CAV1,PKLR,ACVR2B,TNFSF13,FYN,TGFBR2,STAT1,TGFB2,KDM5B,CTGF,CD40,PIM1,KLF4,IRS2,KLF5,IFNB1,FSCN1,ETS1,PPP3CA,ITGB1,HNF4G,ILK,DDX17,HRH1,BCL2,MYO5A,ROCK1,CDKN1A,IL6,PTPN13,PLA2G4B,DHFR,SOX5,CD44,RHOA,ESR1,IL10,…
BP	GO:0050896	response to stimulus	137	7824	0.3	5.94e-24	9606.ENSP00000003084,9606.ENSP00000216225,9606.ENSP00000222573,9606.ENSP00000223095,9606.ENSP00000225577,9606.ENSP00000227507,9606.ENSP00000228872,9606.ENSP00000229307,9606.ENSP00000230990,9606.ENSP00000244745,9606.ENSP00000245479,9606.ENSP00000248594,9606.ENSP00000249373,9606.ENSP00000254719,9606.ENSP00000254958,9606.ENSP00000257904,9606.ENSP00000258149,9606.ENSP00000259915,9606.ENSP00000261023,…	CFTR,RBX1,ITGB8,SERPINE1,RPS6KB1,CCND1,CDKN1B,NANOG,HBEGF,SOX4,SOX9,PTPN12,SMO,RPA1,JAG1,CDK4,MDM2,POU5F1,ITGAV,SMAD2,SMARCB1,EPAS1,DNMT3A,ITGA9,MCM2,MSH3,CPEB4,NRP1,CDK6,RB1,PXN,IGF1R,RTKN,ERCC3,FZD7,PREX2,BRAF,WNT4,IRS1,ALCAM,PPM1D,ADAM17,ERCC4,ANGPT2,SWAP70,PKM,IL23R,SOX2,CD28,SP1,SMAD3,MTA1,MTDH,CAV1,PKLR,ACVR2B,WNK1,TNFSF13,FYN,SRGAP1,RAC1,SPTBN1,TGFBR2,STAT1,CD47,TGFB2,DTL,KDM5B,ATP1B1,CTGF…
BP	GO:0060255	regulation of macromolecule metabolic process	121	6072	0.36	9.75e-24	9606.ENSP00000216225,9606.ENSP00000222573,9606.ENSP00000223095,9606.ENSP00000225577,9606.ENSP00000227507,9606.ENSP00000228872,9606.ENSP00000229307,9606.ENSP00000230990,9606.ENSP00000244745,9606.ENSP00000245479,9606.ENSP00000249373,9606.ENSP00000254958,9606.ENSP00000257904,9606.ENSP00000258149,9606.ENSP00000259915,9606.ENSP00000261023,9606.ENSP00000262160,9606.ENSP00000262904,9606.ENSP00000263121,…	RBX1,ITGB8,SERPINE1,RPS6KB1,CCND1,CDKN1B,NANOG,HBEGF,SOX4,SOX9,SMO,JAG1,CDK4,MDM2,POU5F1,ITGAV,SMAD2,E2F3,SMARCB1,EPAS1,DNMT3A,MSH3,CPEB4,NRP1,CDK6,RB1,IGF1R,CDH2,MYRF,HOXA10,ERCC3,FZD7,PREX2,BRAF,WNT4,HDAC11,MAD2L1,IRS1,PPM1D,ADAM17,ERCC4,SWAP70,IL23R,SOX2,CD28,SP1,SMAD3,MTA1,MTDH,CAV1,ACVR2B,WNK1,TNFSF13,FYN,RAC1,TGFBR2,STAT1,TGFB2,DTL,KDM5B,ATP1B1,CTGF,MYO6,XIAP,CD40,SET,PIM1,KLF4,IRS2,BMI1,DF…
BP	GO:0032502	developmental process	114	5401	0.38	1.45e-23	9606.ENSP00000003084,9606.ENSP00000222573,9606.ENSP00000223095,9606.ENSP00000225577,9606.ENSP00000227507,9606.ENSP00000228872,9606.ENSP00000229307,9606.ENSP00000230990,9606.ENSP00000244745,9606.ENSP00000245479,9606.ENSP00000248594,9606.ENSP00000249373,9606.ENSP00000254958,9606.ENSP00000257904,9606.ENSP00000258149,9606.ENSP00000259915,9606.ENSP00000261023,9606.ENSP00000262160,9606.ENSP00000263121,…	CFTR,ITGB8,SERPINE1,RPS6KB1,CCND1,CDKN1B,NANOG,HBEGF,SOX4,SOX9,PTPN12,SMO,JAG1,CDK4,MDM2,POU5F1,ITGAV,SMAD2,SMARCB1,EPAS1,NID1,DNMT3A,MCM2,MSH3,NRP1,CDK6,RB1,CDH2,MYRF,HOXA10,ERCC3,FZD7,PREX2,BRAF,WNT4,HDAC11,ARF6,BMP1,ALCAM,TMOD3,ADAM17,ANGPT2,SWAP70,PKM,SOX2,CD28,SMAD3,CAV1,ACVR2B,WNK1,FYN,RAC1,SPTBN1,TGFBR2,STAT1,TGFB2,KDM5B,CTGF,BNIP3,KIF20B,CD40,DLG5,PIM1,KLF4,IRS2,BMI1,KLF5,RREB1,IFNB1,FSCN…
BP	GO:0043066	negative regulation of apoptotic process	49	859	0.81	1.5e-23	9606.ENSP00000223095,9606.ENSP00000225577,9606.ENSP00000228872,9606.ENSP00000245479,9606.ENSP00000249373,9606.ENSP00000258149,9606.ENSP00000261023,9606.ENSP00000265085,9606.ENSP00000265371,9606.ENSP00000268035,9606.ENSP00000288602,9606.ENSP00000290167,9606.ENSP00000296509,9606.ENSP00000324890,9606.ENSP00000332973,9606.ENSP00000338235,9606.ENSP00000339191,9606.ENSP00000346671,9606.ENSP00000357625,…	SERPINE1,RPS6KB1,CDKN1B,SOX9,SMO,MDM2,ITGAV,CPEB4,NRP1,IGF1R,BRAF,WNT4,MAD2L1,CD28,SMAD3,MTDH,CAV1,FYN,BNIP3,XIAP,SET,PIM1,KLF4,IRS2,DFFA,FXN,ITSN1,ITGB1,ILK,BCL2,ROCK1,NRG1,CDKN1A,IL6,CD44,RHOA,MYOCD,IL10,BRCA1,NAIP,HDAC2,HMGA2,HIF1A,PAK4,VEGFA,CAMK1D,MYC,SOCS2,MUC1
BP	GO:0042221	response to chemical	100	4153	0.44	1.87e-23	9606.ENSP00000003084,9606.ENSP00000216225,9606.ENSP00000223095,9606.ENSP00000225577,9606.ENSP00000227507,9606.ENSP00000228872,9606.ENSP00000229307,9606.ENSP00000230990,9606.ENSP00000244745,9606.ENSP00000245479,9606.ENSP00000248594,9606.ENSP00000249373,9606.ENSP00000254958,9606.ENSP00000257904,9606.ENSP00000258149,9606.ENSP00000259915,9606.ENSP00000261023,9606.ENSP00000262160,9606.ENSP00000263734,…	CFTR,RBX1,SERPINE1,RPS6KB1,CCND1,CDKN1B,NANOG,HBEGF,SOX4,SOX9,PTPN12,SMO,JAG1,CDK4,MDM2,POU5F1,ITGAV,SMAD2,EPAS1,DNMT3A,ITGA9,MCM2,CPEB4,NRP1,RB1,PXN,IGF1R,FZD7,BRAF,WNT4,IRS1,ALCAM,ADAM17,ANGPT2,PKM,IL23R,SOX2,SP1,SMAD3,MTDH,CAV1,PKLR,ACVR2B,WNK1,TNFSF13,FYN,RAC1,SPTBN1,TGFBR2,STAT1,TGFB2,KDM5B,CTGF,BNIP3,MYO6,CD40,PIM1,KLF4,IRS2,FXN,KLF5,IFNB1,FSCN1,ETS1,PPP3CA,ITGB1,HNF4G,ILK,DDX17,HRH1,BCL2,M…
BP	GO:0060548	negative regulation of cell death	51	953	0.78	1.87e-23	9606.ENSP00000223095,9606.ENSP00000225577,9606.ENSP00000228872,9606.ENSP00000244745,9606.ENSP00000245479,9606.ENSP00000249373,9606.ENSP00000258149,9606.ENSP00000261023,9606.ENSP00000265085,9606.ENSP00000265371,9606.ENSP00000268035,9606.ENSP00000288602,9606.ENSP00000290167,9606.ENSP00000296509,9606.ENSP00000324890,9606.ENSP00000332973,9606.ENSP00000338235,9606.ENSP00000339191,9606.ENSP00000346671,…	SERPINE1,RPS6KB1,CDKN1B,SOX4,SOX9,SMO,MDM2,ITGAV,CPEB4,NRP1,IGF1R,BRAF,WNT4,MAD2L1,CD28,SMAD3,MTDH,CAV1,FYN,CTGF,BNIP3,XIAP,SET,PIM1,KLF4,IRS2,DFFA,FXN,ITSN1,ITGB1,ILK,BCL2,ROCK1,NRG1,CDKN1A,IL6,CD44,RHOA,MYOCD,IL10,BRCA1,NAIP,HDAC2,HMGA2,HIF1A,PAK4,VEGFA,CAMK1D,MYC,SOCS2,MUC1
BP	GO:0051171	regulation of nitrogen compound metabolic process	118	5827	0.36	2.24e-23	9606.ENSP00000216225,9606.ENSP00000223095,9606.ENSP00000225577,9606.ENSP00000227507,9606.ENSP00000228872,9606.ENSP00000229307,9606.ENSP00000230990,9606.ENSP00000244745,9606.ENSP00000245479,9606.ENSP00000249373,9606.ENSP00000254958,9606.ENSP00000257904,9606.ENSP00000258149,9606.ENSP00000259915,9606.ENSP00000261023,9606.ENSP00000262160,9606.ENSP00000262904,9606.ENSP00000263121,9606.ENSP00000263734,…	RBX1,SERPINE1,RPS6KB1,CCND1,CDKN1B,NANOG,HBEGF,SOX4,SOX9,SMO,JAG1,CDK4,MDM2,POU5F1,ITGAV,SMAD2,E2F3,SMARCB1,EPAS1,DNMT3A,MSH3,CPEB4,NRP1,CDK6,RB1,IGF1R,CDH2,MYRF,HOXA10,ERCC3,FZD7,PREX2,BRAF,WNT4,HDAC11,MAD2L1,PPM1D,ADAM17,ERCC4,SWAP70,IL23R,SOX2,CD28,SP1,SMAD3,MTA1,MTDH,CAV1,ACVR2B,WNK1,TNFSF13,FYN,RAC1,TGFBR2,STAT1,TGFB2,DTL,KDM5B,CTGF,MYO6,XIAP,CD40,SET,PIM1,KLF4,BMI1,DFFA,KLF5,RREB1,IFNB1,ETS…
BP	GO:0050789	regulation of biological process	159	11116	0.21	3.74e-23	9606.ENSP00000003084,9606.ENSP00000216225,9606.ENSP00000222573,9606.ENSP00000223095,9606.ENSP00000225577,9606.ENSP00000227507,9606.ENSP00000228872,9606.ENSP00000229307,9606.ENSP00000230990,9606.ENSP00000244745,9606.ENSP00000245479,9606.ENSP00000248594,9606.ENSP00000249373,9606.ENSP00000254719,9606.ENSP00000254958,9606.ENSP00000257904,9606.ENSP00000258149,9606.ENSP00000259915,9606.ENSP00000261023,…	CFTR,RBX1,ITGB8,SERPINE1,RPS6KB1,CCND1,CDKN1B,NANOG,HBEGF,SOX4,SOX9,PTPN12,SMO,RPA1,JAG1,CDK4,MDM2,POU5F1,ITGAV,SMAD2,SPTLC1,E2F3,SMARCB1,EPAS1,NID1,DNMT3A,ITGA9,MCM2,MSH3,CPEB4,NRP1,CDK6,RB1,PXN,IGF1R,CDH2,RTKN,MYRF,HOXA10,ERCC3,FZD7,PREX2,BRAF,WNT4,HDAC11,MAD2L1,ARF6,IRS1,BMP1,ALCAM,PPM1D,TMOD3,ADAM17,ERCC4,ANGPT2,SWAP70,IL23R,SOX2,CD28,SP1,SMAD3,MTA1,MTDH,CAV1,SSX2IP,ACVR2B,WNK1,TNFSF13,FYN,SR…
BP	GO:0009891	positive regulation of biosynthetic process	68	1876	0.62	4.03e-23	9606.ENSP00000223095,9606.ENSP00000225577,9606.ENSP00000229307,9606.ENSP00000244745,9606.ENSP00000245479,9606.ENSP00000249373,9606.ENSP00000254958,9606.ENSP00000257904,9606.ENSP00000259915,9606.ENSP00000262160,9606.ENSP00000262904,9606.ENSP00000263121,9606.ENSP00000263734,9606.ENSP00000267163,9606.ENSP00000278836,9606.ENSP00000283921,9606.ENSP00000285398,9606.ENSP00000286201,9606.ENSP00000290167,…	SERPINE1,RPS6KB1,NANOG,SOX4,SOX9,SMO,JAG1,CDK4,POU5F1,SMAD2,E2F3,SMARCB1,EPAS1,RB1,MYRF,HOXA10,ERCC3,FZD7,WNT4,IRS1,SOX2,CD28,SP1,SMAD3,MTA1,MTDH,RAC1,STAT1,TGFB2,CTGF,MYO6,CD40,KLF4,IRS2,KLF5,RREB1,IFNB1,ETS1,PPP3CA,HNF4G,ILK,DDX17,HRH1,MACC1,NRG1,IL6,NFATC1,CDC7,SENP1,RHOA,MYOCD,ESR1,IL10,ERG,CBFB,BRCA1,HDAC2,FLI1,BCLAF1,HMGA2,HIF1A,SP7,ZEB2,YES1,TAZ,VEGFA,MYC,MUC1
BP	GO:0007154	cell communication	111	5219	0.38	6.96e-23	9606.ENSP00000216225,9606.ENSP00000222573,9606.ENSP00000225577,9606.ENSP00000227507,9606.ENSP00000228872,9606.ENSP00000229307,9606.ENSP00000230990,9606.ENSP00000244745,9606.ENSP00000245479,9606.ENSP00000248594,9606.ENSP00000249373,9606.ENSP00000254958,9606.ENSP00000257904,9606.ENSP00000258149,9606.ENSP00000259915,9606.ENSP00000261023,9606.ENSP00000262160,9606.ENSP00000263734,9606.ENSP00000264741,…	RBX1,ITGB8,RPS6KB1,CCND1,CDKN1B,NANOG,HBEGF,SOX4,SOX9,PTPN12,SMO,JAG1,CDK4,MDM2,POU5F1,ITGAV,SMAD2,EPAS1,ITGA9,CPEB4,NRP1,CDK6,RB1,PXN,IGF1R,RTKN,FZD7,PREX2,BRAF,WNT4,IRS1,ALCAM,PPM1D,ADAM17,ANGPT2,IL23R,SOX2,CD28,SMAD3,MTA1,MTDH,CAV1,ACVR2B,WNK1,TNFSF13,FYN,SRGAP1,RAC1,SPTBN1,TGFBR2,STAT1,CD47,TGFB2,DTL,ATP1B1,CTGF,BNIP3,NRAS,MYO6,GPC4,XIAP,CD40,DLG5,PIM1,KLF4,IRS2,KLF5,NEDD9,RREB1,IFNB1,ITSN1,F…
BP	GO:0031328	positive regulation of cellular biosynthetic process	67	1846	0.62	9.45e-23	9606.ENSP00000223095,9606.ENSP00000225577,9606.ENSP00000229307,9606.ENSP00000244745,9606.ENSP00000245479,9606.ENSP00000249373,9606.ENSP00000254958,9606.ENSP00000257904,9606.ENSP00000259915,9606.ENSP00000262160,9606.ENSP00000262904,9606.ENSP00000263121,9606.ENSP00000263734,9606.ENSP00000267163,9606.ENSP00000278836,9606.ENSP00000283921,9606.ENSP00000285398,9606.ENSP00000286201,9606.ENSP00000290167,…	SERPINE1,RPS6KB1,NANOG,SOX4,SOX9,SMO,JAG1,CDK4,POU5F1,SMAD2,E2F3,SMARCB1,EPAS1,RB1,MYRF,HOXA10,ERCC3,FZD7,WNT4,IRS1,SOX2,CD28,SP1,SMAD3,MTA1,MTDH,RAC1,STAT1,TGFB2,MYO6,CD40,KLF4,IRS2,KLF5,RREB1,IFNB1,ETS1,PPP3CA,HNF4G,ILK,DDX17,HRH1,MACC1,NRG1,IL6,NFATC1,CDC7,SENP1,RHOA,MYOCD,ESR1,IL10,ERG,CBFB,BRCA1,HDAC2,FLI1,BCLAF1,HMGA2,HIF1A,SP7,ZEB2,YES1,TAZ,VEGFA,MYC,MUC1
BP	GO:0048584	positive regulation of response to stimulus	70	2054	0.59	1.84e-22	9606.ENSP00000003084,9606.ENSP00000223095,9606.ENSP00000230990,9606.ENSP00000244745,9606.ENSP00000245479,9606.ENSP00000249373,9606.ENSP00000254958,9606.ENSP00000259915,9606.ENSP00000261023,9606.ENSP00000262160,9606.ENSP00000263121,9606.ENSP00000265371,9606.ENSP00000269141,9606.ENSP00000286201,9606.ENSP00000288602,9606.ENSP00000290167,9606.ENSP00000304895,9606.ENSP00000309968,9606.ENSP00000315630,…	CFTR,SERPINE1,HBEGF,SOX4,SOX9,SMO,JAG1,POU5F1,ITGAV,SMAD2,SMARCB1,NRP1,CDH2,FZD7,BRAF,WNT4,IRS1,ADAM17,SWAP70,IL23R,SOX2,CD28,SMAD3,MTDH,CAV1,ACVR2B,WNK1,TNFSF13,FYN,RAC1,TGFBR2,CD47,TGFB2,CTGF,BNIP3,NRAS,XIAP,CD40,DLG5,IRS2,RREB1,IFNB1,ITSN1,ETS1,PPP3CA,ITGB1,ILK,BCL2,ROCK1,NRG1,IL6,CD44,RHOA,MYOCD,ESR1,ROBO2,BRCA1,NAIP,HDAC2,BCLAF1,HMGA2,HIF1A,ITGB3,ZEB2,YES1,VEGFA,CAMK1D,MYC,SOCS2,MUC1
BP	GO:0007165	signal transduction	105	4738	0.4	2.29e-22	9606.ENSP00000216225,9606.ENSP00000222573,9606.ENSP00000225577,9606.ENSP00000227507,9606.ENSP00000228872,9606.ENSP00000229307,9606.ENSP00000230990,9606.ENSP00000244745,9606.ENSP00000245479,9606.ENSP00000248594,9606.ENSP00000249373,9606.ENSP00000254958,9606.ENSP00000257904,9606.ENSP00000258149,9606.ENSP00000259915,9606.ENSP00000261023,9606.ENSP00000262160,9606.ENSP00000263734,9606.ENSP00000264741,…	RBX1,ITGB8,RPS6KB1,CCND1,CDKN1B,NANOG,HBEGF,SOX4,SOX9,PTPN12,SMO,JAG1,CDK4,MDM2,POU5F1,ITGAV,SMAD2,EPAS1,ITGA9,CPEB4,NRP1,CDK6,RB1,PXN,IGF1R,RTKN,FZD7,PREX2,BRAF,WNT4,IRS1,ALCAM,ADAM17,ANGPT2,IL23R,SOX2,CD28,SMAD3,MTA1,MTDH,CAV1,ACVR2B,WNK1,TNFSF13,FYN,SRGAP1,RAC1,SPTBN1,TGFBR2,STAT1,CD47,TGFB2,DTL,ATP1B1,CTGF,BNIP3,NRAS,MYO6,GPC4,XIAP,CD40,DLG5,PIM1,KLF4,IRS2,NEDD9,RREB1,IFNB1,ITSN1,FSCN1,CUL5,P…
BP	GO:0010557	positive regulation of macromolecule biosynthetic process	65	1758	0.62	2.29e-22	9606.ENSP00000223095,9606.ENSP00000225577,9606.ENSP00000229307,9606.ENSP00000244745,9606.ENSP00000245479,9606.ENSP00000249373,9606.ENSP00000254958,9606.ENSP00000257904,9606.ENSP00000259915,9606.ENSP00000262160,9606.ENSP00000262904,9606.ENSP00000263121,9606.ENSP00000263734,9606.ENSP00000267163,9606.ENSP00000278836,9606.ENSP00000283921,9606.ENSP00000285398,9606.ENSP00000286201,9606.ENSP00000290167,…	SERPINE1,RPS6KB1,NANOG,SOX4,SOX9,SMO,JAG1,CDK4,POU5F1,SMAD2,E2F3,SMARCB1,EPAS1,RB1,MYRF,HOXA10,ERCC3,FZD7,WNT4,IRS1,SOX2,CD28,SP1,SMAD3,MTA1,MTDH,RAC1,STAT1,TGFB2,MYO6,CD40,KLF4,IRS2,KLF5,RREB1,IFNB1,ETS1,PPP3CA,HNF4G,ILK,DDX17,MACC1,NRG1,IL6,NFATC1,CDC7,SENP1,RHOA,MYOCD,ESR1,IL10,ERG,CBFB,BRCA1,HDAC2,FLI1,BCLAF1,HMGA2,HIF1A,SP7,ZEB2,YES1,VEGFA,MYC,MUC1
BP	GO:0023052	signaling	109	5108	0.39	2.3e-22	9606.ENSP00000216225,9606.ENSP00000222573,9606.ENSP00000225577,9606.ENSP00000227507,9606.ENSP00000228872,9606.ENSP00000229307,9606.ENSP00000230990,9606.ENSP00000244745,9606.ENSP00000245479,9606.ENSP00000248594,9606.ENSP00000249373,9606.ENSP00000254958,9606.ENSP00000257904,9606.ENSP00000258149,9606.ENSP00000259915,9606.ENSP00000261023,9606.ENSP00000262160,9606.ENSP00000263734,9606.ENSP00000264741,…	RBX1,ITGB8,RPS6KB1,CCND1,CDKN1B,NANOG,HBEGF,SOX4,SOX9,PTPN12,SMO,JAG1,CDK4,MDM2,POU5F1,ITGAV,SMAD2,EPAS1,ITGA9,CPEB4,NRP1,CDK6,RB1,PXN,IGF1R,RTKN,FZD7,PREX2,BRAF,WNT4,IRS1,ALCAM,ADAM17,ANGPT2,IL23R,SOX2,CD28,SMAD3,MTA1,MTDH,CAV1,ACVR2B,WNK1,TNFSF13,FYN,SRGAP1,RAC1,SPTBN1,TGFBR2,STAT1,CD47,TGFB2,DTL,ATP1B1,CTGF,BNIP3,NRAS,MYO6,GPC4,XIAP,CD40,DLG5,PIM1,KLF4,IRS2,KLF5,NEDD9,RREB1,IFNB1,ITSN1,FSCN1,C…
BP	GO:0010628	positive regulation of gene expression	66	1826	0.61	2.8e-22	9606.ENSP00000222573,9606.ENSP00000223095,9606.ENSP00000225577,9606.ENSP00000229307,9606.ENSP00000244745,9606.ENSP00000245479,9606.ENSP00000249373,9606.ENSP00000254958,9606.ENSP00000257904,9606.ENSP00000258149,9606.ENSP00000259915,9606.ENSP00000262160,9606.ENSP00000262904,9606.ENSP00000263121,9606.ENSP00000263734,9606.ENSP00000267163,9606.ENSP00000278836,9606.ENSP00000283921,9606.ENSP00000285398,…	ITGB8,SERPINE1,RPS6KB1,NANOG,SOX4,SOX9,SMO,JAG1,CDK4,MDM2,POU5F1,SMAD2,E2F3,SMARCB1,EPAS1,RB1,MYRF,HOXA10,ERCC3,FZD7,BRAF,WNT4,SOX2,CD28,SP1,SMAD3,CAV1,STAT1,TGFB2,KDM5B,CTGF,MYO6,CD40,KLF4,KLF5,RREB1,IFNB1,ETS1,PPP3CA,HNF4G,ILK,DDX17,ROCK1,MACC1,NRG1,IL6,NFATC1,SENP1,RHOA,MYOCD,ESR1,IL10,ERG,CBFB,BRCA1,HDAC2,FLI1,BCLAF1,HMGA2,HIF1A,SP7,ZEB2,YES1,VEGFA,MYC,MUC1
BP	GO:0009892	negative regulation of metabolic process	80	2762	0.52	4.38e-22	9606.ENSP00000222573,9606.ENSP00000223095,9606.ENSP00000227507,9606.ENSP00000228872,9606.ENSP00000229307,9606.ENSP00000230990,9606.ENSP00000244745,9606.ENSP00000245479,9606.ENSP00000249373,9606.ENSP00000257904,9606.ENSP00000258149,9606.ENSP00000259915,9606.ENSP00000261023,9606.ENSP00000262160,9606.ENSP00000263121,9606.ENSP00000264709,9606.ENSP00000265081,9606.ENSP00000265085,9606.ENSP00000265734,…	ITGB8,SERPINE1,CCND1,CDKN1B,NANOG,HBEGF,SOX4,SOX9,SMO,CDK4,MDM2,POU5F1,ITGAV,SMAD2,SMARCB1,DNMT3A,MSH3,CPEB4,CDK6,RB1,IGF1R,PREX2,WNT4,MAD2L1,PPM1D,ERCC4,SWAP70,SOX2,CD28,SMAD3,MTA1,MTDH,CAV1,ACVR2B,WNK1,FYN,STAT1,TGFB2,KDM5B,CTGF,BNIP3,XIAP,SET,KLF4,IRS2,BMI1,DFFA,KLF5,RREB1,PPP3CA,ILK,DDX17,BCL2,ROCK1,NRG1,CDKN1A,IL6,SENP1,DHFR,CD44,RHOA,MYOCD,ESR1,IL10,CBFB,BRCA1,NAIP,HDAC2,BCLAF1,DICER1,HMGA2…
BP	GO:0065007	biological regulation	161	11740	0.19	8.64e-22	9606.ENSP00000003084,9606.ENSP00000216225,9606.ENSP00000222573,9606.ENSP00000223095,9606.ENSP00000225577,9606.ENSP00000227507,9606.ENSP00000228872,9606.ENSP00000229307,9606.ENSP00000230990,9606.ENSP00000244745,9606.ENSP00000245479,9606.ENSP00000248594,9606.ENSP00000249373,9606.ENSP00000254719,9606.ENSP00000254958,9606.ENSP00000257904,9606.ENSP00000258149,9606.ENSP00000259915,9606.ENSP00000261023,…	CFTR,RBX1,ITGB8,SERPINE1,RPS6KB1,CCND1,CDKN1B,NANOG,HBEGF,SOX4,SOX9,PTPN12,SMO,RPA1,JAG1,CDK4,MDM2,POU5F1,ITGAV,SMAD2,SPTLC1,E2F3,SMARCB1,EPAS1,NID1,DNMT3A,ITGA9,MCM2,MSH3,CPEB4,NRP1,CDK6,RB1,PXN,IGF1R,CDH2,RTKN,MYRF,HOXA10,ERCC3,FZD7,PREX2,BRAF,WNT4,HDAC11,MAD2L1,ARF6,IRS1,BMP1,ALCAM,PPM1D,TMOD3,ADAM17,ERCC4,ANGPT2,SWAP70,IL23R,SOX2,CD28,SP1,SMAD3,MTA1,MTDH,CAV1,SSX2IP,ACVR2B,WNK1,TNFSF13,FYN,SR…
BP	GO:0045595	regulation of cell differentiation	63	1695	0.63	1.07e-21	9606.ENSP00000223095,9606.ENSP00000227507,9606.ENSP00000228872,9606.ENSP00000229307,9606.ENSP00000245479,9606.ENSP00000249373,9606.ENSP00000254958,9606.ENSP00000258149,9606.ENSP00000259915,9606.ENSP00000261023,9606.ENSP00000262160,9606.ENSP00000265371,9606.ENSP00000265734,9606.ENSP00000267163,9606.ENSP00000269141,9606.ENSP00000286201,9606.ENSP00000290167,9606.ENSP00000298316,9606.ENSP00000321345,…	SERPINE1,CCND1,CDKN1B,NANOG,SOX9,SMO,JAG1,MDM2,POU5F1,ITGAV,SMAD2,NRP1,CDK6,RB1,CDH2,FZD7,WNT4,ARF6,IL23R,SOX2,CD28,SMAD3,CAV1,ACVR2B,FYN,RAC1,TGFBR2,STAT1,TGFB2,CTGF,KIF20B,DLG5,KLF4,KLF5,RREB1,IFNB1,ETS1,PPP3CA,ITGB1,ILK,DDX17,BCL2,ROCK1,NRG1,IL6,NFATC1,SENP1,SOX5,RHOA,MYOCD,CBFB,ROBO2,HDAC2,DICER1,HIF1A,SP7,ITGB3,ZEB2,VEGFA,DDX6,CAMK1D,MYC,SOCS2
BP	GO:0031324	negative regulation of cellular metabolic process	75	2463	0.54	1.32e-21	9606.ENSP00000223095,9606.ENSP00000227507,9606.ENSP00000228872,9606.ENSP00000229307,9606.ENSP00000230990,9606.ENSP00000244745,9606.ENSP00000245479,9606.ENSP00000249373,9606.ENSP00000257904,9606.ENSP00000258149,9606.ENSP00000259915,9606.ENSP00000261023,9606.ENSP00000262160,9606.ENSP00000263121,9606.ENSP00000264709,9606.ENSP00000265081,9606.ENSP00000265085,9606.ENSP00000265734,9606.ENSP00000267163,…	SERPINE1,CCND1,CDKN1B,NANOG,HBEGF,SOX4,SOX9,SMO,CDK4,MDM2,POU5F1,ITGAV,SMAD2,SMARCB1,DNMT3A,MSH3,CPEB4,CDK6,RB1,IGF1R,PREX2,WNT4,MAD2L1,PPM1D,ERCC4,SWAP70,SOX2,SMAD3,MTA1,MTDH,CAV1,ACVR2B,WNK1,FYN,STAT1,TGFB2,KDM5B,BNIP3,XIAP,SET,KLF4,IRS2,BMI1,DFFA,KLF5,RREB1,PPP3CA,ILK,BCL2,ROCK1,NRG1,CDKN1A,IL6,SENP1,DHFR,CD44,RHOA,MYOCD,ESR1,IL10,CBFB,BRCA1,NAIP,HDAC2,BCLAF1,DICER1,HMGA2,HIF1A,ITGB3,ZEB2,VEGF…
BP	GO:0010605	negative regulation of macromolecule metabolic process	76	2558	0.53	2.46e-21	9606.ENSP00000222573,9606.ENSP00000223095,9606.ENSP00000227507,9606.ENSP00000228872,9606.ENSP00000229307,9606.ENSP00000230990,9606.ENSP00000244745,9606.ENSP00000245479,9606.ENSP00000249373,9606.ENSP00000257904,9606.ENSP00000258149,9606.ENSP00000259915,9606.ENSP00000261023,9606.ENSP00000262160,9606.ENSP00000263121,9606.ENSP00000264709,9606.ENSP00000265081,9606.ENSP00000265085,9606.ENSP00000265734,…	ITGB8,SERPINE1,CCND1,CDKN1B,NANOG,HBEGF,SOX4,SOX9,SMO,CDK4,MDM2,POU5F1,ITGAV,SMAD2,SMARCB1,DNMT3A,MSH3,CPEB4,CDK6,RB1,IGF1R,PREX2,WNT4,MAD2L1,PPM1D,ERCC4,SWAP70,SOX2,CD28,SMAD3,MTA1,MTDH,CAV1,ACVR2B,WNK1,FYN,STAT1,TGFB2,KDM5B,CTGF,XIAP,SET,KLF4,BMI1,DFFA,KLF5,RREB1,PPP3CA,ILK,DDX17,ROCK1,NRG1,CDKN1A,IL6,SENP1,DHFR,CD44,MYOCD,ESR1,IL10,CBFB,BRCA1,NAIP,HDAC2,BCLAF1,DICER1,HMGA2,HIF1A,ITGB3,ZEB2,VEG…
BP	GO:0048869	cellular developmental process	89	3533	0.46	3.01e-21	9606.ENSP00000003084,9606.ENSP00000223095,9606.ENSP00000225577,9606.ENSP00000227507,9606.ENSP00000229307,9606.ENSP00000244745,9606.ENSP00000245479,9606.ENSP00000249373,9606.ENSP00000254958,9606.ENSP00000258149,9606.ENSP00000259915,9606.ENSP00000261023,9606.ENSP00000262160,9606.ENSP00000263121,9606.ENSP00000263734,9606.ENSP00000264709,9606.ENSP00000265371,9606.ENSP00000265734,9606.ENSP00000267163,…	CFTR,SERPINE1,RPS6KB1,CCND1,NANOG,SOX4,SOX9,SMO,JAG1,MDM2,POU5F1,ITGAV,SMAD2,SMARCB1,EPAS1,DNMT3A,NRP1,CDK6,RB1,CDH2,MYRF,ERCC3,FZD7,PREX2,BRAF,WNT4,HDAC11,ARF6,BMP1,ALCAM,TMOD3,ADAM17,ANGPT2,SOX2,CD28,SMAD3,CAV1,ACVR2B,WNK1,FYN,RAC1,SPTBN1,TGFBR2,STAT1,TGFB2,KDM5B,CTGF,BNIP3,KIF20B,DLG5,KLF4,IRS2,KLF5,IFNB1,PPP3CA,ITGB1,ILK,DDX17,BCL2,MYO5A,ROCK1,NRG1,CDKN1A,IL6,DHFR,SOX5,RHOA,MYOCD,RACGAP1,ESR1…
BP	GO:0030154	cell differentiation	88	3457	0.46	3.13e-21	9606.ENSP00000003084,9606.ENSP00000225577,9606.ENSP00000227507,9606.ENSP00000229307,9606.ENSP00000244745,9606.ENSP00000245479,9606.ENSP00000249373,9606.ENSP00000254958,9606.ENSP00000258149,9606.ENSP00000259915,9606.ENSP00000261023,9606.ENSP00000262160,9606.ENSP00000263121,9606.ENSP00000263734,9606.ENSP00000264709,9606.ENSP00000265371,9606.ENSP00000265734,9606.ENSP00000267163,9606.ENSP00000269141,…	CFTR,RPS6KB1,CCND1,NANOG,SOX4,SOX9,SMO,JAG1,MDM2,POU5F1,ITGAV,SMAD2,SMARCB1,EPAS1,DNMT3A,NRP1,CDK6,RB1,CDH2,MYRF,ERCC3,FZD7,PREX2,BRAF,WNT4,HDAC11,ARF6,BMP1,ALCAM,TMOD3,ADAM17,ANGPT2,SOX2,CD28,SMAD3,CAV1,ACVR2B,WNK1,FYN,RAC1,SPTBN1,TGFBR2,STAT1,TGFB2,KDM5B,CTGF,BNIP3,KIF20B,DLG5,KLF4,IRS2,KLF5,IFNB1,PPP3CA,ITGB1,ILK,DDX17,BCL2,MYO5A,ROCK1,NRG1,CDKN1A,IL6,DHFR,SOX5,RHOA,MYOCD,RACGAP1,ESR1,IL10,ERG…
BP	GO:0009888	tissue development	61	1626	0.63	4.19e-21	9606.ENSP00000222573,9606.ENSP00000227507,9606.ENSP00000229307,9606.ENSP00000230990,9606.ENSP00000244745,9606.ENSP00000245479,9606.ENSP00000248594,9606.ENSP00000249373,9606.ENSP00000254958,9606.ENSP00000257904,9606.ENSP00000258149,9606.ENSP00000259915,9606.ENSP00000261023,9606.ENSP00000262160,9606.ENSP00000265371,9606.ENSP00000265734,9606.ENSP00000267163,9606.ENSP00000269141,9606.ENSP00000285398,…	ITGB8,CCND1,NANOG,HBEGF,SOX4,SOX9,PTPN12,SMO,JAG1,CDK4,MDM2,POU5F1,ITGAV,SMAD2,NRP1,CDK6,RB1,CDH2,ERCC3,FZD7,WNT4,BMP1,ADAM17,PKM,SOX2,SMAD3,CAV1,ACVR2B,TGFBR2,STAT1,TGFB2,KDM5B,CTGF,KIF20B,DLG5,KLF4,KLF5,PPP3CA,ITGB1,ILK,DDX17,BCL2,MYO5A,ROCK1,NRG1,CDKN1A,CD44,RHOA,MYOCD,ESR1,IL10,ERG,ROBO2,HDAC2,HMGA2,HIF1A,ITGB3,ZEB2,TAZ,VEGFA,MYC
BP	GO:0009653	anatomical structure morphogenesis	67	1992	0.58	4.65e-21	9606.ENSP00000223095,9606.ENSP00000229307,9606.ENSP00000230990,9606.ENSP00000244745,9606.ENSP00000245479,9606.ENSP00000249373,9606.ENSP00000254958,9606.ENSP00000258149,9606.ENSP00000259915,9606.ENSP00000261023,9606.ENSP00000262160,9606.ENSP00000263734,9606.ENSP00000265371,9606.ENSP00000267163,9606.ENSP00000269141,9606.ENSP00000283921,9606.ENSP00000286201,9606.ENSP00000288368,9606.ENSP00000288602,…	SERPINE1,NANOG,HBEGF,SOX4,SOX9,SMO,JAG1,MDM2,POU5F1,ITGAV,SMAD2,EPAS1,NRP1,RB1,CDH2,HOXA10,FZD7,PREX2,BRAF,WNT4,BMP1,ALCAM,TMOD3,ADAM17,ANGPT2,SOX2,SMAD3,CAV1,ACVR2B,FYN,RAC1,SPTBN1,TGFBR2,TGFB2,KDM5B,CTGF,KIF20B,DLG5,KLF4,IRS2,KLF5,FSCN1,ETS1,ITGB1,ILK,BCL2,MYO5A,ROCK1,NRG1,CD44,RHOA,MYOCD,ESR1,SCN5A,IL10,ERG,ROBO2,HDAC2,FLI1,DICER1,HMGA2,HIF1A,ITGB3,ZEB2,VEGFA,MYC,SOCS7
BP	GO:0045944	positive regulation of transcription by RNA polymerase II	51	1104	0.72	7e-21	9606.ENSP00000223095,9606.ENSP00000229307,9606.ENSP00000244745,9606.ENSP00000245479,9606.ENSP00000249373,9606.ENSP00000254958,9606.ENSP00000259915,9606.ENSP00000262160,9606.ENSP00000262904,9606.ENSP00000263121,9606.ENSP00000263734,9606.ENSP00000267163,9606.ENSP00000283921,9606.ENSP00000285398,9606.ENSP00000323588,9606.ENSP00000324890,9606.ENSP00000329357,9606.ENSP00000332973,9606.ENSP00000354394,…	SERPINE1,NANOG,SOX4,SOX9,SMO,JAG1,POU5F1,SMAD2,E2F3,SMARCB1,EPAS1,RB1,HOXA10,ERCC3,SOX2,CD28,SP1,SMAD3,STAT1,TGFB2,MYO6,CD40,KLF4,KLF5,RREB1,IFNB1,ETS1,PPP3CA,HNF4G,DDX17,MACC1,NRG1,IL6,NFATC1,SENP1,MYOCD,ESR1,IL10,ERG,CBFB,BRCA1,HDAC2,FLI1,HMGA2,HIF1A,SP7,ZEB2,YES1,VEGFA,MYC,MUC1
BP	GO:0009889	regulation of biosynthetic process	98	4337	0.41	8.07e-21	9606.ENSP00000216225,9606.ENSP00000223095,9606.ENSP00000225577,9606.ENSP00000227507,9606.ENSP00000228872,9606.ENSP00000229307,9606.ENSP00000230990,9606.ENSP00000244745,9606.ENSP00000245479,9606.ENSP00000249373,9606.ENSP00000254958,9606.ENSP00000257904,9606.ENSP00000258149,9606.ENSP00000259915,9606.ENSP00000261023,9606.ENSP00000262160,9606.ENSP00000262904,9606.ENSP00000263121,9606.ENSP00000263734,…	RBX1,SERPINE1,RPS6KB1,CCND1,CDKN1B,NANOG,HBEGF,SOX4,SOX9,SMO,JAG1,CDK4,MDM2,POU5F1,ITGAV,SMAD2,E2F3,SMARCB1,EPAS1,DNMT3A,CPEB4,RB1,MYRF,HOXA10,ERCC3,FZD7,WNT4,HDAC11,IRS1,PPM1D,SOX2,CD28,SP1,SMAD3,MTA1,MTDH,CAV1,ACVR2B,FYN,RAC1,STAT1,TGFB2,KDM5B,CTGF,MYO6,XIAP,CD40,SET,PIM1,KLF4,IRS2,BMI1,KLF5,RREB1,IFNB1,ETS1,PPP3CA,HNF4G,ILK,DDX17,HRH1,BCL2,CTNND1,MACC1,NRG1,CDKN1A,IL6,NFATC1,TRAPPC2,CDC7,SENP1…
BP	GO:0048513	animal organ development	80	2926	0.49	1.41e-20	9606.ENSP00000222573,9606.ENSP00000223095,9606.ENSP00000227507,9606.ENSP00000228872,9606.ENSP00000230990,9606.ENSP00000244745,9606.ENSP00000245479,9606.ENSP00000249373,9606.ENSP00000254958,9606.ENSP00000257904,9606.ENSP00000258149,9606.ENSP00000259915,9606.ENSP00000262160,9606.ENSP00000263734,9606.ENSP00000264187,9606.ENSP00000265056,9606.ENSP00000265371,9606.ENSP00000265734,9606.ENSP00000267163,…	ITGB8,SERPINE1,CCND1,CDKN1B,HBEGF,SOX4,SOX9,SMO,JAG1,CDK4,MDM2,POU5F1,SMAD2,EPAS1,NID1,MCM2,NRP1,CDK6,RB1,CDH2,HOXA10,ERCC3,FZD7,BRAF,WNT4,ARF6,BMP1,TMOD3,ADAM17,ANGPT2,PKM,SOX2,CD28,SMAD3,CAV1,ACVR2B,FYN,TGFBR2,STAT1,TGFB2,KDM5B,CTGF,BNIP3,DLG5,KLF4,IRS2,BMI1,KLF5,IFNB1,ETS1,PPP3CA,ITGB1,ILK,DDX17,BCL2,CTNND1,MYO5A,NRG1,CDKN1A,IL6,CD44,RHOA,MYOCD,ESR1,SCN5A,IL10,ERG,CBFB,ROBO2,HDAC2,FLI1,HMGA2,H…
BP	GO:0032501	multicellular organismal process	120	6507	0.32	1.96e-20	9606.ENSP00000003084,9606.ENSP00000222573,9606.ENSP00000223095,9606.ENSP00000225577,9606.ENSP00000227507,9606.ENSP00000228872,9606.ENSP00000229307,9606.ENSP00000230990,9606.ENSP00000244745,9606.ENSP00000245479,9606.ENSP00000249373,9606.ENSP00000254958,9606.ENSP00000257904,9606.ENSP00000258149,9606.ENSP00000259915,9606.ENSP00000261023,9606.ENSP00000262160,9606.ENSP00000263121,9606.ENSP00000263734,…	CFTR,ITGB8,SERPINE1,RPS6KB1,CCND1,CDKN1B,NANOG,HBEGF,SOX4,SOX9,SMO,JAG1,CDK4,MDM2,POU5F1,ITGAV,SMAD2,SMARCB1,EPAS1,NID1,DNMT3A,MCM2,MSH3,NRP1,CDK6,RB1,PXN,IGF1R,NOB1,CDH2,MYRF,HOXA10,ERCC3,FZD7,PREX2,BRAF,WNT4,HDAC11,ARF6,BMP1,ALCAM,TMOD3,ADAM17,ANGPT2,SWAP70,PKM,SOX2,CD28,SMAD3,MTA1,CAV1,ACVR2B,WNK1,FYN,RAC1,SPTBN1,TGFBR2,STAT1,TGFB2,KDM5B,ATP1B1,CTGF,BNIP3,MYO6,KIF20B,CD40,DLG5,PIM1,KLF4,IRS2,B…
BP	GO:1903508	positive regulation of nucleic acid-templated transcription	58	1520	0.64	2.94e-20	9606.ENSP00000223095,9606.ENSP00000229307,9606.ENSP00000244745,9606.ENSP00000245479,9606.ENSP00000249373,9606.ENSP00000254958,9606.ENSP00000259915,9606.ENSP00000262160,9606.ENSP00000262904,9606.ENSP00000263121,9606.ENSP00000263734,9606.ENSP00000267163,9606.ENSP00000278836,9606.ENSP00000283921,9606.ENSP00000285398,9606.ENSP00000286201,9606.ENSP00000290167,9606.ENSP00000323588,9606.ENSP00000324890,…	SERPINE1,NANOG,SOX4,SOX9,SMO,JAG1,POU5F1,SMAD2,E2F3,SMARCB1,EPAS1,RB1,MYRF,HOXA10,ERCC3,FZD7,WNT4,SOX2,CD28,SP1,SMAD3,MTA1,MTDH,STAT1,TGFB2,MYO6,CD40,KLF4,KLF5,RREB1,IFNB1,ETS1,PPP3CA,HNF4G,ILK,DDX17,MACC1,NRG1,IL6,NFATC1,SENP1,MYOCD,ESR1,IL10,ERG,CBFB,BRCA1,HDAC2,FLI1,BCLAF1,HMGA2,HIF1A,SP7,ZEB2,YES1,VEGFA,MYC,MUC1
BP	GO:0006950	response to stress	84	3267	0.47	3.06e-20	9606.ENSP00000216225,9606.ENSP00000223095,9606.ENSP00000225577,9606.ENSP00000227507,9606.ENSP00000228872,9606.ENSP00000230990,9606.ENSP00000244745,9606.ENSP00000248594,9606.ENSP00000249373,9606.ENSP00000254719,9606.ENSP00000257904,9606.ENSP00000258149,9606.ENSP00000259915,9606.ENSP00000262160,9606.ENSP00000263121,9606.ENSP00000263734,9606.ENSP00000264709,9606.ENSP00000264741,9606.ENSP00000265081,…	RBX1,SERPINE1,RPS6KB1,CCND1,CDKN1B,HBEGF,SOX4,PTPN12,SMO,RPA1,CDK4,MDM2,POU5F1,SMAD2,SMARCB1,EPAS1,DNMT3A,ITGA9,MSH3,CPEB4,NRP1,PXN,ERCC3,FZD7,BRAF,WNT4,PPM1D,ADAM17,ERCC4,ANGPT2,PKM,IL23R,SOX2,SP1,SMAD3,MTA1,CAV1,PKLR,FYN,RAC1,TGFBR2,STAT1,TGFB2,DTL,ATP1B1,CTGF,BNIP3,MYO6,XIAP,CD40,KLF4,FXN,IFNB1,ETS1,CUL5,PPP3CA,ITGB1,DDX17,HRH1,BCL2,NRG1,CDKN1A,IL6,CDC7,PLA2G4B,DHFR,CD44,RHOA,MYOCD,IL10,MCM10,…
BP	GO:0045935	positive regulation of nucleobase-containing compound metabolic process	62	1770	0.6	4.47e-20	9606.ENSP00000223095,9606.ENSP00000229307,9606.ENSP00000244745,9606.ENSP00000245479,9606.ENSP00000249373,9606.ENSP00000254958,9606.ENSP00000259915,9606.ENSP00000262160,9606.ENSP00000262904,9606.ENSP00000263121,9606.ENSP00000263734,9606.ENSP00000267163,9606.ENSP00000278836,9606.ENSP00000283921,9606.ENSP00000285398,9606.ENSP00000286201,9606.ENSP00000290167,9606.ENSP00000323588,9606.ENSP00000324890,…	SERPINE1,NANOG,SOX4,SOX9,SMO,JAG1,POU5F1,SMAD2,E2F3,SMARCB1,EPAS1,RB1,MYRF,HOXA10,ERCC3,FZD7,WNT4,SOX2,CD28,SP1,SMAD3,MTA1,MTDH,TNFSF13,RAC1,STAT1,TGFB2,MYO6,CD40,KLF4,KLF5,RREB1,IFNB1,ETS1,PPP3CA,HNF4G,ILK,DDX17,MACC1,NRG1,IL6,NFATC1,CDC7,SENP1,MYOCD,ESR1,IL10,ERG,CBFB,BRCA1,HDAC2,FLI1,BCLAF1,HMGA2,HIF1A,SP7,ZEB2,YES1,TAZ,VEGFA,MYC,MUC1
BP	GO:0045893	positive regulation of transcription, DNA-templated	56	1435	0.65	6.62e-20	9606.ENSP00000223095,9606.ENSP00000229307,9606.ENSP00000244745,9606.ENSP00000245479,9606.ENSP00000249373,9606.ENSP00000254958,9606.ENSP00000259915,9606.ENSP00000262160,9606.ENSP00000262904,9606.ENSP00000263121,9606.ENSP00000263734,9606.ENSP00000267163,9606.ENSP00000278836,9606.ENSP00000283921,9606.ENSP00000285398,9606.ENSP00000286201,9606.ENSP00000290167,9606.ENSP00000323588,9606.ENSP00000324890,…	SERPINE1,NANOG,SOX4,SOX9,SMO,JAG1,POU5F1,SMAD2,E2F3,SMARCB1,EPAS1,RB1,MYRF,HOXA10,ERCC3,FZD7,WNT4,SOX2,CD28,SP1,SMAD3,STAT1,TGFB2,MYO6,CD40,KLF4,KLF5,RREB1,IFNB1,ETS1,PPP3CA,HNF4G,ILK,DDX17,MACC1,NRG1,IL6,NFATC1,SENP1,MYOCD,ESR1,IL10,ERG,CBFB,BRCA1,HDAC2,FLI1,BCLAF1,HMGA2,HIF1A,SP7,ZEB2,YES1,VEGFA,MYC,MUC1
BP	GO:0051172	negative regulation of nitrogen compound metabolic process	70	2307	0.54	8.63e-20	9606.ENSP00000223095,9606.ENSP00000227507,9606.ENSP00000228872,9606.ENSP00000229307,9606.ENSP00000230990,9606.ENSP00000244745,9606.ENSP00000245479,9606.ENSP00000249373,9606.ENSP00000257904,9606.ENSP00000258149,9606.ENSP00000259915,9606.ENSP00000261023,9606.ENSP00000262160,9606.ENSP00000263121,9606.ENSP00000264709,9606.ENSP00000265081,9606.ENSP00000265085,9606.ENSP00000265734,9606.ENSP00000267163,…	SERPINE1,CCND1,CDKN1B,NANOG,HBEGF,SOX4,SOX9,SMO,CDK4,MDM2,POU5F1,ITGAV,SMAD2,SMARCB1,DNMT3A,MSH3,CPEB4,CDK6,RB1,IGF1R,PREX2,WNT4,MAD2L1,PPM1D,ERCC4,SWAP70,SOX2,SMAD3,MTA1,MTDH,CAV1,ACVR2B,WNK1,FYN,STAT1,KDM5B,XIAP,SET,KLF4,BMI1,DFFA,KLF5,RREB1,PPP3CA,ILK,ROCK1,NRG1,CDKN1A,IL6,SENP1,DHFR,CD44,RHOA,MYOCD,ESR1,IL10,CBFB,BRCA1,NAIP,HDAC2,BCLAF1,DICER1,HMGA2,ITGB3,ZEB2,VEGFA,MYC,SOCS2,SOCS7,MUC1
BP	GO:0065009	regulation of molecular function	84	3322	0.46	8.63e-20	9606.ENSP00000003084,9606.ENSP00000223095,9606.ENSP00000227507,9606.ENSP00000228872,9606.ENSP00000230990,9606.ENSP00000249373,9606.ENSP00000254958,9606.ENSP00000257904,9606.ENSP00000258149,9606.ENSP00000262160,9606.ENSP00000263121,9606.ENSP00000265056,9606.ENSP00000265081,9606.ENSP00000265371,9606.ENSP00000265734,9606.ENSP00000267163,9606.ENSP00000268035,9606.ENSP00000272430,9606.ENSP00000288368,…	CFTR,SERPINE1,CCND1,CDKN1B,HBEGF,SMO,JAG1,CDK4,MDM2,SMAD2,SMARCB1,MCM2,MSH3,NRP1,CDK6,RB1,IGF1R,RTKN,PREX2,BRAF,WNT4,MAD2L1,IRS1,BMP1,ADAM17,ERCC4,IL23R,SOX2,SMAD3,MTDH,CAV1,ACVR2B,WNK1,TNFSF13,FYN,SRGAP1,SPTBN1,TGFBR2,TGFB2,ATP1B1,CTGF,XIAP,CD40,SET,PIM1,KLF4,IRS2,BMI1,DFFA,FXN,IFNB1,ITSN1,PPP3CA,GIT1,ITGB1,ILK,BCL2,MYO5A,ROCK1,MACC1,NRG1,CDKN1A,IL6,TRAPPC2,SENP1,DHFR,CD44,RHOA,MYOCD,RACGAP1,ESR…
BP	GO:0010556	regulation of macromolecule biosynthetic process	94	4143	0.41	9.6e-20	9606.ENSP00000216225,9606.ENSP00000223095,9606.ENSP00000225577,9606.ENSP00000227507,9606.ENSP00000228872,9606.ENSP00000229307,9606.ENSP00000230990,9606.ENSP00000244745,9606.ENSP00000245479,9606.ENSP00000249373,9606.ENSP00000254958,9606.ENSP00000257904,9606.ENSP00000258149,9606.ENSP00000259915,9606.ENSP00000261023,9606.ENSP00000262160,9606.ENSP00000262904,9606.ENSP00000263121,9606.ENSP00000263734,…	RBX1,SERPINE1,RPS6KB1,CCND1,CDKN1B,NANOG,HBEGF,SOX4,SOX9,SMO,JAG1,CDK4,MDM2,POU5F1,ITGAV,SMAD2,E2F3,SMARCB1,EPAS1,DNMT3A,CPEB4,RB1,MYRF,HOXA10,ERCC3,FZD7,WNT4,HDAC11,IRS1,PPM1D,SOX2,CD28,SP1,SMAD3,MTA1,MTDH,CAV1,ACVR2B,RAC1,STAT1,TGFB2,KDM5B,MYO6,XIAP,CD40,SET,PIM1,KLF4,IRS2,BMI1,KLF5,RREB1,IFNB1,ETS1,PPP3CA,HNF4G,ILK,DDX17,BCL2,CTNND1,MACC1,NRG1,CDKN1A,IL6,NFATC1,TRAPPC2,CDC7,SENP1,DHFR,SOX5,RHO…
BP	GO:0031326	regulation of cellular biosynthetic process	95	4266	0.4	1.8e-19	9606.ENSP00000216225,9606.ENSP00000223095,9606.ENSP00000225577,9606.ENSP00000227507,9606.ENSP00000228872,9606.ENSP00000229307,9606.ENSP00000230990,9606.ENSP00000244745,9606.ENSP00000245479,9606.ENSP00000249373,9606.ENSP00000254958,9606.ENSP00000257904,9606.ENSP00000258149,9606.ENSP00000259915,9606.ENSP00000262160,9606.ENSP00000262904,9606.ENSP00000263121,9606.ENSP00000263734,9606.ENSP00000264709,…	RBX1,SERPINE1,RPS6KB1,CCND1,CDKN1B,NANOG,HBEGF,SOX4,SOX9,SMO,JAG1,CDK4,MDM2,POU5F1,SMAD2,E2F3,SMARCB1,EPAS1,DNMT3A,CPEB4,RB1,MYRF,HOXA10,ERCC3,FZD7,WNT4,HDAC11,IRS1,PPM1D,SOX2,CD28,SP1,SMAD3,MTA1,MTDH,CAV1,ACVR2B,FYN,RAC1,STAT1,TGFB2,KDM5B,MYO6,XIAP,CD40,SET,PIM1,KLF4,IRS2,BMI1,KLF5,RREB1,IFNB1,ETS1,PPP3CA,HNF4G,ILK,DDX17,HRH1,BCL2,CTNND1,MACC1,NRG1,CDKN1A,IL6,NFATC1,TRAPPC2,CDC7,SENP1,DHFR,SOX5,…
BP	GO:1901700	response to oxygen-containing compound	55	1427	0.64	2.79e-19	9606.ENSP00000003084,9606.ENSP00000223095,9606.ENSP00000225577,9606.ENSP00000227507,9606.ENSP00000228872,9606.ENSP00000244745,9606.ENSP00000245479,9606.ENSP00000249373,9606.ENSP00000254958,9606.ENSP00000257904,9606.ENSP00000258149,9606.ENSP00000262160,9606.ENSP00000264709,9606.ENSP00000265085,9606.ENSP00000267257,9606.ENSP00000268035,9606.ENSP00000286201,9606.ENSP00000304895,9606.ENSP00000309968,…	CFTR,SERPINE1,RPS6KB1,CCND1,CDKN1B,SOX4,SOX9,SMO,JAG1,CDK4,MDM2,SMAD2,DNMT3A,CPEB4,PXN,IGF1R,FZD7,IRS1,ADAM17,ANGPT2,PKM,IL23R,SP1,MTDH,CAV1,PKLR,ACVR2B,FYN,TGFBR2,STAT1,TGFB2,CTGF,BNIP3,CD40,PIM1,KLF4,IRS2,FXN,KLF5,ETS1,PPP3CA,BCL2,MYO5A,ROCK1,CDKN1A,IL6,DHFR,RHOA,ESR1,IL10,BRCA1,HDAC2,YES1,SOCS2,SOCS7
BP	GO:2000112	regulation of cellular macromolecule biosynthetic process	92	4050	0.41	3.47e-19	9606.ENSP00000216225,9606.ENSP00000223095,9606.ENSP00000225577,9606.ENSP00000227507,9606.ENSP00000228872,9606.ENSP00000229307,9606.ENSP00000230990,9606.ENSP00000244745,9606.ENSP00000245479,9606.ENSP00000249373,9606.ENSP00000254958,9606.ENSP00000257904,9606.ENSP00000258149,9606.ENSP00000259915,9606.ENSP00000262160,9606.ENSP00000262904,9606.ENSP00000263121,9606.ENSP00000263734,9606.ENSP00000264709,…	RBX1,SERPINE1,RPS6KB1,CCND1,CDKN1B,NANOG,HBEGF,SOX4,SOX9,SMO,JAG1,CDK4,MDM2,POU5F1,SMAD2,E2F3,SMARCB1,EPAS1,DNMT3A,CPEB4,RB1,MYRF,HOXA10,ERCC3,FZD7,WNT4,HDAC11,IRS1,PPM1D,SOX2,CD28,SP1,SMAD3,MTA1,MTDH,CAV1,ACVR2B,RAC1,STAT1,TGFB2,KDM5B,MYO6,XIAP,CD40,SET,PIM1,KLF4,IRS2,BMI1,KLF5,RREB1,IFNB1,ETS1,PPP3CA,HNF4G,ILK,DDX17,BCL2,CTNND1,MACC1,NRG1,CDKN1A,IL6,NFATC1,TRAPPC2,CDC7,SENP1,DHFR,SOX5,RHOA,MYOC…
BP	GO:0051128	regulation of cellular component organization	69	2306	0.53	3.83e-19	9606.ENSP00000216225,9606.ENSP00000223095,9606.ENSP00000228872,9606.ENSP00000230990,9606.ENSP00000245479,9606.ENSP00000254719,9606.ENSP00000258149,9606.ENSP00000259915,9606.ENSP00000261023,9606.ENSP00000263121,9606.ENSP00000265056,9606.ENSP00000265371,9606.ENSP00000267163,9606.ENSP00000267257,9606.ENSP00000268035,9606.ENSP00000269141,9606.ENSP00000285398,9606.ENSP00000290167,9606.ENSP00000296509,…	RBX1,SERPINE1,CDKN1B,HBEGF,SOX9,RPA1,MDM2,POU5F1,ITGAV,SMARCB1,MCM2,NRP1,RB1,PXN,IGF1R,CDH2,ERCC3,WNT4,MAD2L1,ARF6,TMOD3,ADAM17,ERCC4,SWAP70,CD28,SMAD3,CAV1,FYN,RAC1,SPTBN1,CD47,TGFB2,CTGF,BNIP3,KIF20B,DLG5,SET,KLF4,DFFA,FXN,KLF5,RREB1,FSCN1,ETS1,PPP3CA,ILK,BCL2,ROCK1,NRG1,CDKN1A,CDC7,CD44,RHOA,MYOCD,ESR1,IL10,CBFB,ROBO2,BRCA1,HDAC2,BCLAF1,HIF1A,ZEB2,PAK4,VEGFA,CAMK1D,MYC,SOCS2,MUC1
BP	GO:0030155	regulation of cell adhesion	38	623	0.84	6.17e-19	9606.ENSP00000223095,9606.ENSP00000245479,9606.ENSP00000254958,9606.ENSP00000261023,9606.ENSP00000264187,9606.ENSP00000265371,9606.ENSP00000265734,9606.ENSP00000286201,9606.ENSP00000290167,9606.ENSP00000314897,9606.ENSP00000315630,9606.ENSP00000321345,9606.ENSP00000323588,9606.ENSP00000324890,9606.ENSP00000332973,9606.ENSP00000339191,9606.ENSP00000346671,9606.ENSP00000348461,9606.ENSP00000351905,…	SERPINE1,SOX9,JAG1,ITGAV,NID1,NRP1,CDK6,FZD7,WNT4,ANGPT2,SWAP70,IL23R,SOX2,CD28,SMAD3,CAV1,FYN,RAC1,TGFBR2,CD47,TGFB2,DLG5,KLF4,RREB1,IFNB1,ETS1,ILK,BCL2,ROCK1,NRG1,IL6,CD44,RHOA,IL10,CBFB,YES1,VEGFA,MUC1
BP	GO:0010468	regulation of gene expression	97	4533	0.39	7.7e-19	9606.ENSP00000216225,9606.ENSP00000222573,9606.ENSP00000223095,9606.ENSP00000225577,9606.ENSP00000227507,9606.ENSP00000228872,9606.ENSP00000229307,9606.ENSP00000244745,9606.ENSP00000245479,9606.ENSP00000249373,9606.ENSP00000254958,9606.ENSP00000257904,9606.ENSP00000258149,9606.ENSP00000259915,9606.ENSP00000262160,9606.ENSP00000262904,9606.ENSP00000263121,9606.ENSP00000263734,9606.ENSP00000264709,…	RBX1,ITGB8,SERPINE1,RPS6KB1,CCND1,CDKN1B,NANOG,SOX4,SOX9,SMO,JAG1,CDK4,MDM2,POU5F1,SMAD2,E2F3,SMARCB1,EPAS1,DNMT3A,CPEB4,CDK6,RB1,MYRF,HOXA10,ERCC3,FZD7,BRAF,WNT4,HDAC11,PPM1D,SOX2,CD28,SP1,SMAD3,MTA1,MTDH,CAV1,ACVR2B,TNFSF13,FYN,TGFBR2,STAT1,TGFB2,KDM5B,ATP1B1,CTGF,MYO6,XIAP,CD40,SET,PIM1,KLF4,BMI1,KLF5,RREB1,IFNB1,ETS1,PPP3CA,HNF4G,ILK,DDX17,BCL2,CTNND1,ROCK1,MACC1,NRG1,CDKN1A,IL6,NFATC1,TRAPPC…
BP	GO:0009719	response to endogenous stimulus	53	1353	0.65	8.53e-19	9606.ENSP00000003084,9606.ENSP00000225577,9606.ENSP00000227507,9606.ENSP00000228872,9606.ENSP00000245479,9606.ENSP00000248594,9606.ENSP00000257904,9606.ENSP00000258149,9606.ENSP00000259915,9606.ENSP00000262160,9606.ENSP00000264709,9606.ENSP00000265085,9606.ENSP00000267163,9606.ENSP00000267257,9606.ENSP00000268035,9606.ENSP00000290167,9606.ENSP00000304895,9606.ENSP00000320171,9606.ENSP00000329357,…	CFTR,RPS6KB1,CCND1,CDKN1B,SOX9,PTPN12,CDK4,MDM2,POU5F1,SMAD2,DNMT3A,CPEB4,RB1,PXN,IGF1R,WNT4,IRS1,PKM,SP1,SMAD3,CAV1,PKLR,ACVR2B,FYN,TGFBR2,STAT1,TGFB2,KDM5B,CTGF,KLF4,IRS2,KLF5,ETS1,ITGB1,HNF4G,DDX17,HRH1,BCL2,MYO5A,ROCK1,CDKN1A,IL6,SOX5,CD44,RHOA,ESR1,IL10,ROBO2,BRCA1,HDAC2,YES1,SOCS2,SOCS7
BP	GO:0009967	positive regulation of signal transduction	55	1493	0.62	1.96e-18	9606.ENSP00000230990,9606.ENSP00000244745,9606.ENSP00000245479,9606.ENSP00000249373,9606.ENSP00000254958,9606.ENSP00000259915,9606.ENSP00000261023,9606.ENSP00000262160,9606.ENSP00000263121,9606.ENSP00000265371,9606.ENSP00000269141,9606.ENSP00000286201,9606.ENSP00000288602,9606.ENSP00000290167,9606.ENSP00000304895,9606.ENSP00000309968,9606.ENSP00000321345,9606.ENSP00000323588,9606.ENSP00000324890,…	HBEGF,SOX4,SOX9,SMO,JAG1,POU5F1,ITGAV,SMAD2,SMARCB1,NRP1,CDH2,FZD7,BRAF,WNT4,IRS1,ADAM17,IL23R,SOX2,CD28,SMAD3,MTDH,CAV1,ACVR2B,WNK1,FYN,RAC1,TGFB2,CTGF,BNIP3,XIAP,CD40,DLG5,IRS2,IFNB1,ITSN1,PPP3CA,ITGB1,ILK,BCL2,ROCK1,NRG1,IL6,CD44,RHOA,MYOCD,ESR1,ROBO2,NAIP,HDAC2,BCLAF1,HIF1A,ITGB3,ZEB2,VEGFA,SOCS2
BP	GO:0032268	regulation of cellular protein metabolic process	70	2486	0.51	4.52e-18	9606.ENSP00000216225,9606.ENSP00000223095,9606.ENSP00000225577,9606.ENSP00000227507,9606.ENSP00000228872,9606.ENSP00000230990,9606.ENSP00000244745,9606.ENSP00000245479,9606.ENSP00000257904,9606.ENSP00000258149,9606.ENSP00000261023,9606.ENSP00000263121,9606.ENSP00000265085,9606.ENSP00000265371,9606.ENSP00000265734,9606.ENSP00000267163,9606.ENSP00000268035,9606.ENSP00000269141,9606.ENSP00000286201,…	RBX1,SERPINE1,RPS6KB1,CCND1,CDKN1B,HBEGF,SOX4,SOX9,CDK4,MDM2,ITGAV,SMARCB1,CPEB4,NRP1,CDK6,RB1,IGF1R,CDH2,FZD7,PREX2,BRAF,MAD2L1,ADAM17,SWAP70,IL23R,SOX2,CD28,SMAD3,MTA1,CAV1,ACVR2B,WNK1,FYN,RAC1,TGFBR2,TGFB2,CTGF,XIAP,CD40,SET,PIM1,KLF4,BMI1,IFNB1,ILK,BCL2,ROCK1,NRG1,CDKN1A,IL6,SENP1,DHFR,CD44,RHOA,MYOCD,IL10,BRCA1,EIF4E,NAIP,HDAC2,ITGB3,ZEB2,YES1,PAK4,VEGFA,DDX6,MYC,SOCS2,SOCS7,MUC1
BP	GO:0051093	negative regulation of developmental process	43	910	0.73	1.12e-17	9606.ENSP00000223095,9606.ENSP00000227507,9606.ENSP00000228872,9606.ENSP00000245479,9606.ENSP00000249373,9606.ENSP00000254958,9606.ENSP00000258149,9606.ENSP00000261023,9606.ENSP00000265371,9606.ENSP00000265734,9606.ENSP00000267163,9606.ENSP00000286201,9606.ENSP00000290167,9606.ENSP00000298316,9606.ENSP00000314897,9606.ENSP00000323588,9606.ENSP00000332973,9606.ENSP00000339191,9606.ENSP00000351905,…	SERPINE1,CCND1,CDKN1B,SOX9,SMO,JAG1,MDM2,ITGAV,NRP1,CDK6,RB1,FZD7,WNT4,ARF6,ANGPT2,SOX2,SMAD3,CAV1,TGFBR2,STAT1,TGFB2,BNIP3,KLF4,IFNB1,PPP3CA,ITGB1,BCL2,ROCK1,NRG1,IL6,NFATC1,RHOA,MYOCD,CBFB,ROBO2,HDAC2,DICER1,HMGA2,HIF1A,ITGB3,DDX6,MYC,SOCS2
BP	GO:0032270	positive regulation of cellular protein metabolic process	54	1496	0.61	1.13e-17	9606.ENSP00000216225,9606.ENSP00000225577,9606.ENSP00000227507,9606.ENSP00000228872,9606.ENSP00000230990,9606.ENSP00000244745,9606.ENSP00000245479,9606.ENSP00000257904,9606.ENSP00000258149,9606.ENSP00000261023,9606.ENSP00000263121,9606.ENSP00000265371,9606.ENSP00000267163,9606.ENSP00000269141,9606.ENSP00000286201,9606.ENSP00000288602,9606.ENSP00000309968,9606.ENSP00000321345,9606.ENSP00000323588,…	RBX1,RPS6KB1,CCND1,CDKN1B,HBEGF,SOX4,SOX9,CDK4,MDM2,ITGAV,SMARCB1,NRP1,RB1,CDH2,FZD7,BRAF,ADAM17,IL23R,SOX2,CD28,SMAD3,MTA1,CAV1,ACVR2B,WNK1,FYN,RAC1,TGFBR2,TGFB2,CTGF,XIAP,CD40,PIM1,KLF4,BMI1,IFNB1,ILK,BCL2,ROCK1,NRG1,CDKN1A,IL6,SENP1,CD44,RHOA,BRCA1,HDAC2,ITGB3,ZEB2,YES1,PAK4,VEGFA,MYC,MUC1
BP	GO:0022603	regulation of anatomical structure morphogenesis	44	961	0.72	1.2e-17	9606.ENSP00000222573,9606.ENSP00000223095,9606.ENSP00000245479,9606.ENSP00000249373,9606.ENSP00000259915,9606.ENSP00000265371,9606.ENSP00000286201,9606.ENSP00000290167,9606.ENSP00000314897,9606.ENSP00000329357,9606.ENSP00000338235,9606.ENSP00000346671,9606.ENSP00000348461,9606.ENSP00000351905,9606.ENSP00000354394,9606.ENSP00000355896,9606.ENSP00000357625,9606.ENSP00000359864,9606.ENSP00000361359,…	ITGB8,SERPINE1,SOX9,SMO,POU5F1,NRP1,FZD7,WNT4,ANGPT2,SP1,MTDH,FYN,RAC1,TGFBR2,STAT1,TGFB2,BNIP3,GPC4,CD40,PIM1,KLF4,RREB1,ETS1,PPP3CA,ITGB1,ILK,BCL2,ROCK1,NRG1,IL6,CDC7,CD44,RHOA,ESR1,IL10,ERG,ROBO2,BRCA1,HMGA2,HIF1A,ZEB2,PAK4,VEGFA,MYC
BP	GO:0010647	positive regulation of cell communication	56	1631	0.59	1.77e-17	9606.ENSP00000003084,9606.ENSP00000230990,9606.ENSP00000244745,9606.ENSP00000245479,9606.ENSP00000249373,9606.ENSP00000254958,9606.ENSP00000259915,9606.ENSP00000261023,9606.ENSP00000262160,9606.ENSP00000263121,9606.ENSP00000265371,9606.ENSP00000269141,9606.ENSP00000286201,9606.ENSP00000288602,9606.ENSP00000290167,9606.ENSP00000304895,9606.ENSP00000309968,9606.ENSP00000321345,9606.ENSP00000323588,…	CFTR,HBEGF,SOX4,SOX9,SMO,JAG1,POU5F1,ITGAV,SMAD2,SMARCB1,NRP1,CDH2,FZD7,BRAF,WNT4,IRS1,ADAM17,IL23R,SOX2,CD28,SMAD3,MTDH,CAV1,ACVR2B,WNK1,FYN,RAC1,TGFB2,CTGF,BNIP3,XIAP,CD40,DLG5,IRS2,IFNB1,ITSN1,PPP3CA,ITGB1,ILK,BCL2,ROCK1,NRG1,IL6,CD44,RHOA,MYOCD,ESR1,ROBO2,NAIP,HDAC2,BCLAF1,HIF1A,ITGB3,ZEB2,VEGFA,SOCS2
BP	GO:0023056	positive regulation of signaling	56	1638	0.59	2.12e-17	9606.ENSP00000003084,9606.ENSP00000230990,9606.ENSP00000244745,9606.ENSP00000245479,9606.ENSP00000249373,9606.ENSP00000254958,9606.ENSP00000259915,9606.ENSP00000261023,9606.ENSP00000262160,9606.ENSP00000263121,9606.ENSP00000265371,9606.ENSP00000269141,9606.ENSP00000286201,9606.ENSP00000288602,9606.ENSP00000290167,9606.ENSP00000304895,9606.ENSP00000309968,9606.ENSP00000321345,9606.ENSP00000323588,…	CFTR,HBEGF,SOX4,SOX9,SMO,JAG1,POU5F1,ITGAV,SMAD2,SMARCB1,NRP1,CDH2,FZD7,BRAF,WNT4,IRS1,ADAM17,IL23R,SOX2,CD28,SMAD3,MTDH,CAV1,ACVR2B,WNK1,FYN,RAC1,TGFB2,CTGF,BNIP3,XIAP,CD40,DLG5,IRS2,IFNB1,ITSN1,PPP3CA,ITGB1,ILK,BCL2,ROCK1,NRG1,IL6,CD44,RHOA,MYOCD,ESR1,ROBO2,NAIP,HDAC2,BCLAF1,HIF1A,ITGB3,ZEB2,VEGFA,SOCS2
BP	GO:0070482	response to oxygen levels	28	321	1	2.12e-17	9606.ENSP00000216225,9606.ENSP00000228872,9606.ENSP00000257904,9606.ENSP00000258149,9606.ENSP00000263734,9606.ENSP00000264709,9606.ENSP00000265085,9606.ENSP00000285398,9606.ENSP00000309968,9606.ENSP00000314897,9606.ENSP00000320171,9606.ENSP00000332973,9606.ENSP00000339191,9606.ENSP00000339933,9606.ENSP00000351905,9606.ENSP00000355896,9606.ENSP00000356790,9606.ENSP00000356954,9606.ENSP00000357625,…	RBX1,CDKN1B,CDK4,MDM2,EPAS1,DNMT3A,CPEB4,ERCC3,ADAM17,ANGPT2,PKM,SMAD3,CAV1,PKLR,TGFBR2,TGFB2,ATP1B1,CTGF,BNIP3,ETS1,BCL2,CDKN1A,RHOA,MYOCD,HDAC2,HIF1A,VEGFA,MYC
BP	GO:0044260	cellular macromolecule metabolic process	114	6413	0.31	2.33e-17	9606.ENSP00000003084,9606.ENSP00000216225,9606.ENSP00000225577,9606.ENSP00000227507,9606.ENSP00000228872,9606.ENSP00000229307,9606.ENSP00000230990,9606.ENSP00000244745,9606.ENSP00000245479,9606.ENSP00000248594,9606.ENSP00000254719,9606.ENSP00000257904,9606.ENSP00000258149,9606.ENSP00000259915,9606.ENSP00000261023,9606.ENSP00000262160,9606.ENSP00000262904,9606.ENSP00000263121,9606.ENSP00000263734,…	CFTR,RBX1,RPS6KB1,CCND1,CDKN1B,NANOG,HBEGF,SOX4,SOX9,PTPN12,RPA1,CDK4,MDM2,POU5F1,ITGAV,SMAD2,E2F3,SMARCB1,EPAS1,DNMT3A,MCM2,MSH3,CPEB4,NRP1,CDK6,RB1,IGF1R,CDH2,MYRF,HOXA10,ERCC3,BRAF,HDAC11,MAD2L1,IRS1,PPM1D,ADAM17,ERCC4,SWAP70,SOX2,SP1,SMAD3,MTA1,CAV1,ACVR2B,WNK1,FYN,RAC1,SPTBN1,TGFBR2,STAT1,TGFB2,DTL,KDM5B,CTGF,BNIP3,NRAS,XIAP,SET,PIM1,KLF4,IRS2,BMI1,DFFA,FXN,KLF5,RREB1,ETS1,CUL5,PPP3CA,ITGB1,…
BP	GO:0051247	positive regulation of protein metabolic process	55	1587	0.6	2.63e-17	9606.ENSP00000216225,9606.ENSP00000225577,9606.ENSP00000227507,9606.ENSP00000228872,9606.ENSP00000230990,9606.ENSP00000244745,9606.ENSP00000245479,9606.ENSP00000257904,9606.ENSP00000258149,9606.ENSP00000261023,9606.ENSP00000263121,9606.ENSP00000265371,9606.ENSP00000267163,9606.ENSP00000269141,9606.ENSP00000286201,9606.ENSP00000288602,9606.ENSP00000309968,9606.ENSP00000321345,9606.ENSP00000323588,…	RBX1,RPS6KB1,CCND1,CDKN1B,HBEGF,SOX4,SOX9,CDK4,MDM2,ITGAV,SMARCB1,NRP1,RB1,CDH2,FZD7,BRAF,ADAM17,IL23R,SOX2,CD28,SMAD3,MTA1,CAV1,ACVR2B,WNK1,FYN,RAC1,TGFBR2,TGFB2,DTL,CTGF,XIAP,CD40,PIM1,KLF4,BMI1,IFNB1,ILK,BCL2,ROCK1,NRG1,CDKN1A,IL6,SENP1,CD44,RHOA,BRCA1,HDAC2,ITGB3,ZEB2,YES1,PAK4,VEGFA,MYC,MUC1
BP	GO:0051270	regulation of cellular component movement	42	886	0.73	2.63e-17	9606.ENSP00000223095,9606.ENSP00000225577,9606.ENSP00000228872,9606.ENSP00000230990,9606.ENSP00000245479,9606.ENSP00000254958,9606.ENSP00000258149,9606.ENSP00000261023,9606.ENSP00000265371,9606.ENSP00000265734,9606.ENSP00000268035,9606.ENSP00000290167,9606.ENSP00000309968,9606.ENSP00000314897,9606.ENSP00000315630,9606.ENSP00000329357,9606.ENSP00000332973,9606.ENSP00000339191,9606.ENSP00000340279,…	SERPINE1,RPS6KB1,CDKN1B,HBEGF,SOX9,JAG1,MDM2,ITGAV,NRP1,CDK6,IGF1R,WNT4,ADAM17,ANGPT2,SWAP70,SP1,SMAD3,CAV1,SSX2IP,SRGAP1,RAC1,TGFBR2,TGFB2,KIF20B,CD40,DLG5,KLF4,IRS2,RREB1,ETS1,ILK,BCL2,ROCK1,NRG1,IL6,RHOA,MYOCD,SCN5A,HIF1A,ITGB3,VEGFA,CAMK1D
BP	GO:0009987	cellular process	170	14652	0.12	2.96e-17	9606.ENSP00000003084,9606.ENSP00000216225,9606.ENSP00000222573,9606.ENSP00000223095,9606.ENSP00000225577,9606.ENSP00000227507,9606.ENSP00000228872,9606.ENSP00000229307,9606.ENSP00000230990,9606.ENSP00000244745,9606.ENSP00000245479,9606.ENSP00000248594,9606.ENSP00000249373,9606.ENSP00000254719,9606.ENSP00000254958,9606.ENSP00000257181,9606.ENSP00000257904,9606.ENSP00000258149,9606.ENSP00000259915,…	CFTR,RBX1,ITGB8,SERPINE1,RPS6KB1,CCND1,CDKN1B,NANOG,HBEGF,SOX4,SOX9,PTPN12,SMO,RPA1,JAG1,PRPF38A,CDK4,MDM2,POU5F1,ITGAV,SMAD2,SPTLC1,E2F3,SMARCB1,EPAS1,NID1,DNMT3A,ITGA9,MCM2,MSH3,CPEB4,NRP1,CDK6,RB1,PXN,IGF1R,NOB1,CDH2,RTKN,MYRF,VPS51,HOXA10,ERCC3,FZD7,PREX2,BRAF,WNT4,HDAC11,MAD2L1,ARF6,IRS1,BMP1,ALCAM,PPM1D,TMOD3,ADAM17,ERCC4,ANGPT2,SWAP70,PKM,IL23R,SOX2,CD28,SP1,SMAD3,MTA1,MTDH,CAV1,PKLR,SSX2I…
BP	GO:0019220	regulation of phosphate metabolic process	56	1657	0.58	3.33e-17	9606.ENSP00000227507,9606.ENSP00000228872,9606.ENSP00000230990,9606.ENSP00000245479,9606.ENSP00000257904,9606.ENSP00000261023,9606.ENSP00000265371,9606.ENSP00000265734,9606.ENSP00000267163,9606.ENSP00000268035,9606.ENSP00000269141,9606.ENSP00000286201,9606.ENSP00000288368,9606.ENSP00000288602,9606.ENSP00000304895,9606.ENSP00000309968,9606.ENSP00000315630,9606.ENSP00000321345,9606.ENSP00000323588,…	CCND1,CDKN1B,HBEGF,SOX9,CDK4,ITGAV,NRP1,CDK6,RB1,IGF1R,CDH2,FZD7,PREX2,BRAF,IRS1,ADAM17,SWAP70,IL23R,SOX2,SMAD3,CAV1,ACVR2B,WNK1,FYN,RAC1,TGFBR2,TGFB2,CTGF,CD40,SET,PIM1,KLF4,IRS2,IFNB1,ITSN1,ILK,HRH1,BCL2,ROCK1,NRG1,CDKN1A,IL6,CD44,RHOA,MYOCD,HDAC2,HIF1A,ITGB3,ZEB2,YES1,PAK4,TAZ,VEGFA,MYC,SOCS2,SOCS7
BP	GO:0048585	negative regulation of response to stimulus	53	1483	0.61	3.7e-17	9606.ENSP00000216225,9606.ENSP00000223095,9606.ENSP00000225577,9606.ENSP00000227507,9606.ENSP00000245479,9606.ENSP00000248594,9606.ENSP00000258149,9606.ENSP00000261023,9606.ENSP00000262160,9606.ENSP00000265371,9606.ENSP00000265734,9606.ENSP00000267163,9606.ENSP00000268035,9606.ENSP00000269141,9606.ENSP00000288368,9606.ENSP00000288602,9606.ENSP00000290167,9606.ENSP00000304895,9606.ENSP00000309968,…	RBX1,SERPINE1,RPS6KB1,CCND1,SOX9,PTPN12,MDM2,ITGAV,SMAD2,NRP1,CDK6,RB1,IGF1R,CDH2,PREX2,BRAF,WNT4,IRS1,ADAM17,ERCC4,ANGPT2,SOX2,SMAD3,CAV1,FYN,TGFBR2,STAT1,TGFB2,DLG5,KLF4,FXN,IFNB1,ETS1,PPP3CA,ITGB1,BCL2,CTNND1,NRG1,IL6,NFATC1,CD44,RHOA,MYOCD,ESR1,IL10,ROBO2,BRCA1,HMGA2,HIF1A,MYC,SOCS2,SOCS7,MUC1
BP	GO:0051246	regulation of protein metabolic process	71	2668	0.48	4.01e-17	9606.ENSP00000216225,9606.ENSP00000223095,9606.ENSP00000225577,9606.ENSP00000227507,9606.ENSP00000228872,9606.ENSP00000230990,9606.ENSP00000244745,9606.ENSP00000245479,9606.ENSP00000257904,9606.ENSP00000258149,9606.ENSP00000261023,9606.ENSP00000263121,9606.ENSP00000265085,9606.ENSP00000265371,9606.ENSP00000265734,9606.ENSP00000267163,9606.ENSP00000268035,9606.ENSP00000269141,9606.ENSP00000286201,…	RBX1,SERPINE1,RPS6KB1,CCND1,CDKN1B,HBEGF,SOX4,SOX9,CDK4,MDM2,ITGAV,SMARCB1,CPEB4,NRP1,CDK6,RB1,IGF1R,CDH2,FZD7,PREX2,BRAF,MAD2L1,ADAM17,SWAP70,IL23R,SOX2,CD28,SMAD3,MTA1,CAV1,ACVR2B,WNK1,FYN,RAC1,TGFBR2,TGFB2,DTL,CTGF,XIAP,CD40,SET,PIM1,KLF4,BMI1,IFNB1,ILK,BCL2,ROCK1,NRG1,CDKN1A,IL6,SENP1,DHFR,CD44,RHOA,MYOCD,IL10,BRCA1,EIF4E,NAIP,HDAC2,ITGB3,ZEB2,YES1,PAK4,VEGFA,DDX6,MYC,SOCS2,SOCS7,MUC1
BP	GO:0031399	regulation of protein modification process	57	1747	0.57	6.76e-17	9606.ENSP00000227507,9606.ENSP00000228872,9606.ENSP00000230990,9606.ENSP00000244745,9606.ENSP00000245479,9606.ENSP00000257904,9606.ENSP00000261023,9606.ENSP00000263121,9606.ENSP00000265371,9606.ENSP00000265734,9606.ENSP00000267163,9606.ENSP00000268035,9606.ENSP00000269141,9606.ENSP00000286201,9606.ENSP00000288368,9606.ENSP00000288602,9606.ENSP00000296509,9606.ENSP00000309968,9606.ENSP00000315630,…	CCND1,CDKN1B,HBEGF,SOX4,SOX9,CDK4,ITGAV,SMARCB1,NRP1,CDK6,RB1,IGF1R,CDH2,FZD7,PREX2,BRAF,MAD2L1,ADAM17,SWAP70,IL23R,SOX2,MTA1,CAV1,ACVR2B,WNK1,FYN,RAC1,TGFBR2,TGFB2,CTGF,XIAP,CD40,SET,PIM1,KLF4,BMI1,IFNB1,ILK,BCL2,ROCK1,NRG1,CDKN1A,IL6,CD44,RHOA,MYOCD,BRCA1,HDAC2,ITGB3,ZEB2,YES1,PAK4,VEGFA,MYC,SOCS2,SOCS7,MUC1
BP	GO:0071495	cellular response to endogenous stimulus	45	1106	0.67	2.94e-16	9606.ENSP00000003084,9606.ENSP00000225577,9606.ENSP00000245479,9606.ENSP00000248594,9606.ENSP00000257904,9606.ENSP00000258149,9606.ENSP00000259915,9606.ENSP00000262160,9606.ENSP00000264709,9606.ENSP00000265085,9606.ENSP00000267163,9606.ENSP00000267257,9606.ENSP00000268035,9606.ENSP00000290167,9606.ENSP00000304895,9606.ENSP00000320171,9606.ENSP00000329357,9606.ENSP00000332973,9606.ENSP00000339191,…	CFTR,RPS6KB1,SOX9,PTPN12,CDK4,MDM2,POU5F1,SMAD2,DNMT3A,CPEB4,RB1,PXN,IGF1R,WNT4,IRS1,PKM,SP1,SMAD3,CAV1,PKLR,ACVR2B,FYN,TGFBR2,STAT1,TGFB2,KDM5B,CTGF,KLF4,IRS2,KLF5,HNF4G,DDX17,HRH1,MYO5A,SOX5,CD44,RHOA,ESR1,IL10,ROBO2,BRCA1,HDAC2,YES1,SOCS2,SOCS7
BP	GO:0019219	regulation of nucleobase-containing compound metabolic process	88	4133	0.38	3e-16	9606.ENSP00000216225,9606.ENSP00000223095,9606.ENSP00000227507,9606.ENSP00000228872,9606.ENSP00000229307,9606.ENSP00000244745,9606.ENSP00000245479,9606.ENSP00000249373,9606.ENSP00000254958,9606.ENSP00000258149,9606.ENSP00000259915,9606.ENSP00000262160,9606.ENSP00000262904,9606.ENSP00000263121,9606.ENSP00000263734,9606.ENSP00000264709,9606.ENSP00000265081,9606.ENSP00000267163,9606.ENSP00000278836,…	RBX1,SERPINE1,CCND1,CDKN1B,NANOG,SOX4,SOX9,SMO,JAG1,MDM2,POU5F1,SMAD2,E2F3,SMARCB1,EPAS1,DNMT3A,MSH3,RB1,MYRF,HOXA10,ERCC3,FZD7,WNT4,HDAC11,PPM1D,ERCC4,SOX2,CD28,SP1,SMAD3,MTA1,MTDH,CAV1,ACVR2B,TNFSF13,RAC1,STAT1,TGFB2,KDM5B,MYO6,XIAP,CD40,SET,PIM1,KLF4,BMI1,DFFA,KLF5,RREB1,IFNB1,ETS1,PPP3CA,HNF4G,ILK,DDX17,CTNND1,MACC1,NRG1,CDKN1A,IL6,NFATC1,TRAPPC2,CDC7,SENP1,DHFR,SOX5,RHOA,MYOCD,ESR1,IL10,ERG,…
BP	GO:2000145	regulation of cell motility	39	807	0.74	3e-16	9606.ENSP00000223095,9606.ENSP00000225577,9606.ENSP00000230990,9606.ENSP00000245479,9606.ENSP00000254958,9606.ENSP00000258149,9606.ENSP00000261023,9606.ENSP00000265371,9606.ENSP00000265734,9606.ENSP00000268035,9606.ENSP00000290167,9606.ENSP00000309968,9606.ENSP00000314897,9606.ENSP00000315630,9606.ENSP00000329357,9606.ENSP00000332973,9606.ENSP00000340279,9606.ENSP00000347198,9606.ENSP00000348461,…	SERPINE1,RPS6KB1,HBEGF,SOX9,JAG1,MDM2,ITGAV,NRP1,CDK6,IGF1R,WNT4,ADAM17,ANGPT2,SWAP70,SP1,SMAD3,SSX2IP,SRGAP1,RAC1,TGFBR2,TGFB2,KIF20B,CD40,DLG5,KLF4,IRS2,RREB1,ETS1,ILK,BCL2,ROCK1,NRG1,IL6,RHOA,MYOCD,HIF1A,ITGB3,VEGFA,CAMK1D
BP	GO:0006357	regulation of transcription by RNA polymerase II	69	2633	0.47	3.53e-16	9606.ENSP00000216225,9606.ENSP00000223095,9606.ENSP00000227507,9606.ENSP00000229307,9606.ENSP00000244745,9606.ENSP00000245479,9606.ENSP00000249373,9606.ENSP00000254958,9606.ENSP00000258149,9606.ENSP00000259915,9606.ENSP00000262160,9606.ENSP00000262904,9606.ENSP00000263121,9606.ENSP00000263734,9606.ENSP00000264709,9606.ENSP00000267163,9606.ENSP00000278836,9606.ENSP00000283921,9606.ENSP00000285398,…	RBX1,SERPINE1,CCND1,NANOG,SOX4,SOX9,SMO,JAG1,MDM2,POU5F1,SMAD2,E2F3,SMARCB1,EPAS1,DNMT3A,RB1,MYRF,HOXA10,ERCC3,SOX2,CD28,SP1,SMAD3,MTA1,MTDH,CAV1,ACVR2B,STAT1,TGFB2,KDM5B,MYO6,XIAP,CD40,KLF4,BMI1,KLF5,RREB1,IFNB1,ETS1,PPP3CA,HNF4G,ILK,DDX17,MACC1,NRG1,CDKN1A,IL6,NFATC1,SENP1,SOX5,RHOA,MYOCD,ESR1,IL10,ERG,CBFB,BRCA1,HDAC2,FLI1,DICER1,HMGA2,HIF1A,SP7,ZEB2,YES1,VEGFA,MYC,CHD1,MUC1
BP	GO:0045597	positive regulation of cell differentiation	41	908	0.71	3.53e-16	9606.ENSP00000223095,9606.ENSP00000245479,9606.ENSP00000249373,9606.ENSP00000254958,9606.ENSP00000262160,9606.ENSP00000265371,9606.ENSP00000267163,9606.ENSP00000269141,9606.ENSP00000290167,9606.ENSP00000321345,9606.ENSP00000323588,9606.ENSP00000332973,9606.ENSP00000340361,9606.ENSP00000346671,9606.ENSP00000348461,9606.ENSP00000351905,9606.ENSP00000354394,9606.ENSP00000355896,9606.ENSP00000356954,…	SERPINE1,SOX9,SMO,JAG1,SMAD2,NRP1,RB1,CDH2,WNT4,IL23R,SOX2,SMAD3,ACVR2B,FYN,RAC1,TGFBR2,STAT1,TGFB2,CTGF,KIF20B,DLG5,KLF5,RREB1,ETS1,ILK,BCL2,NRG1,IL6,SOX5,RHOA,MYOCD,CBFB,ROBO2,HDAC2,DICER1,HIF1A,SP7,ZEB2,VEGFA,CAMK1D,SOCS2
BP	GO:0071840	cellular component organization or biogenesis	101	5342	0.33	4.33e-16	9606.ENSP00000003084,9606.ENSP00000216225,9606.ENSP00000222573,9606.ENSP00000223095,9606.ENSP00000245479,9606.ENSP00000254719,9606.ENSP00000257904,9606.ENSP00000258149,9606.ENSP00000261023,9606.ENSP00000262160,9606.ENSP00000263121,9606.ENSP00000263734,9606.ENSP00000264187,9606.ENSP00000264709,9606.ENSP00000264741,9606.ENSP00000265056,9606.ENSP00000265081,9606.ENSP00000265371,9606.ENSP00000267163,…	CFTR,RBX1,ITGB8,SERPINE1,SOX9,RPA1,CDK4,MDM2,ITGAV,SMAD2,SMARCB1,EPAS1,NID1,DNMT3A,ITGA9,MCM2,MSH3,NRP1,RB1,PXN,IGF1R,NOB1,CDH2,RTKN,MYRF,VPS51,ERCC3,FZD7,PREX2,HDAC11,MAD2L1,ARF6,BMP1,ALCAM,PPM1D,TMOD3,ERCC4,SWAP70,PKM,SOX2,SMAD3,MTA1,MTDH,CAV1,SSX2IP,FYN,ADD3,RAC1,SPTBN1,CD47,TGFB2,KDM5B,ATP1B1,CTGF,BNIP3,KIF20B,CD40,DLG5,SET,IRS2,BMI1,DFFA,FXN,KLF5,NEDD9,ITSN1,FSCN1,ETS1,ITGB1,ILK,DDX17,BCL2,C…
BP	GO:0016043	cellular component organization	99	5163	0.34	5e-16	9606.ENSP00000003084,9606.ENSP00000216225,9606.ENSP00000222573,9606.ENSP00000223095,9606.ENSP00000245479,9606.ENSP00000254719,9606.ENSP00000257904,9606.ENSP00000258149,9606.ENSP00000261023,9606.ENSP00000262160,9606.ENSP00000263121,9606.ENSP00000263734,9606.ENSP00000264187,9606.ENSP00000264709,9606.ENSP00000264741,9606.ENSP00000265056,9606.ENSP00000265081,9606.ENSP00000265371,9606.ENSP00000267163,…	CFTR,RBX1,ITGB8,SERPINE1,SOX9,RPA1,CDK4,MDM2,ITGAV,SMAD2,SMARCB1,EPAS1,NID1,DNMT3A,ITGA9,MCM2,MSH3,NRP1,RB1,PXN,IGF1R,CDH2,RTKN,MYRF,VPS51,ERCC3,FZD7,PREX2,HDAC11,MAD2L1,ARF6,BMP1,ALCAM,PPM1D,TMOD3,ERCC4,SWAP70,PKM,SOX2,SMAD3,MTA1,MTDH,CAV1,SSX2IP,FYN,ADD3,RAC1,SPTBN1,CD47,TGFB2,KDM5B,ATP1B1,CTGF,BNIP3,KIF20B,CD40,DLG5,SET,IRS2,BMI1,DFFA,FXN,KLF5,NEDD9,ITSN1,FSCN1,ETS1,ITGB1,ILK,BCL2,CTNND1,MYO5A…
BP	GO:0042325	regulation of phosphorylation	51	1465	0.6	5.52e-16	9606.ENSP00000227507,9606.ENSP00000228872,9606.ENSP00000230990,9606.ENSP00000245479,9606.ENSP00000257904,9606.ENSP00000261023,9606.ENSP00000265371,9606.ENSP00000265734,9606.ENSP00000267163,9606.ENSP00000268035,9606.ENSP00000269141,9606.ENSP00000286201,9606.ENSP00000288368,9606.ENSP00000288602,9606.ENSP00000304895,9606.ENSP00000309968,9606.ENSP00000321345,9606.ENSP00000323588,9606.ENSP00000339191,…	CCND1,CDKN1B,HBEGF,SOX9,CDK4,ITGAV,NRP1,CDK6,RB1,IGF1R,CDH2,FZD7,PREX2,BRAF,IRS1,ADAM17,IL23R,SOX2,CAV1,ACVR2B,WNK1,FYN,RAC1,TGFBR2,TGFB2,CTGF,CD40,PIM1,KLF4,IRS2,IFNB1,ITSN1,ILK,BCL2,ROCK1,NRG1,CDKN1A,IL6,CD44,RHOA,MYOCD,HDAC2,HIF1A,ITGB3,ZEB2,YES1,PAK4,VEGFA,MYC,SOCS2,SOCS7
BP	GO:0048729	tissue morphogenesis	32	522	0.84	6.79e-16	9606.ENSP00000230990,9606.ENSP00000244745,9606.ENSP00000245479,9606.ENSP00000249373,9606.ENSP00000254958,9606.ENSP00000258149,9606.ENSP00000262160,9606.ENSP00000265371,9606.ENSP00000290167,9606.ENSP00000309968,9606.ENSP00000332973,9606.ENSP00000351905,9606.ENSP00000355896,9606.ENSP00000356234,9606.ENSP00000360793,9606.ENSP00000361467,9606.ENSP00000363804,9606.ENSP00000379350,9606.ENSP00000379975,…	HBEGF,SOX4,SOX9,SMO,JAG1,MDM2,SMAD2,NRP1,WNT4,ADAM17,SMAD3,TGFBR2,TGFB2,KDM5B,KIF20B,DLG5,KLF4,ITGB1,ILK,BCL2,NRG1,CD44,RHOA,ESR1,IL10,ROBO2,HMGA2,HIF1A,ITGB3,ZEB2,VEGFA,MYC
BP	GO:0040012	regulation of locomotion	40	881	0.71	7.69e-16	9606.ENSP00000223095,9606.ENSP00000225577,9606.ENSP00000230990,9606.ENSP00000245479,9606.ENSP00000254958,9606.ENSP00000258149,9606.ENSP00000261023,9606.ENSP00000265371,9606.ENSP00000265734,9606.ENSP00000268035,9606.ENSP00000290167,9606.ENSP00000309968,9606.ENSP00000314897,9606.ENSP00000315630,9606.ENSP00000329357,9606.ENSP00000332973,9606.ENSP00000340279,9606.ENSP00000347198,9606.ENSP00000348461,…	SERPINE1,RPS6KB1,HBEGF,SOX9,JAG1,MDM2,ITGAV,NRP1,CDK6,IGF1R,WNT4,ADAM17,ANGPT2,SWAP70,SP1,SMAD3,SSX2IP,SRGAP1,RAC1,TGFBR2,TGFB2,KIF20B,CD40,DLG5,KLF4,IRS2,RREB1,ETS1,ILK,BCL2,ROCK1,NRG1,IL6,RHOA,MYOCD,ROBO2,HIF1A,ITGB3,VEGFA,CAMK1D
BP	GO:0050790	regulation of catalytic activity	63	2249	0.5	7.74e-16	9606.ENSP00000223095,9606.ENSP00000227507,9606.ENSP00000228872,9606.ENSP00000257904,9606.ENSP00000258149,9606.ENSP00000265056,9606.ENSP00000265081,9606.ENSP00000265371,9606.ENSP00000265734,9606.ENSP00000267163,9606.ENSP00000268035,9606.ENSP00000272430,9606.ENSP00000288368,9606.ENSP00000288602,9606.ENSP00000290167,9606.ENSP00000296509,9606.ENSP00000304895,9606.ENSP00000309968,9606.ENSP00000321345,…	SERPINE1,CCND1,CDKN1B,CDK4,MDM2,MCM2,MSH3,NRP1,CDK6,RB1,IGF1R,RTKN,PREX2,BRAF,WNT4,MAD2L1,IRS1,ADAM17,IL23R,SOX2,SMAD3,CAV1,ACVR2B,WNK1,FYN,SRGAP1,TGFBR2,TGFB2,ATP1B1,CTGF,XIAP,CD40,SET,PIM1,KLF4,IRS2,BMI1,DFFA,FXN,ITSN1,GIT1,ITGB1,ILK,BCL2,ROCK1,NRG1,CDKN1A,SENP1,DHFR,CD44,RHOA,MYOCD,RACGAP1,ESR1,NAIP,HIF1A,ITGB3,ZEB2,PAK4,VEGFA,MYC,SOCS2,SOCS7
BP	GO:1901698	response to nitrogen compound	42	988	0.68	9.69e-16	9606.ENSP00000003084,9606.ENSP00000225577,9606.ENSP00000227507,9606.ENSP00000228872,9606.ENSP00000245479,9606.ENSP00000254958,9606.ENSP00000257904,9606.ENSP00000258149,9606.ENSP00000262160,9606.ENSP00000264709,9606.ENSP00000265085,9606.ENSP00000267257,9606.ENSP00000268035,9606.ENSP00000304895,9606.ENSP00000320171,9606.ENSP00000329357,9606.ENSP00000332973,9606.ENSP00000339191,9606.ENSP00000339933,…	CFTR,RPS6KB1,CCND1,CDKN1B,SOX9,JAG1,CDK4,MDM2,SMAD2,DNMT3A,CPEB4,PXN,IGF1R,IRS1,PKM,SP1,SMAD3,CAV1,PKLR,FYN,STAT1,CTGF,CD40,KLF4,IRS2,KLF5,IFNB1,PPP3CA,ITGB1,HRH1,MYO5A,ROCK1,CDKN1A,IL6,DHFR,RHOA,IL10,BRCA1,HDAC2,DICER1,SOCS2,SOCS7
BP	GO:0035295	tube development	38	793	0.74	1.02e-15	9606.ENSP00000223095,9606.ENSP00000244745,9606.ENSP00000245479,9606.ENSP00000249373,9606.ENSP00000254958,9606.ENSP00000261023,9606.ENSP00000262160,9606.ENSP00000263734,9606.ENSP00000265371,9606.ENSP00000267163,9606.ENSP00000269141,9606.ENSP00000290167,9606.ENSP00000314897,9606.ENSP00000332973,9606.ENSP00000339191,9606.ENSP00000340361,9606.ENSP00000351905,9606.ENSP00000354394,9606.ENSP00000355896,…	SERPINE1,SOX4,SOX9,SMO,JAG1,ITGAV,SMAD2,EPAS1,NRP1,RB1,CDH2,WNT4,ANGPT2,SMAD3,CAV1,ACVR2B,TGFBR2,STAT1,TGFB2,KDM5B,CTGF,KIF20B,DLG5,KLF5,ETS1,ITGB1,ILK,BCL2,CDKN1A,RHOA,MYOCD,ESR1,ROBO2,HIF1A,ITGB3,ZEB2,VEGFA,MYC
BP	GO:0035239	tube morphogenesis	34	615	0.8	1.09e-15	9606.ENSP00000223095,9606.ENSP00000244745,9606.ENSP00000245479,9606.ENSP00000249373,9606.ENSP00000254958,9606.ENSP00000261023,9606.ENSP00000262160,9606.ENSP00000263734,9606.ENSP00000265371,9606.ENSP00000269141,9606.ENSP00000290167,9606.ENSP00000314897,9606.ENSP00000332973,9606.ENSP00000339191,9606.ENSP00000340361,9606.ENSP00000351905,9606.ENSP00000355896,9606.ENSP00000356234,9606.ENSP00000356954,…	SERPINE1,SOX4,SOX9,SMO,JAG1,ITGAV,SMAD2,EPAS1,NRP1,CDH2,WNT4,ANGPT2,SMAD3,CAV1,ACVR2B,TGFBR2,TGFB2,KDM5B,CTGF,KIF20B,DLG5,KLF5,ETS1,ITGB1,ILK,BCL2,RHOA,MYOCD,ESR1,HIF1A,ITGB3,ZEB2,VEGFA,MYC
BP	GO:1901701	cellular response to oxygen-containing compound	40	896	0.71	1.28e-15	9606.ENSP00000003084,9606.ENSP00000223095,9606.ENSP00000225577,9606.ENSP00000244745,9606.ENSP00000245479,9606.ENSP00000249373,9606.ENSP00000257904,9606.ENSP00000258149,9606.ENSP00000264709,9606.ENSP00000265085,9606.ENSP00000267257,9606.ENSP00000268035,9606.ENSP00000286201,9606.ENSP00000304895,9606.ENSP00000320171,9606.ENSP00000329357,9606.ENSP00000338235,9606.ENSP00000339191,9606.ENSP00000339933,…	CFTR,SERPINE1,RPS6KB1,SOX4,SOX9,SMO,CDK4,MDM2,DNMT3A,CPEB4,PXN,IGF1R,FZD7,IRS1,PKM,SP1,MTDH,CAV1,PKLR,FYN,STAT1,BNIP3,CD40,PIM1,KLF4,IRS2,FXN,KLF5,ETS1,PPP3CA,MYO5A,IL6,RHOA,ESR1,IL10,BRCA1,HDAC2,YES1,SOCS2,SOCS7
BP	GO:0045937	positive regulation of phosphate metabolic process	43	1052	0.67	1.41e-15	9606.ENSP00000227507,9606.ENSP00000228872,9606.ENSP00000230990,9606.ENSP00000245479,9606.ENSP00000261023,9606.ENSP00000265371,9606.ENSP00000269141,9606.ENSP00000286201,9606.ENSP00000288602,9606.ENSP00000304895,9606.ENSP00000309968,9606.ENSP00000321345,9606.ENSP00000323588,9606.ENSP00000332973,9606.ENSP00000339191,9606.ENSP00000340361,9606.ENSP00000341292,9606.ENSP00000346671,9606.ENSP00000348461,…	CCND1,CDKN1B,HBEGF,SOX9,ITGAV,NRP1,CDH2,FZD7,BRAF,IRS1,ADAM17,IL23R,SOX2,SMAD3,CAV1,ACVR2B,WNK1,FYN,RAC1,TGFBR2,TGFB2,CTGF,CD40,PIM1,IFNB1,ITSN1,ILK,HRH1,BCL2,ROCK1,NRG1,CDKN1A,IL6,CD44,RHOA,HDAC2,HIF1A,ITGB3,ZEB2,YES1,PAK4,TAZ,VEGFA
BP	GO:0071345	cellular response to cytokine stimulus	41	953	0.69	1.61e-15	9606.ENSP00000216225,9606.ENSP00000225577,9606.ENSP00000227507,9606.ENSP00000229307,9606.ENSP00000245479,9606.ENSP00000248594,9606.ENSP00000257904,9606.ENSP00000265056,9606.ENSP00000304895,9606.ENSP00000309968,9606.ENSP00000321345,9606.ENSP00000323588,9606.ENSP00000332973,9606.ENSP00000343505,9606.ENSP00000346671,9606.ENSP00000354394,9606.ENSP00000356234,9606.ENSP00000361359,9606.ENSP00000362608,…	RBX1,RPS6KB1,CCND1,NANOG,SOX9,PTPN12,CDK4,MCM2,IRS1,ADAM17,IL23R,SOX2,SMAD3,TNFSF13,FYN,STAT1,KDM5B,CD40,PIM1,KLF4,IRS2,KLF5,IFNB1,FSCN1,ITGB1,ILK,BCL2,CDKN1A,IL6,PTPN13,CD44,RHOA,IL10,BRCA1,BCLAF1,HIF1A,VEGFA,MYC,SOCS2,SOCS7,MUC1
BP	GO:0006355	regulation of transcription, DNA-templated	81	3661	0.4	1.7e-15	9606.ENSP00000216225,9606.ENSP00000223095,9606.ENSP00000227507,9606.ENSP00000228872,9606.ENSP00000229307,9606.ENSP00000244745,9606.ENSP00000245479,9606.ENSP00000249373,9606.ENSP00000254958,9606.ENSP00000258149,9606.ENSP00000259915,9606.ENSP00000262160,9606.ENSP00000262904,9606.ENSP00000263121,9606.ENSP00000263734,9606.ENSP00000264709,9606.ENSP00000267163,9606.ENSP00000278836,9606.ENSP00000283921,…	RBX1,SERPINE1,CCND1,CDKN1B,NANOG,SOX4,SOX9,SMO,JAG1,MDM2,POU5F1,SMAD2,E2F3,SMARCB1,EPAS1,DNMT3A,RB1,MYRF,HOXA10,ERCC3,FZD7,WNT4,HDAC11,PPM1D,SOX2,CD28,SP1,SMAD3,MTA1,MTDH,CAV1,ACVR2B,STAT1,TGFB2,KDM5B,MYO6,XIAP,CD40,SET,PIM1,KLF4,BMI1,KLF5,RREB1,IFNB1,ETS1,PPP3CA,HNF4G,ILK,DDX17,CTNND1,MACC1,NRG1,CDKN1A,IL6,NFATC1,TRAPPC2,SENP1,DHFR,SOX5,RHOA,MYOCD,ESR1,IL10,ERG,CBFB,BRCA1,HDAC2,FLI1,BCLAF1,DICER…
BP	GO:0022008	neurogenesis	51	1519	0.58	2.14e-15	9606.ENSP00000244745,9606.ENSP00000245479,9606.ENSP00000249373,9606.ENSP00000254958,9606.ENSP00000258149,9606.ENSP00000264709,9606.ENSP00000265371,9606.ENSP00000265734,9606.ENSP00000267163,9606.ENSP00000269141,9606.ENSP00000278836,9606.ENSP00000285398,9606.ENSP00000286201,9606.ENSP00000288368,9606.ENSP00000290167,9606.ENSP00000295757,9606.ENSP00000298316,9606.ENSP00000305988,9606.ENSP00000323588,…	SOX4,SOX9,SMO,JAG1,MDM2,DNMT3A,NRP1,CDK6,RB1,CDH2,MYRF,ERCC3,FZD7,PREX2,WNT4,HDAC11,ARF6,ALCAM,SOX2,WNK1,FYN,RAC1,SPTBN1,TGFB2,BNIP3,KIF20B,DLG5,KLF4,IRS2,PPP3CA,ITGB1,ILK,BCL2,ROCK1,NRG1,IL6,DHFR,SOX5,RHOA,RACGAP1,ROBO2,HDAC2,DICER1,HIF1A,ZEB2,PAK4,VEGFA,DDX6,CAMK1D,SOCS2,SOCS7
BP	GO:0043170	macromolecule metabolic process	120	7453	0.26	2.36e-15	9606.ENSP00000003084,9606.ENSP00000216225,9606.ENSP00000225577,9606.ENSP00000227507,9606.ENSP00000228872,9606.ENSP00000229307,9606.ENSP00000230990,9606.ENSP00000244745,9606.ENSP00000245479,9606.ENSP00000248594,9606.ENSP00000254719,9606.ENSP00000257181,9606.ENSP00000257904,9606.ENSP00000258149,9606.ENSP00000259915,9606.ENSP00000261023,9606.ENSP00000262160,9606.ENSP00000262904,9606.ENSP00000263121,…	CFTR,RBX1,RPS6KB1,CCND1,CDKN1B,NANOG,HBEGF,SOX4,SOX9,PTPN12,RPA1,PRPF38A,CDK4,MDM2,POU5F1,ITGAV,SMAD2,E2F3,SMARCB1,EPAS1,DNMT3A,MCM2,MSH3,CPEB4,NRP1,CDK6,RB1,IGF1R,NOB1,CDH2,MYRF,HOXA10,ERCC3,BRAF,HDAC11,MAD2L1,IRS1,BMP1,PPM1D,ADAM17,ERCC4,SWAP70,SOX2,CD28,SP1,SMAD3,MTA1,CAV1,ACVR2B,WNK1,FYN,RAC1,SPTBN1,TGFBR2,STAT1,TGFB2,DTL,KDM5B,CTGF,BNIP3,NRAS,GPC4,XIAP,SET,PIM1,KLF4,IRS2,BMI1,DFFA,FXN,KLF5,R…
BP	GO:0035556	intracellular signal transduction	51	1528	0.58	2.63e-15	9606.ENSP00000216225,9606.ENSP00000225577,9606.ENSP00000228872,9606.ENSP00000230990,9606.ENSP00000244745,9606.ENSP00000245479,9606.ENSP00000249373,9606.ENSP00000258149,9606.ENSP00000261023,9606.ENSP00000262160,9606.ENSP00000267163,9606.ENSP00000268035,9606.ENSP00000272430,9606.ENSP00000288368,9606.ENSP00000288602,9606.ENSP00000304895,9606.ENSP00000341292,9606.ENSP00000346671,9606.ENSP00000348461,…	RBX1,RPS6KB1,CDKN1B,HBEGF,SOX4,SOX9,SMO,MDM2,ITGAV,SMAD2,RB1,IGF1R,RTKN,PREX2,BRAF,IRS1,WNK1,FYN,RAC1,SPTBN1,STAT1,DTL,ATP1B1,CTGF,BNIP3,NRAS,MYO6,CD40,DLG5,IRS2,RREB1,ITSN1,CUL5,PPP3CA,ILK,HRH1,BCL2,ROCK1,NRG1,CDKN1A,NFATC1,PLA2G4B,RHOA,RACGAP1,BRCA1,PAK4,CAMK1D,MYC,SOCS2,SOCS7,MUC1
BP	GO:0044093	positive regulation of molecular function	54	1713	0.55	2.63e-15	9606.ENSP00000003084,9606.ENSP00000227507,9606.ENSP00000228872,9606.ENSP00000249373,9606.ENSP00000263121,9606.ENSP00000265081,9606.ENSP00000265371,9606.ENSP00000267163,9606.ENSP00000288368,9606.ENSP00000288602,9606.ENSP00000290167,9606.ENSP00000304895,9606.ENSP00000309968,9606.ENSP00000321345,9606.ENSP00000332973,9606.ENSP00000338235,9606.ENSP00000339191,9606.ENSP00000340361,9606.ENSP00000341292,…	CFTR,CCND1,CDKN1B,SMO,SMARCB1,MSH3,NRP1,RB1,PREX2,BRAF,WNT4,IRS1,ADAM17,IL23R,SMAD3,MTDH,CAV1,ACVR2B,WNK1,FYN,SRGAP1,TGFBR2,TGFB2,ATP1B1,CTGF,CD40,PIM1,KLF4,BMI1,FXN,ITSN1,PPP3CA,GIT1,ITGB1,ILK,BCL2,NRG1,CDKN1A,IL6,SENP1,DHFR,RHOA,MYOCD,RACGAP1,ESR1,IL10,HMGA2,HIF1A,ITGB3,ZEB2,PAK4,VEGFA,CAMK1D,MYC
BP	GO:0014070	response to organic cyclic compound	39	873	0.71	3.09e-15	9606.ENSP00000003084,9606.ENSP00000225577,9606.ENSP00000227507,9606.ENSP00000228872,9606.ENSP00000249373,9606.ENSP00000257904,9606.ENSP00000258149,9606.ENSP00000262160,9606.ENSP00000264709,9606.ENSP00000267163,9606.ENSP00000314897,9606.ENSP00000332973,9606.ENSP00000339191,9606.ENSP00000339933,9606.ENSP00000351905,9606.ENSP00000354394,9606.ENSP00000355896,9606.ENSP00000356954,9606.ENSP00000361359,…	CFTR,RPS6KB1,CCND1,CDKN1B,SMO,CDK4,MDM2,SMAD2,DNMT3A,RB1,ANGPT2,SMAD3,CAV1,PKLR,TGFBR2,STAT1,TGFB2,CTGF,CD40,PIM1,KLF4,KLF5,IFNB1,ETS1,HNF4G,DDX17,HRH1,BCL2,CDKN1A,IL6,DHFR,RHOA,ESR1,IL10,BRCA1,HDAC2,DICER1,PAK4,SOCS2
BP	GO:0036293	response to decreased oxygen levels	25	298	0.98	3.28e-15	9606.ENSP00000216225,9606.ENSP00000228872,9606.ENSP00000258149,9606.ENSP00000263734,9606.ENSP00000264709,9606.ENSP00000265085,9606.ENSP00000285398,9606.ENSP00000309968,9606.ENSP00000314897,9606.ENSP00000320171,9606.ENSP00000332973,9606.ENSP00000339191,9606.ENSP00000339933,9606.ENSP00000351905,9606.ENSP00000355896,9606.ENSP00000356790,9606.ENSP00000356954,9606.ENSP00000357625,9606.ENSP00000376436,…	RBX1,CDKN1B,MDM2,EPAS1,DNMT3A,CPEB4,ERCC3,ADAM17,ANGPT2,PKM,SMAD3,CAV1,PKLR,TGFBR2,TGFB2,ATP1B1,CTGF,BNIP3,ETS1,BCL2,RHOA,MYOCD,HIF1A,VEGFA,MYC
BP	GO:0048646	anatomical structure formation involved in morphogenesis	38	831	0.72	3.93e-15	9606.ENSP00000223095,9606.ENSP00000229307,9606.ENSP00000244745,9606.ENSP00000245479,9606.ENSP00000249373,9606.ENSP00000254958,9606.ENSP00000259915,9606.ENSP00000261023,9606.ENSP00000262160,9606.ENSP00000263734,9606.ENSP00000265371,9606.ENSP00000290167,9606.ENSP00000308753,9606.ENSP00000309968,9606.ENSP00000314897,9606.ENSP00000323588,9606.ENSP00000332973,9606.ENSP00000339191,9606.ENSP00000340361,…	SERPINE1,NANOG,SOX4,SOX9,SMO,JAG1,POU5F1,ITGAV,SMAD2,EPAS1,NRP1,WNT4,TMOD3,ADAM17,ANGPT2,SOX2,SMAD3,CAV1,ACVR2B,TGFBR2,TGFB2,CTGF,KIF20B,KLF4,KLF5,ETS1,ITGB1,ILK,ERG,ROBO2,HDAC2,DICER1,HMGA2,HIF1A,ITGB3,ZEB2,VEGFA,SOCS7
BP	GO:0034097	response to cytokine	42	1035	0.66	4.12e-15	9606.ENSP00000216225,9606.ENSP00000225577,9606.ENSP00000227507,9606.ENSP00000229307,9606.ENSP00000245479,9606.ENSP00000248594,9606.ENSP00000257904,9606.ENSP00000265056,9606.ENSP00000304895,9606.ENSP00000309968,9606.ENSP00000321345,9606.ENSP00000323588,9606.ENSP00000332973,9606.ENSP00000343505,9606.ENSP00000346671,9606.ENSP00000354394,9606.ENSP00000356234,9606.ENSP00000361359,9606.ENSP00000362608,…	RBX1,RPS6KB1,CCND1,NANOG,SOX9,PTPN12,CDK4,MCM2,IRS1,ADAM17,IL23R,SOX2,SMAD3,TNFSF13,FYN,STAT1,KDM5B,CD40,PIM1,KLF4,IRS2,KLF5,IFNB1,FSCN1,ETS1,ITGB1,ILK,BCL2,CDKN1A,IL6,PTPN13,CD44,RHOA,IL10,BRCA1,BCLAF1,HIF1A,VEGFA,MYC,SOCS2,SOCS7,MUC1
BP	GO:0044237	cellular metabolic process	131	8797	0.23	4.19e-15	9606.ENSP00000003084,9606.ENSP00000216225,9606.ENSP00000222573,9606.ENSP00000225577,9606.ENSP00000227507,9606.ENSP00000228872,9606.ENSP00000229307,9606.ENSP00000230990,9606.ENSP00000244745,9606.ENSP00000245479,9606.ENSP00000248594,9606.ENSP00000254719,9606.ENSP00000257181,9606.ENSP00000257904,9606.ENSP00000258149,9606.ENSP00000259915,9606.ENSP00000261023,9606.ENSP00000262160,9606.ENSP00000262554,…	CFTR,RBX1,ITGB8,RPS6KB1,CCND1,CDKN1B,NANOG,HBEGF,SOX4,SOX9,PTPN12,RPA1,PRPF38A,CDK4,MDM2,POU5F1,ITGAV,SMAD2,SPTLC1,E2F3,SMARCB1,EPAS1,DNMT3A,MCM2,MSH3,CPEB4,NRP1,CDK6,RB1,IGF1R,NOB1,CDH2,MYRF,VPS51,HOXA10,ERCC3,BRAF,WNT4,HDAC11,MAD2L1,IRS1,PPM1D,ADAM17,ERCC4,SWAP70,PKM,SOX2,CD28,SP1,SMAD3,MTA1,CAV1,PKLR,ACVR2B,WNK1,FYN,RAC1,SPTBN1,TGFBR2,STAT1,TGFB2,DTL,KDM5B,ATP1B1,CTGF,BNIP3,NRAS,GPC4,XIAP,SET,…
BP	GO:0048468	cell development	50	1493	0.58	4.83e-15	9606.ENSP00000003084,9606.ENSP00000225577,9606.ENSP00000244745,9606.ENSP00000245479,9606.ENSP00000249373,9606.ENSP00000254958,9606.ENSP00000261023,9606.ENSP00000263734,9606.ENSP00000265371,9606.ENSP00000265734,9606.ENSP00000267163,9606.ENSP00000278836,9606.ENSP00000286201,9606.ENSP00000288368,9606.ENSP00000290167,9606.ENSP00000295757,9606.ENSP00000305988,9606.ENSP00000308753,9606.ENSP00000314897,…	CFTR,RPS6KB1,SOX4,SOX9,SMO,JAG1,ITGAV,EPAS1,NRP1,CDK6,RB1,MYRF,FZD7,PREX2,WNT4,HDAC11,ALCAM,TMOD3,ANGPT2,SMAD3,WNK1,FYN,RAC1,SPTBN1,TGFBR2,TGFB2,KIF20B,IRS2,KLF5,PPP3CA,ITGB1,ILK,BCL2,ROCK1,NRG1,CDKN1A,IL6,DHFR,RHOA,ESR1,CBFB,ROBO2,HDAC2,FLI1,DICER1,HIF1A,ITGB3,ZEB2,PAK4,VEGFA
BP	GO:0031401	positive regulation of protein modification process	44	1149	0.64	4.96e-15	9606.ENSP00000227507,9606.ENSP00000228872,9606.ENSP00000230990,9606.ENSP00000244745,9606.ENSP00000245479,9606.ENSP00000261023,9606.ENSP00000263121,9606.ENSP00000265371,9606.ENSP00000269141,9606.ENSP00000286201,9606.ENSP00000288602,9606.ENSP00000309968,9606.ENSP00000321345,9606.ENSP00000323588,9606.ENSP00000333633,9606.ENSP00000339191,9606.ENSP00000340361,9606.ENSP00000341292,9606.ENSP00000346671,…	CCND1,CDKN1B,HBEGF,SOX4,SOX9,ITGAV,SMARCB1,NRP1,CDH2,FZD7,BRAF,ADAM17,IL23R,SOX2,MTA1,CAV1,ACVR2B,WNK1,FYN,RAC1,TGFBR2,TGFB2,CTGF,XIAP,CD40,PIM1,BMI1,IFNB1,ILK,BCL2,ROCK1,NRG1,CDKN1A,IL6,CD44,RHOA,BRCA1,HDAC2,ITGB3,ZEB2,YES1,PAK4,VEGFA,MUC1
BP	GO:1901342	regulation of vasculature development	25	305	0.97	5.2e-15	9606.ENSP00000222573,9606.ENSP00000223095,9606.ENSP00000265371,9606.ENSP00000290167,9606.ENSP00000314897,9606.ENSP00000329357,9606.ENSP00000338235,9606.ENSP00000351905,9606.ENSP00000354394,9606.ENSP00000355896,9606.ENSP00000361359,9606.ENSP00000363804,9606.ENSP00000376436,9606.ENSP00000379350,9606.ENSP00000382697,9606.ENSP00000385675,9606.ENSP00000389377,9606.ENSP00000400175,9606.ENSP00000401678,…	ITGB8,SERPINE1,NRP1,WNT4,ANGPT2,SP1,MTDH,TGFBR2,STAT1,TGFB2,CD40,KLF4,ETS1,ITGB1,ROCK1,IL6,NFATC1,RHOA,MYOCD,IL10,BRCA1,HMGA2,HIF1A,PAK4,VEGFA
BP	GO:0045785	positive regulation of cell adhesion	27	375	0.91	5.85e-15	9606.ENSP00000261023,9606.ENSP00000264187,9606.ENSP00000265371,9606.ENSP00000265734,9606.ENSP00000290167,9606.ENSP00000321345,9606.ENSP00000323588,9606.ENSP00000324890,9606.ENSP00000332973,9606.ENSP00000339191,9606.ENSP00000346671,9606.ENSP00000348461,9606.ENSP00000351905,9606.ENSP00000355361,9606.ENSP00000355896,9606.ENSP00000369270,9606.ENSP00000376436,9606.ENSP00000379975,9606.ENSP00000382697,…	ITGAV,NID1,NRP1,CDK6,WNT4,IL23R,SOX2,CD28,SMAD3,CAV1,FYN,RAC1,TGFBR2,CD47,TGFB2,RREB1,ETS1,ILK,ROCK1,NRG1,IL6,CD44,RHOA,IL10,CBFB,YES1,VEGFA
BP	GO:0009968	negative regulation of signal transduction	44	1160	0.63	6.79e-15	9606.ENSP00000216225,9606.ENSP00000223095,9606.ENSP00000225577,9606.ENSP00000227507,9606.ENSP00000245479,9606.ENSP00000248594,9606.ENSP00000258149,9606.ENSP00000261023,9606.ENSP00000262160,9606.ENSP00000265371,9606.ENSP00000267163,9606.ENSP00000268035,9606.ENSP00000269141,9606.ENSP00000288368,9606.ENSP00000288602,9606.ENSP00000290167,9606.ENSP00000304895,9606.ENSP00000309968,9606.ENSP00000323588,…	RBX1,SERPINE1,RPS6KB1,CCND1,SOX9,PTPN12,MDM2,ITGAV,SMAD2,NRP1,RB1,IGF1R,CDH2,PREX2,BRAF,WNT4,IRS1,ADAM17,SOX2,SMAD3,CAV1,FYN,TGFBR2,STAT1,TGFB2,DLG5,KLF4,FXN,ITGB1,BCL2,CTNND1,NRG1,IL6,NFATC1,CD44,RHOA,MYOCD,ESR1,BRCA1,HIF1A,MYC,SOCS2,SOCS7,MUC1
BP	GO:0009628	response to abiotic stimulus	42	1052	0.66	6.8e-15	9606.ENSP00000216225,9606.ENSP00000225577,9606.ENSP00000227507,9606.ENSP00000228872,9606.ENSP00000245479,9606.ENSP00000257904,9606.ENSP00000258149,9606.ENSP00000263734,9606.ENSP00000264709,9606.ENSP00000265085,9606.ENSP00000285398,9606.ENSP00000306682,9606.ENSP00000309968,9606.ENSP00000310520,9606.ENSP00000314897,9606.ENSP00000320171,9606.ENSP00000332973,9606.ENSP00000333633,9606.ENSP00000339191,…	RBX1,RPS6KB1,CCND1,CDKN1B,SOX9,CDK4,MDM2,EPAS1,DNMT3A,CPEB4,ERCC3,PPM1D,ADAM17,ERCC4,ANGPT2,PKM,SMAD3,MTA1,CAV1,PKLR,FYN,RAC1,TGFBR2,STAT1,TGFB2,DTL,ATP1B1,CTGF,BNIP3,CD40,ETS1,ITGB1,HRH1,BCL2,CDKN1A,RHOA,MYOCD,BRCA1,HDAC2,HIF1A,VEGFA,MYC
BP	GO:0030334	regulation of cell migration	36	753	0.74	7.21e-15	9606.ENSP00000223095,9606.ENSP00000225577,9606.ENSP00000230990,9606.ENSP00000245479,9606.ENSP00000254958,9606.ENSP00000258149,9606.ENSP00000261023,9606.ENSP00000265371,9606.ENSP00000268035,9606.ENSP00000290167,9606.ENSP00000309968,9606.ENSP00000314897,9606.ENSP00000315630,9606.ENSP00000329357,9606.ENSP00000332973,9606.ENSP00000347198,9606.ENSP00000348461,9606.ENSP00000351905,9606.ENSP00000355896,…	SERPINE1,RPS6KB1,HBEGF,SOX9,JAG1,MDM2,ITGAV,NRP1,IGF1R,WNT4,ADAM17,ANGPT2,SWAP70,SP1,SMAD3,SRGAP1,RAC1,TGFBR2,TGFB2,KIF20B,CD40,DLG5,KLF4,IRS2,RREB1,ETS1,ILK,BCL2,NRG1,IL6,RHOA,MYOCD,HIF1A,ITGB3,VEGFA,CAMK1D
BP	GO:1902531	regulation of intracellular signal transduction	54	1764	0.54	8.02e-15	9606.ENSP00000230990,9606.ENSP00000245479,9606.ENSP00000258149,9606.ENSP00000261023,9606.ENSP00000265371,9606.ENSP00000268035,9606.ENSP00000269141,9606.ENSP00000286201,9606.ENSP00000288368,9606.ENSP00000288602,9606.ENSP00000298316,9606.ENSP00000304895,9606.ENSP00000321345,9606.ENSP00000323588,9606.ENSP00000324890,9606.ENSP00000338235,9606.ENSP00000339191,9606.ENSP00000340279,9606.ENSP00000346671,…	HBEGF,SOX9,MDM2,ITGAV,NRP1,IGF1R,CDH2,FZD7,PREX2,BRAF,ARF6,IRS1,IL23R,SOX2,CD28,MTDH,CAV1,SSX2IP,FYN,SRGAP1,RAC1,STAT1,TGFB2,CTGF,XIAP,CD40,DLG5,KLF4,IRS2,IFNB1,ITSN1,PPP3CA,ITGB1,ILK,BCL2,MYO5A,ROCK1,NRG1,IL6,PTPN13,CD44,RHOA,RACGAP1,ESR1,HDAC2,BCLAF1,HIF1A,ZEB2,PAK4,VEGFA,MYC,SOCS2,SOCS7,MUC1
BP	GO:0006928	movement of cell or subcellular component	47	1355	0.6	1.33e-14	9606.ENSP00000225577,9606.ENSP00000230990,9606.ENSP00000249373,9606.ENSP00000261023,9606.ENSP00000264741,9606.ENSP00000265371,9606.ENSP00000267257,9606.ENSP00000269141,9606.ENSP00000305988,9606.ENSP00000309968,9606.ENSP00000314897,9606.ENSP00000339191,9606.ENSP00000340279,9606.ENSP00000346671,9606.ENSP00000348461,9606.ENSP00000349259,9606.ENSP00000355361,9606.ENSP00000355896,9606.ENSP00000356790,…	RPS6KB1,HBEGF,SMO,ITGAV,ITGA9,NRP1,PXN,CDH2,ALCAM,ADAM17,ANGPT2,CAV1,SSX2IP,FYN,RAC1,SPTBN1,CD47,TGFB2,ATP1B1,CTGF,MYO6,KIF20B,IRS2,FSCN1,ETS1,ITGB1,ILK,HRH1,MYO5A,ABCC1,ROCK1,NRG1,IL6,CD44,RHOA,RACGAP1,SCN5A,IL10,ERG,ROBO2,HIF1A,ITGB3,ZEB2,YES1,PAK4,VEGFA,SOCS7
BP	GO:0051130	positive regulation of cellular component organization	43	1128	0.64	1.33e-14	9606.ENSP00000216225,9606.ENSP00000223095,9606.ENSP00000228872,9606.ENSP00000245479,9606.ENSP00000254719,9606.ENSP00000261023,9606.ENSP00000263121,9606.ENSP00000265371,9606.ENSP00000267163,9606.ENSP00000267257,9606.ENSP00000268035,9606.ENSP00000285398,9606.ENSP00000290167,9606.ENSP00000298316,9606.ENSP00000310520,9606.ENSP00000315630,9606.ENSP00000324890,9606.ENSP00000332973,9606.ENSP00000339191,…	RBX1,SERPINE1,CDKN1B,SOX9,RPA1,ITGAV,SMARCB1,NRP1,RB1,PXN,IGF1R,ERCC3,WNT4,ARF6,ERCC4,SWAP70,CD28,SMAD3,CAV1,FYN,RAC1,CD47,TGFB2,CTGF,BNIP3,DLG5,RREB1,FSCN1,PPP3CA,ILK,BCL2,ROCK1,NRG1,RHOA,ESR1,ROBO2,BRCA1,BCLAF1,HIF1A,ZEB2,VEGFA,CAMK1D,MUC1
BP	GO:0051726	regulation of cell cycle	43	1129	0.64	1.35e-14	9606.ENSP00000216225,9606.ENSP00000225577,9606.ENSP00000227507,9606.ENSP00000228872,9606.ENSP00000244745,9606.ENSP00000245479,9606.ENSP00000257904,9606.ENSP00000258149,9606.ENSP00000265734,9606.ENSP00000267163,9606.ENSP00000285398,9606.ENSP00000290167,9606.ENSP00000296509,9606.ENSP00000308753,9606.ENSP00000309968,9606.ENSP00000323588,9606.ENSP00000324890,9606.ENSP00000332973,9606.ENSP00000355896,…	RBX1,RPS6KB1,CCND1,CDKN1B,SOX4,SOX9,CDK4,MDM2,CDK6,RB1,ERCC3,WNT4,MAD2L1,TMOD3,ADAM17,SOX2,CD28,SMAD3,TGFB2,DTL,CTGF,KIF20B,PIM1,KLF4,BMI1,ETS1,CUL5,GIT1,ITGB1,ILK,BCL2,CDKN1A,CDC7,RHOA,MYOCD,RACGAP1,IL10,BRCA1,EIF4E,HMGA2,PAK4,MYC,MUC1
BP	GO:0051252	regulation of RNA metabolic process	82	3890	0.38	1.4e-14	9606.ENSP00000216225,9606.ENSP00000223095,9606.ENSP00000227507,9606.ENSP00000228872,9606.ENSP00000229307,9606.ENSP00000244745,9606.ENSP00000245479,9606.ENSP00000249373,9606.ENSP00000254958,9606.ENSP00000258149,9606.ENSP00000259915,9606.ENSP00000262160,9606.ENSP00000262904,9606.ENSP00000263121,9606.ENSP00000263734,9606.ENSP00000264709,9606.ENSP00000267163,9606.ENSP00000278836,9606.ENSP00000283921,…	RBX1,SERPINE1,CCND1,CDKN1B,NANOG,SOX4,SOX9,SMO,JAG1,MDM2,POU5F1,SMAD2,E2F3,SMARCB1,EPAS1,DNMT3A,RB1,MYRF,HOXA10,ERCC3,FZD7,WNT4,HDAC11,PPM1D,SOX2,CD28,SP1,SMAD3,MTA1,MTDH,CAV1,ACVR2B,TNFSF13,STAT1,TGFB2,KDM5B,MYO6,XIAP,CD40,SET,PIM1,KLF4,BMI1,KLF5,RREB1,IFNB1,ETS1,PPP3CA,HNF4G,ILK,DDX17,CTNND1,MACC1,NRG1,CDKN1A,IL6,NFATC1,TRAPPC2,SENP1,DHFR,SOX5,RHOA,MYOCD,ESR1,IL10,ERG,CBFB,BRCA1,HDAC2,FLI1,BCLA…
BP	GO:0010243	response to organonitrogen compound	38	876	0.69	1.82e-14	9606.ENSP00000003084,9606.ENSP00000225577,9606.ENSP00000227507,9606.ENSP00000228872,9606.ENSP00000245479,9606.ENSP00000254958,9606.ENSP00000257904,9606.ENSP00000258149,9606.ENSP00000264709,9606.ENSP00000265085,9606.ENSP00000267257,9606.ENSP00000268035,9606.ENSP00000304895,9606.ENSP00000320171,9606.ENSP00000329357,9606.ENSP00000339191,9606.ENSP00000339933,9606.ENSP00000346671,9606.ENSP00000354394,…	CFTR,RPS6KB1,CCND1,CDKN1B,SOX9,JAG1,CDK4,MDM2,DNMT3A,CPEB4,PXN,IGF1R,IRS1,PKM,SP1,CAV1,PKLR,FYN,STAT1,CTGF,CD40,KLF4,IRS2,KLF5,PPP3CA,ITGB1,HRH1,MYO5A,ROCK1,CDKN1A,IL6,DHFR,RHOA,IL10,BRCA1,HDAC2,SOCS2,SOCS7
BP	GO:0001932	regulation of protein phosphorylation	47	1370	0.59	1.94e-14	9606.ENSP00000227507,9606.ENSP00000228872,9606.ENSP00000230990,9606.ENSP00000245479,9606.ENSP00000257904,9606.ENSP00000261023,9606.ENSP00000265371,9606.ENSP00000265734,9606.ENSP00000267163,9606.ENSP00000268035,9606.ENSP00000269141,9606.ENSP00000286201,9606.ENSP00000288368,9606.ENSP00000288602,9606.ENSP00000309968,9606.ENSP00000321345,9606.ENSP00000323588,9606.ENSP00000339191,9606.ENSP00000340361,…	CCND1,CDKN1B,HBEGF,SOX9,CDK4,ITGAV,NRP1,CDK6,RB1,IGF1R,CDH2,FZD7,PREX2,BRAF,ADAM17,IL23R,SOX2,CAV1,ACVR2B,WNK1,FYN,RAC1,TGFBR2,TGFB2,CTGF,CD40,PIM1,KLF4,IFNB1,ILK,BCL2,ROCK1,NRG1,CDKN1A,IL6,CD44,RHOA,MYOCD,HDAC2,ITGB3,ZEB2,YES1,PAK4,VEGFA,MYC,SOCS2,SOCS7
BP	GO:0010648	negative regulation of cell communication	45	1255	0.61	1.98e-14	9606.ENSP00000216225,9606.ENSP00000223095,9606.ENSP00000225577,9606.ENSP00000227507,9606.ENSP00000245479,9606.ENSP00000248594,9606.ENSP00000258149,9606.ENSP00000261023,9606.ENSP00000262160,9606.ENSP00000265371,9606.ENSP00000267163,9606.ENSP00000268035,9606.ENSP00000269141,9606.ENSP00000288368,9606.ENSP00000288602,9606.ENSP00000290167,9606.ENSP00000304895,9606.ENSP00000309968,9606.ENSP00000323588,…	RBX1,SERPINE1,RPS6KB1,CCND1,SOX9,PTPN12,MDM2,ITGAV,SMAD2,NRP1,RB1,IGF1R,CDH2,PREX2,BRAF,WNT4,IRS1,ADAM17,SOX2,SMAD3,CAV1,FYN,TGFBR2,STAT1,TGFB2,DLG5,KLF4,FXN,PPP3CA,ITGB1,BCL2,CTNND1,NRG1,IL6,NFATC1,CD44,RHOA,MYOCD,ESR1,BRCA1,HIF1A,MYC,SOCS2,SOCS7,MUC1
BP	GO:0006807	nitrogen compound metabolic process	126	8349	0.23	2.03e-14	9606.ENSP00000003084,9606.ENSP00000216225,9606.ENSP00000222573,9606.ENSP00000225577,9606.ENSP00000227507,9606.ENSP00000228872,9606.ENSP00000229307,9606.ENSP00000230990,9606.ENSP00000244745,9606.ENSP00000245479,9606.ENSP00000248594,9606.ENSP00000254719,9606.ENSP00000257181,9606.ENSP00000257904,9606.ENSP00000258149,9606.ENSP00000259915,9606.ENSP00000261023,9606.ENSP00000262160,9606.ENSP00000262554,…	CFTR,RBX1,ITGB8,RPS6KB1,CCND1,CDKN1B,NANOG,HBEGF,SOX4,SOX9,PTPN12,RPA1,PRPF38A,CDK4,MDM2,POU5F1,ITGAV,SMAD2,SPTLC1,E2F3,SMARCB1,EPAS1,DNMT3A,MCM2,MSH3,CPEB4,NRP1,CDK6,RB1,IGF1R,NOB1,CDH2,MYRF,HOXA10,ERCC3,BRAF,HDAC11,MAD2L1,IRS1,BMP1,PPM1D,ADAM17,ERCC4,SWAP70,PKM,SOX2,CD28,SP1,SMAD3,MTA1,PKLR,ACVR2B,WNK1,FYN,RAC1,SPTBN1,TGFBR2,STAT1,TGFB2,DTL,KDM5B,ATP1B1,CTGF,BNIP3,NRAS,GPC4,XIAP,SET,PIM1,KLF4,I…
BP	GO:0023057	negative regulation of signaling	45	1258	0.61	2.13e-14	9606.ENSP00000216225,9606.ENSP00000223095,9606.ENSP00000225577,9606.ENSP00000227507,9606.ENSP00000245479,9606.ENSP00000248594,9606.ENSP00000258149,9606.ENSP00000261023,9606.ENSP00000262160,9606.ENSP00000265371,9606.ENSP00000267163,9606.ENSP00000268035,9606.ENSP00000269141,9606.ENSP00000288368,9606.ENSP00000288602,9606.ENSP00000290167,9606.ENSP00000304895,9606.ENSP00000309968,9606.ENSP00000323588,…	RBX1,SERPINE1,RPS6KB1,CCND1,SOX9,PTPN12,MDM2,ITGAV,SMAD2,NRP1,RB1,IGF1R,CDH2,PREX2,BRAF,WNT4,IRS1,ADAM17,SOX2,SMAD3,CAV1,FYN,TGFBR2,STAT1,TGFB2,DLG5,KLF4,FXN,PPP3CA,ITGB1,BCL2,CTNND1,NRG1,IL6,NFATC1,CD44,RHOA,MYOCD,ESR1,BRCA1,HIF1A,MYC,SOCS2,SOCS7,MUC1
BP	GO:0042327	positive regulation of phosphorylation	40	984	0.67	2.13e-14	9606.ENSP00000227507,9606.ENSP00000228872,9606.ENSP00000230990,9606.ENSP00000245479,9606.ENSP00000261023,9606.ENSP00000265371,9606.ENSP00000269141,9606.ENSP00000286201,9606.ENSP00000288602,9606.ENSP00000304895,9606.ENSP00000309968,9606.ENSP00000321345,9606.ENSP00000323588,9606.ENSP00000339191,9606.ENSP00000340361,9606.ENSP00000341292,9606.ENSP00000346671,9606.ENSP00000348461,9606.ENSP00000351905,…	CCND1,CDKN1B,HBEGF,SOX9,ITGAV,NRP1,CDH2,FZD7,BRAF,IRS1,ADAM17,IL23R,SOX2,CAV1,ACVR2B,WNK1,FYN,RAC1,TGFBR2,TGFB2,CTGF,CD40,PIM1,IFNB1,ITSN1,ILK,BCL2,ROCK1,NRG1,CDKN1A,IL6,CD44,RHOA,HDAC2,HIF1A,ITGB3,ZEB2,YES1,PAK4,VEGFA
BP	GO:0045787	positive regulation of cell cycle	26	376	0.9	4.98e-14	9606.ENSP00000225577,9606.ENSP00000227507,9606.ENSP00000228872,9606.ENSP00000244745,9606.ENSP00000257904,9606.ENSP00000258149,9606.ENSP00000267163,9606.ENSP00000290167,9606.ENSP00000296509,9606.ENSP00000308753,9606.ENSP00000309968,9606.ENSP00000324890,9606.ENSP00000355896,9606.ENSP00000355958,9606.ENSP00000356954,9606.ENSP00000360793,9606.ENSP00000362608,9606.ENSP00000384849,9606.ENSP00000393139,…	RPS6KB1,CCND1,CDKN1B,SOX4,CDK4,MDM2,RB1,WNT4,MAD2L1,TMOD3,ADAM17,CD28,TGFB2,DTL,CTGF,KIF20B,PIM1,CDKN1A,CDC7,RHOA,RACGAP1,IL10,BRCA1,EIF4E,HMGA2,MUC1
BP	GO:0030335	positive regulation of cell migration	28	452	0.85	5.04e-14	9606.ENSP00000223095,9606.ENSP00000225577,9606.ENSP00000230990,9606.ENSP00000245479,9606.ENSP00000258149,9606.ENSP00000261023,9606.ENSP00000265371,9606.ENSP00000268035,9606.ENSP00000309968,9606.ENSP00000315630,9606.ENSP00000329357,9606.ENSP00000332973,9606.ENSP00000348461,9606.ENSP00000351905,9606.ENSP00000355896,9606.ENSP00000360793,9606.ENSP00000361359,9606.ENSP00000365016,9606.ENSP00000369270,…	SERPINE1,RPS6KB1,HBEGF,SOX9,MDM2,ITGAV,NRP1,IGF1R,ADAM17,SWAP70,SP1,SMAD3,RAC1,TGFBR2,TGFB2,KIF20B,CD40,IRS2,RREB1,ETS1,ILK,BCL2,IL6,RHOA,HIF1A,ITGB3,VEGFA,CAMK1D
BP	GO:0060485	mesenchyme development	20	187	1.09	5.83e-14	9606.ENSP00000245479,9606.ENSP00000249373,9606.ENSP00000254958,9606.ENSP00000258149,9606.ENSP00000262160,9606.ENSP00000265371,9606.ENSP00000290167,9606.ENSP00000332973,9606.ENSP00000351905,9606.ENSP00000354394,9606.ENSP00000355896,9606.ENSP00000361467,9606.ENSP00000380033,9606.ENSP00000381185,9606.ENSP00000384620,9606.ENSP00000414150,9606.ENSP00000417335,9606.ENSP00000437621,9606.ENSP00000437955,…	SOX9,SMO,JAG1,MDM2,SMAD2,NRP1,WNT4,SMAD3,TGFBR2,STAT1,TGFB2,DLG5,DDX17,BCL2,NRG1,ERG,ROBO2,HMGA2,HIF1A,ZEB2
BP	GO:0016477	cell migration	36	812	0.7	6.1e-14	9606.ENSP00000225577,9606.ENSP00000230990,9606.ENSP00000249373,9606.ENSP00000261023,9606.ENSP00000264741,9606.ENSP00000265371,9606.ENSP00000267257,9606.ENSP00000269141,9606.ENSP00000309968,9606.ENSP00000314897,9606.ENSP00000339191,9606.ENSP00000346671,9606.ENSP00000348461,9606.ENSP00000355361,9606.ENSP00000355896,9606.ENSP00000356790,9606.ENSP00000356954,9606.ENSP00000371798,9606.ENSP00000379350,…	RPS6KB1,HBEGF,SMO,ITGAV,ITGA9,NRP1,PXN,CDH2,ADAM17,ANGPT2,CAV1,FYN,RAC1,CD47,TGFB2,ATP1B1,CTGF,FSCN1,ITGB1,ILK,HRH1,ABCC1,ROCK1,NRG1,IL6,CD44,RHOA,IL10,ERG,HIF1A,ITGB3,ZEB2,YES1,PAK4,VEGFA,SOCS7
BP	GO:0050678	regulation of epithelial cell proliferation	24	311	0.94	6.74e-14	9606.ENSP00000227507,9606.ENSP00000228872,9606.ENSP00000245479,9606.ENSP00000249373,9606.ENSP00000265371,9606.ENSP00000265734,9606.ENSP00000267163,9606.ENSP00000286201,9606.ENSP00000309968,9606.ENSP00000323588,9606.ENSP00000329357,9606.ENSP00000332973,9606.ENSP00000339191,9606.ENSP00000354394,9606.ENSP00000355896,9606.ENSP00000356234,9606.ENSP00000358548,9606.ENSP00000369270,9606.ENSP00000410257,…	CCND1,CDKN1B,SOX9,SMO,NRP1,CDK6,RB1,FZD7,ADAM17,SOX2,SP1,SMAD3,CAV1,STAT1,TGFB2,KDM5B,NRAS,RREB1,SCN5A,IL10,HIF1A,ITGB3,VEGFA,MYC
BP	GO:0010629	negative regulation of gene expression	51	1670	0.54	7.17e-14	9606.ENSP00000222573,9606.ENSP00000223095,9606.ENSP00000227507,9606.ENSP00000228872,9606.ENSP00000245479,9606.ENSP00000249373,9606.ENSP00000258149,9606.ENSP00000259915,9606.ENSP00000262160,9606.ENSP00000264709,9606.ENSP00000265085,9606.ENSP00000267163,9606.ENSP00000290167,9606.ENSP00000306682,9606.ENSP00000323588,9606.ENSP00000324890,9606.ENSP00000332973,9606.ENSP00000338235,9606.ENSP00000339191,…	ITGB8,SERPINE1,CCND1,CDKN1B,SOX9,SMO,MDM2,POU5F1,SMAD2,DNMT3A,CPEB4,RB1,WNT4,PPM1D,SOX2,CD28,SMAD3,MTDH,CAV1,ACVR2B,FYN,STAT1,TGFB2,KDM5B,CTGF,XIAP,SET,KLF4,BMI1,KLF5,RREB1,PPP3CA,DDX17,NRG1,CDKN1A,DHFR,MYOCD,ESR1,CBFB,BRCA1,NAIP,HDAC2,BCLAF1,DICER1,HMGA2,HIF1A,ZEB2,VEGFA,DDX6,MYC,MUC1
BP	GO:0048699	generation of neurons	47	1422	0.58	7.17e-14	9606.ENSP00000244745,9606.ENSP00000245479,9606.ENSP00000249373,9606.ENSP00000254958,9606.ENSP00000258149,9606.ENSP00000264709,9606.ENSP00000265371,9606.ENSP00000265734,9606.ENSP00000267163,9606.ENSP00000269141,9606.ENSP00000285398,9606.ENSP00000286201,9606.ENSP00000288368,9606.ENSP00000290167,9606.ENSP00000298316,9606.ENSP00000305988,9606.ENSP00000323588,9606.ENSP00000341292,9606.ENSP00000346671,…	SOX4,SOX9,SMO,JAG1,MDM2,DNMT3A,NRP1,CDK6,RB1,CDH2,ERCC3,FZD7,PREX2,WNT4,ARF6,ALCAM,SOX2,WNK1,FYN,RAC1,SPTBN1,TGFB2,KIF20B,DLG5,KLF4,IRS2,PPP3CA,ITGB1,ILK,BCL2,ROCK1,NRG1,IL6,DHFR,SOX5,RHOA,RACGAP1,ROBO2,HDAC2,DICER1,HIF1A,ZEB2,PAK4,VEGFA,DDX6,CAMK1D,SOCS2
BP	GO:0006468	protein phosphorylation	38	923	0.67	8.42e-14	9606.ENSP00000216225,9606.ENSP00000225577,9606.ENSP00000227507,9606.ENSP00000228872,9606.ENSP00000230990,9606.ENSP00000245479,9606.ENSP00000257904,9606.ENSP00000261023,9606.ENSP00000262160,9606.ENSP00000265371,9606.ENSP00000265734,9606.ENSP00000268035,9606.ENSP00000285398,9606.ENSP00000288602,9606.ENSP00000304895,9606.ENSP00000306682,9606.ENSP00000340361,9606.ENSP00000341292,9606.ENSP00000346671,…	RBX1,RPS6KB1,CCND1,CDKN1B,HBEGF,SOX9,CDK4,ITGAV,SMAD2,NRP1,CDK6,IGF1R,ERCC3,BRAF,IRS1,PPM1D,ACVR2B,WNK1,FYN,RAC1,SPTBN1,TGFBR2,TGFB2,NRAS,PIM1,IRS2,ILK,BCL2,ROCK1,NRG1,CDKN1A,CDC7,ERG,HMGA2,YES1,PAK4,CAMK1D,MYC
BP	GO:0033993	response to lipid	36	825	0.7	9.43e-14	9606.ENSP00000003084,9606.ENSP00000223095,9606.ENSP00000225577,9606.ENSP00000227507,9606.ENSP00000228872,9606.ENSP00000245479,9606.ENSP00000249373,9606.ENSP00000257904,9606.ENSP00000258149,9606.ENSP00000262160,9606.ENSP00000264709,9606.ENSP00000267163,9606.ENSP00000286201,9606.ENSP00000309968,9606.ENSP00000321345,9606.ENSP00000338235,9606.ENSP00000339191,9606.ENSP00000351905,9606.ENSP00000355896,…	CFTR,SERPINE1,RPS6KB1,CCND1,CDKN1B,SOX9,SMO,CDK4,MDM2,SMAD2,DNMT3A,RB1,FZD7,ADAM17,IL23R,MTDH,CAV1,TGFBR2,TGFB2,CTGF,CD40,PIM1,KLF4,ETS1,HNF4G,DDX17,BCL2,CDKN1A,IL6,RHOA,ESR1,IL10,BRCA1,HDAC2,YES1,SOCS2
BP	GO:0040011	locomotion	42	1144	0.62	9.87e-14	9606.ENSP00000225577,9606.ENSP00000230990,9606.ENSP00000249373,9606.ENSP00000261023,9606.ENSP00000264741,9606.ENSP00000265371,9606.ENSP00000267257,9606.ENSP00000269141,9606.ENSP00000305988,9606.ENSP00000309968,9606.ENSP00000314897,9606.ENSP00000339191,9606.ENSP00000346671,9606.ENSP00000348461,9606.ENSP00000349259,9606.ENSP00000355361,9606.ENSP00000355896,9606.ENSP00000356790,9606.ENSP00000356954,…	RPS6KB1,HBEGF,SMO,ITGAV,ITGA9,NRP1,PXN,CDH2,ALCAM,ADAM17,ANGPT2,CAV1,FYN,RAC1,SPTBN1,CD47,TGFB2,ATP1B1,CTGF,IRS2,FSCN1,ETS1,ITGB1,ILK,HRH1,MYO5A,ABCC1,ROCK1,NRG1,IL6,CD44,RHOA,IL10,ERG,ROBO2,HIF1A,ITGB3,ZEB2,YES1,PAK4,VEGFA,SOCS7
BP	GO:0070848	response to growth factor	29	507	0.81	9.97e-14	9606.ENSP00000225577,9606.ENSP00000245479,9606.ENSP00000248594,9606.ENSP00000258149,9606.ENSP00000259915,9606.ENSP00000262160,9606.ENSP00000265371,9606.ENSP00000267257,9606.ENSP00000290167,9606.ENSP00000314897,9606.ENSP00000323588,9606.ENSP00000332973,9606.ENSP00000339191,9606.ENSP00000340361,9606.ENSP00000346671,9606.ENSP00000351905,9606.ENSP00000355896,9606.ENSP00000356234,9606.ENSP00000356954,…	RPS6KB1,SOX9,PTPN12,MDM2,POU5F1,SMAD2,NRP1,PXN,WNT4,ANGPT2,SOX2,SMAD3,CAV1,ACVR2B,FYN,TGFBR2,TGFB2,KDM5B,CTGF,KLF4,ROCK1,SOX5,CD44,RHOA,IL10,HDAC2,YES1,VEGFA,MYC
BP	GO:0006366	transcription by RNA polymerase II	35	784	0.71	1.24e-13	9606.ENSP00000227507,9606.ENSP00000229307,9606.ENSP00000244745,9606.ENSP00000245479,9606.ENSP00000257904,9606.ENSP00000259915,9606.ENSP00000262160,9606.ENSP00000262904,9606.ENSP00000263734,9606.ENSP00000283921,9606.ENSP00000285398,9606.ENSP00000306682,9606.ENSP00000323588,9606.ENSP00000329357,9606.ENSP00000332973,9606.ENSP00000356954,9606.ENSP00000363804,9606.ENSP00000366915,9606.ENSP00000369270,…	CCND1,NANOG,SOX4,SOX9,CDK4,POU5F1,SMAD2,E2F3,EPAS1,HOXA10,ERCC3,PPM1D,SOX2,SP1,SMAD3,CTGF,KLF4,KLF5,RREB1,ETS1,HNF4G,MACC1,CDKN1A,NFATC1,SOX5,MYOCD,ESR1,ERG,CBFB,FLI1,HMGA2,HIF1A,SP7,ZEB2,MYC
BP	GO:0032879	regulation of localization	63	2524	0.45	1.25e-13	9606.ENSP00000003084,9606.ENSP00000223095,9606.ENSP00000225577,9606.ENSP00000228872,9606.ENSP00000230990,9606.ENSP00000244745,9606.ENSP00000245479,9606.ENSP00000249373,9606.ENSP00000254958,9606.ENSP00000258149,9606.ENSP00000261023,9606.ENSP00000265371,9606.ENSP00000265734,9606.ENSP00000267163,9606.ENSP00000268035,9606.ENSP00000269141,9606.ENSP00000288602,9606.ENSP00000290167,9606.ENSP00000298316,…	CFTR,SERPINE1,RPS6KB1,CDKN1B,HBEGF,SOX4,SOX9,SMO,JAG1,MDM2,ITGAV,NRP1,CDK6,RB1,IGF1R,CDH2,BRAF,WNT4,ARF6,IRS1,ADAM17,ANGPT2,SWAP70,SP1,SMAD3,CAV1,SSX2IP,WNK1,FYN,SRGAP1,RAC1,SPTBN1,TGFBR2,CD47,TGFB2,KDM5B,ATP1B1,MYO6,KIF20B,CD40,DLG5,KLF4,IRS2,RREB1,ETS1,PPP3CA,ITGB1,ILK,BCL2,MYO5A,ROCK1,NRG1,CDKN1A,IL6,RHOA,MYOCD,SCN5A,IL10,HIF1A,ITGB3,YES1,VEGFA,CAMK1D
BP	GO:0071704	organic substance metabolic process	131	9135	0.21	1.25e-13	9606.ENSP00000003084,9606.ENSP00000216225,9606.ENSP00000222573,9606.ENSP00000225577,9606.ENSP00000227507,9606.ENSP00000228872,9606.ENSP00000229307,9606.ENSP00000230990,9606.ENSP00000244745,9606.ENSP00000245479,9606.ENSP00000248594,9606.ENSP00000254719,9606.ENSP00000257181,9606.ENSP00000257904,9606.ENSP00000258149,9606.ENSP00000259915,9606.ENSP00000261023,9606.ENSP00000262160,9606.ENSP00000262554,…	CFTR,RBX1,ITGB8,RPS6KB1,CCND1,CDKN1B,NANOG,HBEGF,SOX4,SOX9,PTPN12,RPA1,PRPF38A,CDK4,MDM2,POU5F1,ITGAV,SMAD2,SPTLC1,E2F3,SMARCB1,EPAS1,DNMT3A,MCM2,MSH3,CPEB4,NRP1,CDK6,RB1,IGF1R,NOB1,CDH2,MYRF,HOXA10,ERCC3,BRAF,WNT4,HDAC11,MAD2L1,IRS1,BMP1,PPM1D,ADAM17,ERCC4,SWAP70,PKM,SOX2,CD28,SP1,SMAD3,MTA1,CAV1,PKLR,ACVR2B,WNK1,FYN,RAC1,SPTBN1,TGFBR2,STAT1,TGFB2,DTL,KDM5B,ATP1B1,CTGF,BNIP3,NRAS,GPC4,XIAP,SET,P…
BP	GO:0001666	response to hypoxia	23	288	0.96	1.27e-13	9606.ENSP00000216225,9606.ENSP00000228872,9606.ENSP00000258149,9606.ENSP00000263734,9606.ENSP00000264709,9606.ENSP00000285398,9606.ENSP00000309968,9606.ENSP00000314897,9606.ENSP00000320171,9606.ENSP00000332973,9606.ENSP00000339191,9606.ENSP00000339933,9606.ENSP00000351905,9606.ENSP00000355896,9606.ENSP00000356790,9606.ENSP00000357625,9606.ENSP00000376436,9606.ENSP00000381185,9606.ENSP00000400175,…	RBX1,CDKN1B,MDM2,EPAS1,DNMT3A,ERCC3,ADAM17,ANGPT2,PKM,SMAD3,CAV1,PKLR,TGFBR2,TGFB2,ATP1B1,BNIP3,ETS1,BCL2,RHOA,MYOCD,HIF1A,VEGFA,MYC
BP	GO:0000082	G1/S transition of mitotic cell cycle	17	123	1.2	1.67e-13	9606.ENSP00000225577,9606.ENSP00000227507,9606.ENSP00000228872,9606.ENSP00000254719,9606.ENSP00000257904,9606.ENSP00000265056,9606.ENSP00000265734,9606.ENSP00000267163,9606.ENSP00000376808,9606.ENSP00000378323,9606.ENSP00000379350,9606.ENSP00000384849,9606.ENSP00000393139,9606.ENSP00000396308,9606.ENSP00000418268,9606.ENSP00000425561,9606.ENSP00000479618	RPS6KB1,CCND1,CDKN1B,RPA1,CDK4,MCM2,CDK6,RB1,CUL5,PPP3CA,ITGB1,CDKN1A,CDC7,DHFR,MCM10,EIF4E,MYC
BP	GO:0060429	epithelium development	40	1055	0.63	1.78e-13	9606.ENSP00000227507,9606.ENSP00000230990,9606.ENSP00000244745,9606.ENSP00000245479,9606.ENSP00000249373,9606.ENSP00000254958,9606.ENSP00000262160,9606.ENSP00000265371,9606.ENSP00000265734,9606.ENSP00000269141,9606.ENSP00000285398,9606.ENSP00000286201,9606.ENSP00000290167,9606.ENSP00000309968,9606.ENSP00000332973,9606.ENSP00000340361,9606.ENSP00000351905,9606.ENSP00000354394,9606.ENSP00000355896,…	CCND1,HBEGF,SOX4,SOX9,SMO,JAG1,SMAD2,NRP1,CDK6,CDH2,ERCC3,FZD7,WNT4,ADAM17,SMAD3,ACVR2B,TGFBR2,STAT1,TGFB2,KDM5B,KIF20B,DLG5,KLF4,KLF5,ILK,BCL2,MYO5A,ROCK1,NRG1,CDKN1A,CD44,RHOA,ESR1,IL10,ROBO2,HDAC2,HIF1A,ZEB2,VEGFA,MYC
BP	GO:0016310	phosphorylation	43	1236	0.6	2.48e-13	9606.ENSP00000216225,9606.ENSP00000225577,9606.ENSP00000227507,9606.ENSP00000228872,9606.ENSP00000230990,9606.ENSP00000245479,9606.ENSP00000257904,9606.ENSP00000261023,9606.ENSP00000262160,9606.ENSP00000265371,9606.ENSP00000265734,9606.ENSP00000268035,9606.ENSP00000285398,9606.ENSP00000288602,9606.ENSP00000304895,9606.ENSP00000306682,9606.ENSP00000320171,9606.ENSP00000324890,9606.ENSP00000339933,…	RBX1,RPS6KB1,CCND1,CDKN1B,HBEGF,SOX9,CDK4,ITGAV,SMAD2,NRP1,CDK6,IGF1R,ERCC3,BRAF,IRS1,PPM1D,PKM,CD28,PKLR,ACVR2B,WNK1,FYN,RAC1,SPTBN1,TGFBR2,TGFB2,NRAS,PIM1,IRS2,ILK,BCL2,ROCK1,NRG1,CDKN1A,CDC7,ESR1,ERG,HMGA2,YES1,PAK4,TAZ,CAMK1D,MYC
BP	GO:0007399	nervous system development	58	2206	0.48	2.65e-13	9606.ENSP00000244745,9606.ENSP00000245479,9606.ENSP00000249373,9606.ENSP00000254958,9606.ENSP00000258149,9606.ENSP00000263121,9606.ENSP00000264709,9606.ENSP00000265371,9606.ENSP00000265734,9606.ENSP00000267163,9606.ENSP00000269141,9606.ENSP00000278836,9606.ENSP00000285398,9606.ENSP00000286201,9606.ENSP00000288368,9606.ENSP00000290167,9606.ENSP00000295757,9606.ENSP00000298316,9606.ENSP00000305988,…	SOX4,SOX9,SMO,JAG1,MDM2,SMARCB1,DNMT3A,NRP1,CDK6,RB1,CDH2,MYRF,ERCC3,FZD7,PREX2,WNT4,HDAC11,ARF6,ALCAM,SOX2,WNK1,FYN,RAC1,SPTBN1,TGFBR2,TGFB2,BNIP3,KIF20B,DLG5,KLF4,IRS2,ETS1,PPP3CA,ITGB1,ILK,BCL2,CTNND1,MYO5A,ROCK1,NRG1,IL6,DHFR,SOX5,RHOA,RACGAP1,SCN5A,ROBO2,NAIP,HDAC2,DICER1,HIF1A,ZEB2,PAK4,VEGFA,DDX6,CAMK1D,SOCS2,SOCS7
BP	GO:0048870	cell motility	37	914	0.66	3.15e-13	9606.ENSP00000225577,9606.ENSP00000230990,9606.ENSP00000249373,9606.ENSP00000261023,9606.ENSP00000264741,9606.ENSP00000265371,9606.ENSP00000267257,9606.ENSP00000269141,9606.ENSP00000309968,9606.ENSP00000314897,9606.ENSP00000339191,9606.ENSP00000346671,9606.ENSP00000348461,9606.ENSP00000355361,9606.ENSP00000355896,9606.ENSP00000356790,9606.ENSP00000356954,9606.ENSP00000371798,9606.ENSP00000376436,…	RPS6KB1,HBEGF,SMO,ITGAV,ITGA9,NRP1,PXN,CDH2,ADAM17,ANGPT2,CAV1,FYN,RAC1,CD47,TGFB2,ATP1B1,CTGF,FSCN1,ETS1,ITGB1,ILK,HRH1,ABCC1,ROCK1,NRG1,IL6,CD44,RHOA,IL10,ERG,HIF1A,ITGB3,ZEB2,YES1,PAK4,VEGFA,SOCS7
BP	GO:0051248	negative regulation of protein metabolic process	40	1075	0.63	3.15e-13	9606.ENSP00000223095,9606.ENSP00000228872,9606.ENSP00000230990,9606.ENSP00000244745,9606.ENSP00000257904,9606.ENSP00000258149,9606.ENSP00000261023,9606.ENSP00000263121,9606.ENSP00000265085,9606.ENSP00000265734,9606.ENSP00000267163,9606.ENSP00000268035,9606.ENSP00000288368,9606.ENSP00000296509,9606.ENSP00000315630,9606.ENSP00000332973,9606.ENSP00000339191,9606.ENSP00000341292,9606.ENSP00000346671,…	SERPINE1,CDKN1B,HBEGF,SOX4,CDK4,MDM2,ITGAV,SMARCB1,CPEB4,CDK6,RB1,IGF1R,PREX2,MAD2L1,SWAP70,SMAD3,CAV1,WNK1,FYN,XIAP,SET,KLF4,ILK,ROCK1,NRG1,CDKN1A,IL6,SENP1,DHFR,CD44,MYOCD,IL10,BRCA1,NAIP,HDAC2,ITGB3,VEGFA,MYC,SOCS2,SOCS7
BP	GO:0009890	negative regulation of biosynthetic process	47	1501	0.55	4.55e-13	9606.ENSP00000227507,9606.ENSP00000228872,9606.ENSP00000229307,9606.ENSP00000230990,9606.ENSP00000245479,9606.ENSP00000249373,9606.ENSP00000258149,9606.ENSP00000259915,9606.ENSP00000261023,9606.ENSP00000262160,9606.ENSP00000264709,9606.ENSP00000265085,9606.ENSP00000267163,9606.ENSP00000290167,9606.ENSP00000306682,9606.ENSP00000323588,9606.ENSP00000332973,9606.ENSP00000333633,9606.ENSP00000338235,…	CCND1,CDKN1B,NANOG,HBEGF,SOX9,SMO,MDM2,POU5F1,ITGAV,SMAD2,DNMT3A,CPEB4,RB1,WNT4,PPM1D,SOX2,SMAD3,MTA1,MTDH,CAV1,ACVR2B,FYN,STAT1,KDM5B,SET,KLF4,BMI1,KLF5,RREB1,NRG1,IL6,DHFR,RHOA,MYOCD,ESR1,IL10,CBFB,BRCA1,HDAC2,BCLAF1,DICER1,HMGA2,ITGB3,ZEB2,VEGFA,MYC,MUC1
BP	GO:0045765	regulation of angiogenesis	22	277	0.96	5.45e-13	9606.ENSP00000222573,9606.ENSP00000223095,9606.ENSP00000265371,9606.ENSP00000314897,9606.ENSP00000329357,9606.ENSP00000338235,9606.ENSP00000351905,9606.ENSP00000354394,9606.ENSP00000355896,9606.ENSP00000361359,9606.ENSP00000363804,9606.ENSP00000376436,9606.ENSP00000379350,9606.ENSP00000382697,9606.ENSP00000385675,9606.ENSP00000400175,9606.ENSP00000412237,9606.ENSP00000418960,9606.ENSP00000437621,…	ITGB8,SERPINE1,NRP1,ANGPT2,SP1,MTDH,TGFBR2,STAT1,TGFB2,CD40,KLF4,ETS1,ITGB1,ROCK1,IL6,RHOA,IL10,BRCA1,HMGA2,HIF1A,PAK4,VEGFA
BP	GO:0009611	response to wounding	29	547	0.78	5.71e-13	9606.ENSP00000225577,9606.ENSP00000230990,9606.ENSP00000248594,9606.ENSP00000259915,9606.ENSP00000262160,9606.ENSP00000264741,9606.ENSP00000265371,9606.ENSP00000286201,9606.ENSP00000309968,9606.ENSP00000320171,9606.ENSP00000323588,9606.ENSP00000332973,9606.ENSP00000346671,9606.ENSP00000348461,9606.ENSP00000351905,9606.ENSP00000355896,9606.ENSP00000356954,9606.ENSP00000361359,9606.ENSP00000369581,…	RPS6KB1,HBEGF,PTPN12,POU5F1,SMAD2,ITGA9,NRP1,FZD7,ADAM17,PKM,SOX2,SMAD3,FYN,RAC1,TGFBR2,TGFB2,CTGF,CD40,IFNB1,ETS1,BCL2,NRG1,IL6,DHFR,CD44,RHOA,HDAC2,HIF1A,ITGB3
BP	GO:0045596	negative regulation of cell differentiation	32	683	0.73	5.71e-13	9606.ENSP00000227507,9606.ENSP00000245479,9606.ENSP00000249373,9606.ENSP00000254958,9606.ENSP00000258149,9606.ENSP00000261023,9606.ENSP00000265371,9606.ENSP00000265734,9606.ENSP00000267163,9606.ENSP00000286201,9606.ENSP00000290167,9606.ENSP00000298316,9606.ENSP00000323588,9606.ENSP00000332973,9606.ENSP00000339191,9606.ENSP00000354394,9606.ENSP00000355896,9606.ENSP00000369581,9606.ENSP00000378323,…	CCND1,SOX9,SMO,JAG1,MDM2,ITGAV,NRP1,CDK6,RB1,FZD7,WNT4,ARF6,SOX2,SMAD3,CAV1,STAT1,TGFB2,IFNB1,PPP3CA,ITGB1,BCL2,NRG1,IL6,NFATC1,RHOA,MYOCD,CBFB,HDAC2,DICER1,ITGB3,DDX6,MYC
BP	GO:0001934	positive regulation of protein phosphorylation	37	941	0.65	7.2e-13	9606.ENSP00000227507,9606.ENSP00000228872,9606.ENSP00000230990,9606.ENSP00000245479,9606.ENSP00000261023,9606.ENSP00000265371,9606.ENSP00000269141,9606.ENSP00000286201,9606.ENSP00000288602,9606.ENSP00000309968,9606.ENSP00000321345,9606.ENSP00000323588,9606.ENSP00000339191,9606.ENSP00000340361,9606.ENSP00000341292,9606.ENSP00000346671,9606.ENSP00000348461,9606.ENSP00000351905,9606.ENSP00000355896,…	CCND1,CDKN1B,HBEGF,SOX9,ITGAV,NRP1,CDH2,FZD7,BRAF,ADAM17,IL23R,SOX2,CAV1,ACVR2B,WNK1,FYN,RAC1,TGFBR2,TGFB2,CTGF,CD40,PIM1,IFNB1,ILK,BCL2,ROCK1,NRG1,CDKN1A,IL6,CD44,RHOA,HDAC2,ITGB3,ZEB2,YES1,PAK4,VEGFA
BP	GO:0007167	enzyme linked receptor protein signaling pathway	32	698	0.72	9.96e-13	9606.ENSP00000230990,9606.ENSP00000245479,9606.ENSP00000248594,9606.ENSP00000259915,9606.ENSP00000261023,9606.ENSP00000262160,9606.ENSP00000265371,9606.ENSP00000267257,9606.ENSP00000268035,9606.ENSP00000304895,9606.ENSP00000309968,9606.ENSP00000314897,9606.ENSP00000332973,9606.ENSP00000340361,9606.ENSP00000346671,9606.ENSP00000348461,9606.ENSP00000349259,9606.ENSP00000351905,9606.ENSP00000355896,…	HBEGF,SOX9,PTPN12,POU5F1,ITGAV,SMAD2,NRP1,PXN,IGF1R,IRS1,ADAM17,ANGPT2,SMAD3,ACVR2B,FYN,RAC1,SPTBN1,TGFBR2,TGFB2,CTGF,IRS2,ITSN1,CUL5,GIT1,ROCK1,NRG1,RHOA,ITGB3,YES1,VEGFA,SOCS2,SOCS7
BP	GO:0045786	negative regulation of cell cycle	28	517	0.79	1e-12	9606.ENSP00000216225,9606.ENSP00000227507,9606.ENSP00000228872,9606.ENSP00000244745,9606.ENSP00000257904,9606.ENSP00000258149,9606.ENSP00000265734,9606.ENSP00000267163,9606.ENSP00000296509,9606.ENSP00000323588,9606.ENSP00000332973,9606.ENSP00000355896,9606.ENSP00000355958,9606.ENSP00000360793,9606.ENSP00000363804,9606.ENSP00000365851,9606.ENSP00000376436,9606.ENSP00000376808,9606.ENSP00000379975,…	RBX1,CCND1,CDKN1B,SOX4,CDK4,MDM2,CDK6,RB1,MAD2L1,SOX2,SMAD3,TGFB2,DTL,KIF20B,KLF4,BMI1,ETS1,CUL5,ILK,BCL2,CDKN1A,CDC7,MYOCD,IL10,BRCA1,HMGA2,MYC,MUC1
BP	GO:0009725	response to hormone	35	854	0.67	1.25e-12	9606.ENSP00000225577,9606.ENSP00000227507,9606.ENSP00000228872,9606.ENSP00000257904,9606.ENSP00000258149,9606.ENSP00000264709,9606.ENSP00000267163,9606.ENSP00000267257,9606.ENSP00000268035,9606.ENSP00000304895,9606.ENSP00000320171,9606.ENSP00000329357,9606.ENSP00000339191,9606.ENSP00000339933,9606.ENSP00000346671,9606.ENSP00000351905,9606.ENSP00000354394,9606.ENSP00000355896,9606.ENSP00000356954,…	RPS6KB1,CCND1,CDKN1B,CDK4,MDM2,DNMT3A,RB1,PXN,IGF1R,IRS1,PKM,SP1,CAV1,PKLR,FYN,TGFBR2,STAT1,TGFB2,CTGF,IRS2,ETS1,HNF4G,DDX17,BCL2,MYO5A,ROCK1,CDKN1A,IL6,RHOA,ESR1,IL10,ROBO2,BRCA1,SOCS2,SOCS7
BP	GO:0009605	response to external stimulus	56	2152	0.47	1.33e-12	9606.ENSP00000223095,9606.ENSP00000225577,9606.ENSP00000227507,9606.ENSP00000230990,9606.ENSP00000245479,9606.ENSP00000257904,9606.ENSP00000258149,9606.ENSP00000261023,9606.ENSP00000264709,9606.ENSP00000264741,9606.ENSP00000265085,9606.ENSP00000265371,9606.ENSP00000265734,9606.ENSP00000290167,9606.ENSP00000305988,9606.ENSP00000306682,9606.ENSP00000309968,9606.ENSP00000314897,9606.ENSP00000320171,…	SERPINE1,RPS6KB1,CCND1,HBEGF,SOX9,CDK4,MDM2,ITGAV,DNMT3A,ITGA9,CPEB4,NRP1,CDK6,WNT4,ALCAM,PPM1D,ADAM17,ANGPT2,PKM,IL23R,SMAD3,MTA1,MTDH,CAV1,PKLR,FYN,RAC1,SPTBN1,TGFBR2,STAT1,CD47,TGFB2,BNIP3,CD40,PIM1,IRS2,IFNB1,ETS1,DDX17,HRH1,BCL2,ABCC1,NRG1,CDKN1A,IL6,CD44,RHOA,MYOCD,IL10,ROBO2,NAIP,HDAC2,HMGA2,ITGB3,YES1,VEGFA
BP	GO:0010558	negative regulation of macromolecule biosynthetic process	45	1425	0.56	1.37e-12	9606.ENSP00000227507,9606.ENSP00000228872,9606.ENSP00000229307,9606.ENSP00000230990,9606.ENSP00000245479,9606.ENSP00000249373,9606.ENSP00000258149,9606.ENSP00000259915,9606.ENSP00000261023,9606.ENSP00000262160,9606.ENSP00000264709,9606.ENSP00000265085,9606.ENSP00000267163,9606.ENSP00000290167,9606.ENSP00000306682,9606.ENSP00000323588,9606.ENSP00000332973,9606.ENSP00000333633,9606.ENSP00000338235,…	CCND1,CDKN1B,NANOG,HBEGF,SOX9,SMO,MDM2,POU5F1,ITGAV,SMAD2,DNMT3A,CPEB4,RB1,WNT4,PPM1D,SOX2,SMAD3,MTA1,MTDH,CAV1,ACVR2B,STAT1,KDM5B,SET,KLF4,BMI1,KLF5,RREB1,NRG1,IL6,DHFR,MYOCD,ESR1,IL10,CBFB,BRCA1,HDAC2,BCLAF1,DICER1,HMGA2,ITGB3,ZEB2,VEGFA,MYC,MUC1
BP	GO:1901699	cellular response to nitrogen compound	29	568	0.76	1.37e-12	9606.ENSP00000003084,9606.ENSP00000225577,9606.ENSP00000245479,9606.ENSP00000257904,9606.ENSP00000258149,9606.ENSP00000262160,9606.ENSP00000264709,9606.ENSP00000265085,9606.ENSP00000267257,9606.ENSP00000268035,9606.ENSP00000304895,9606.ENSP00000320171,9606.ENSP00000329357,9606.ENSP00000332973,9606.ENSP00000339191,9606.ENSP00000339933,9606.ENSP00000346671,9606.ENSP00000354394,9606.ENSP00000363804,…	CFTR,RPS6KB1,SOX9,CDK4,MDM2,SMAD2,DNMT3A,CPEB4,PXN,IGF1R,IRS1,PKM,SP1,SMAD3,CAV1,PKLR,FYN,STAT1,KLF4,IRS2,KLF5,IFNB1,HRH1,MYO5A,BRCA1,HDAC2,DICER1,SOCS2,SOCS7
BP	GO:0072359	circulatory system development	34	807	0.68	1.41e-12	9606.ENSP00000222573,9606.ENSP00000223095,9606.ENSP00000244745,9606.ENSP00000245479,9606.ENSP00000249373,9606.ENSP00000254958,9606.ENSP00000258149,9606.ENSP00000259915,9606.ENSP00000261023,9606.ENSP00000262160,9606.ENSP00000263734,9606.ENSP00000265371,9606.ENSP00000267163,9606.ENSP00000269141,9606.ENSP00000314897,9606.ENSP00000332973,9606.ENSP00000339191,9606.ENSP00000340361,9606.ENSP00000351905,…	ITGB8,SERPINE1,SOX4,SOX9,SMO,JAG1,MDM2,POU5F1,ITGAV,SMAD2,EPAS1,NRP1,RB1,CDH2,ANGPT2,SMAD3,CAV1,ACVR2B,TGFBR2,TGFB2,CTGF,KLF5,ETS1,ITGB1,ILK,NRG1,MYOCD,SCN5A,ERG,ROBO2,HIF1A,ITGB3,TAZ,VEGFA
BP	GO:0044238	primary metabolic process	126	8808	0.21	1.94e-12	9606.ENSP00000003084,9606.ENSP00000216225,9606.ENSP00000222573,9606.ENSP00000225577,9606.ENSP00000227507,9606.ENSP00000228872,9606.ENSP00000229307,9606.ENSP00000230990,9606.ENSP00000244745,9606.ENSP00000245479,9606.ENSP00000248594,9606.ENSP00000254719,9606.ENSP00000257181,9606.ENSP00000257904,9606.ENSP00000258149,9606.ENSP00000259915,9606.ENSP00000261023,9606.ENSP00000262160,9606.ENSP00000262554,…	CFTR,RBX1,ITGB8,RPS6KB1,CCND1,CDKN1B,NANOG,HBEGF,SOX4,SOX9,PTPN12,RPA1,PRPF38A,CDK4,MDM2,POU5F1,ITGAV,SMAD2,SPTLC1,E2F3,SMARCB1,EPAS1,DNMT3A,MCM2,MSH3,CPEB4,NRP1,CDK6,RB1,IGF1R,NOB1,CDH2,MYRF,HOXA10,ERCC3,BRAF,WNT4,HDAC11,MAD2L1,IRS1,BMP1,PPM1D,ADAM17,ERCC4,SWAP70,PKM,SOX2,CD28,SP1,SMAD3,MTA1,CAV1,PKLR,ACVR2B,WNK1,FYN,RAC1,SPTBN1,TGFBR2,STAT1,TGFB2,DTL,KDM5B,ATP1B1,CTGF,BNIP3,NRAS,GPC4,XIAP,SET,P…
BP	GO:0007049	cell cycle	42	1263	0.58	2.17e-12	9606.ENSP00000225577,9606.ENSP00000227507,9606.ENSP00000228872,9606.ENSP00000244745,9606.ENSP00000254719,9606.ENSP00000257904,9606.ENSP00000258149,9606.ENSP00000262904,9606.ENSP00000263121,9606.ENSP00000264709,9606.ENSP00000265056,9606.ENSP00000265734,9606.ENSP00000267163,9606.ENSP00000296509,9606.ENSP00000298316,9606.ENSP00000306682,9606.ENSP00000310520,9606.ENSP00000323588,9606.ENSP00000332973,…	RPS6KB1,CCND1,CDKN1B,SOX4,RPA1,CDK4,MDM2,E2F3,SMARCB1,DNMT3A,MCM2,CDK6,RB1,MAD2L1,ARF6,PPM1D,ERCC4,SOX2,SMAD3,SSX2IP,SPTBN1,TGFB2,KIF20B,PIM1,NEDD9,CUL5,PPP3CA,ITGB1,ILK,CDKN1A,CDC7,DHFR,RHOA,RACGAP1,MCM10,BRCA1,EIF4E,HMGA2,PAK4,MYC,MIS12,MUC1
BP	GO:0008152	metabolic process	132	9569	0.2	2.42e-12	9606.ENSP00000003084,9606.ENSP00000216225,9606.ENSP00000222573,9606.ENSP00000225577,9606.ENSP00000227507,9606.ENSP00000228872,9606.ENSP00000229307,9606.ENSP00000230990,9606.ENSP00000244745,9606.ENSP00000245479,9606.ENSP00000248594,9606.ENSP00000254719,9606.ENSP00000257181,9606.ENSP00000257904,9606.ENSP00000258149,9606.ENSP00000259915,9606.ENSP00000261023,9606.ENSP00000262160,9606.ENSP00000262554,…	CFTR,RBX1,ITGB8,RPS6KB1,CCND1,CDKN1B,NANOG,HBEGF,SOX4,SOX9,PTPN12,RPA1,PRPF38A,CDK4,MDM2,POU5F1,ITGAV,SMAD2,SPTLC1,E2F3,SMARCB1,EPAS1,DNMT3A,MCM2,MSH3,CPEB4,NRP1,CDK6,RB1,IGF1R,NOB1,CDH2,MYRF,VPS51,HOXA10,ERCC3,BRAF,WNT4,HDAC11,MAD2L1,IRS1,BMP1,PPM1D,ADAM17,ERCC4,SWAP70,PKM,SOX2,CD28,SP1,SMAD3,MTA1,CAV1,PKLR,ACVR2B,WNK1,FYN,RAC1,SPTBN1,TGFBR2,STAT1,TGFB2,DTL,KDM5B,ATP1B1,CTGF,BNIP3,NRAS,GPC4,XIAP…
BP	GO:0002009	morphogenesis of an epithelium	25	414	0.84	2.59e-12	9606.ENSP00000230990,9606.ENSP00000244745,9606.ENSP00000245479,9606.ENSP00000249373,9606.ENSP00000254958,9606.ENSP00000265371,9606.ENSP00000290167,9606.ENSP00000309968,9606.ENSP00000332973,9606.ENSP00000351905,9606.ENSP00000355896,9606.ENSP00000356234,9606.ENSP00000360793,9606.ENSP00000361467,9606.ENSP00000363804,9606.ENSP00000379975,9606.ENSP00000381185,9606.ENSP00000398632,9606.ENSP00000400175,…	HBEGF,SOX4,SOX9,SMO,JAG1,NRP1,WNT4,ADAM17,SMAD3,TGFBR2,TGFB2,KDM5B,KIF20B,DLG5,KLF4,ILK,BCL2,CD44,RHOA,ESR1,IL10,HIF1A,ZEB2,VEGFA,MYC
BP	GO:0051241	negative regulation of multicellular organismal process	39	1098	0.61	2.73e-12	9606.ENSP00000223095,9606.ENSP00000228872,9606.ENSP00000245479,9606.ENSP00000249373,9606.ENSP00000254958,9606.ENSP00000258149,9606.ENSP00000265371,9606.ENSP00000265734,9606.ENSP00000286201,9606.ENSP00000290167,9606.ENSP00000298316,9606.ENSP00000314897,9606.ENSP00000321345,9606.ENSP00000323588,9606.ENSP00000332973,9606.ENSP00000341292,9606.ENSP00000348461,9606.ENSP00000351905,9606.ENSP00000354394,…	SERPINE1,CDKN1B,SOX9,SMO,JAG1,MDM2,NRP1,CDK6,FZD7,WNT4,ARF6,ANGPT2,IL23R,SOX2,SMAD3,WNK1,RAC1,TGFBR2,STAT1,TGFB2,KLF4,IFNB1,PPP3CA,BCL2,ROCK1,NRG1,IL6,NFATC1,RHOA,MYOCD,IL10,CBFB,ROBO2,HDAC2,DICER1,HIF1A,DDX6,MYC,SOCS2
BP	GO:1904018	positive regulation of vasculature development	18	179	1.06	3.34e-12	9606.ENSP00000222573,9606.ENSP00000223095,9606.ENSP00000265371,9606.ENSP00000314897,9606.ENSP00000329357,9606.ENSP00000338235,9606.ENSP00000351905,9606.ENSP00000361359,9606.ENSP00000363804,9606.ENSP00000376436,9606.ENSP00000379350,9606.ENSP00000401678,9606.ENSP00000412237,9606.ENSP00000418960,9606.ENSP00000437621,9606.ENSP00000437955,9606.ENSP00000469413,9606.ENSP00000478570	ITGB8,SERPINE1,NRP1,ANGPT2,SP1,MTDH,TGFBR2,CD40,KLF4,ETS1,ITGB1,MYOCD,IL10,BRCA1,HMGA2,HIF1A,PAK4,VEGFA
BP	GO:0022402	cell cycle process	35	890	0.65	3.78e-12	9606.ENSP00000225577,9606.ENSP00000227507,9606.ENSP00000228872,9606.ENSP00000244745,9606.ENSP00000254719,9606.ENSP00000257904,9606.ENSP00000258149,9606.ENSP00000265056,9606.ENSP00000265734,9606.ENSP00000267163,9606.ENSP00000296509,9606.ENSP00000306682,9606.ENSP00000310520,9606.ENSP00000323588,9606.ENSP00000332973,9606.ENSP00000340279,9606.ENSP00000349259,9606.ENSP00000355896,9606.ENSP00000360793,…	RPS6KB1,CCND1,CDKN1B,SOX4,RPA1,CDK4,MDM2,MCM2,CDK6,RB1,MAD2L1,PPM1D,ERCC4,SOX2,SMAD3,SSX2IP,SPTBN1,TGFB2,KIF20B,CUL5,PPP3CA,ITGB1,ILK,CDKN1A,CDC7,DHFR,RHOA,RACGAP1,MCM10,BRCA1,EIF4E,HMGA2,MYC,MIS12,MUC1
BP	GO:0006464	cellular protein modification process	66	2999	0.4	6.64e-12	9606.ENSP00000003084,9606.ENSP00000216225,9606.ENSP00000225577,9606.ENSP00000227507,9606.ENSP00000228872,9606.ENSP00000230990,9606.ENSP00000245479,9606.ENSP00000248594,9606.ENSP00000257904,9606.ENSP00000258149,9606.ENSP00000261023,9606.ENSP00000262160,9606.ENSP00000263734,9606.ENSP00000265371,9606.ENSP00000265734,9606.ENSP00000268035,9606.ENSP00000269141,9606.ENSP00000285398,9606.ENSP00000288602,…	CFTR,RBX1,RPS6KB1,CCND1,CDKN1B,HBEGF,SOX9,PTPN12,CDK4,MDM2,ITGAV,SMAD2,EPAS1,NRP1,CDK6,IGF1R,CDH2,ERCC3,BRAF,HDAC11,IRS1,PPM1D,SMAD3,MTA1,ACVR2B,WNK1,FYN,RAC1,SPTBN1,TGFBR2,TGFB2,DTL,KDM5B,NRAS,XIAP,PIM1,IRS2,BMI1,FXN,CUL5,PPP3CA,ILK,BCL2,ROCK1,NRG1,CDKN1A,IL6,CDC7,SENP1,PTPN13,RHOA,ESR1,ERG,CBFB,BRCA1,NAIP,HDAC2,HMGA2,HIF1A,YES1,PAK4,CAMK1D,MYC,SOCS2,SOCS7,MUC1
BP	GO:1903047	mitotic cell cycle process	28	564	0.75	7.08e-12	9606.ENSP00000225577,9606.ENSP00000227507,9606.ENSP00000228872,9606.ENSP00000244745,9606.ENSP00000254719,9606.ENSP00000257904,9606.ENSP00000258149,9606.ENSP00000265056,9606.ENSP00000265734,9606.ENSP00000267163,9606.ENSP00000296509,9606.ENSP00000306682,9606.ENSP00000349259,9606.ENSP00000376808,9606.ENSP00000378323,9606.ENSP00000379350,9606.ENSP00000384849,9606.ENSP00000393139,9606.ENSP00000396308,…	RPS6KB1,CCND1,CDKN1B,SOX4,RPA1,CDK4,MDM2,MCM2,CDK6,RB1,MAD2L1,PPM1D,SPTBN1,CUL5,PPP3CA,ITGB1,CDKN1A,CDC7,DHFR,RHOA,RACGAP1,MCM10,BRCA1,EIF4E,HMGA2,MYC,MIS12,MUC1
BP	GO:0071363	cellular response to growth factor stimulus	26	477	0.79	7.23e-12	9606.ENSP00000225577,9606.ENSP00000245479,9606.ENSP00000248594,9606.ENSP00000258149,9606.ENSP00000259915,9606.ENSP00000262160,9606.ENSP00000265371,9606.ENSP00000267257,9606.ENSP00000290167,9606.ENSP00000314897,9606.ENSP00000332973,9606.ENSP00000339191,9606.ENSP00000340361,9606.ENSP00000346671,9606.ENSP00000351905,9606.ENSP00000355896,9606.ENSP00000356234,9606.ENSP00000356954,9606.ENSP00000363804,…	RPS6KB1,SOX9,PTPN12,MDM2,POU5F1,SMAD2,NRP1,PXN,WNT4,ANGPT2,SMAD3,CAV1,ACVR2B,FYN,TGFBR2,TGFB2,KDM5B,CTGF,KLF4,SOX5,CD44,RHOA,IL10,HDAC2,YES1,VEGFA
BP	GO:0045766	positive regulation of angiogenesis	17	162	1.08	8.48e-12	9606.ENSP00000222573,9606.ENSP00000223095,9606.ENSP00000265371,9606.ENSP00000314897,9606.ENSP00000329357,9606.ENSP00000338235,9606.ENSP00000351905,9606.ENSP00000361359,9606.ENSP00000363804,9606.ENSP00000376436,9606.ENSP00000379350,9606.ENSP00000412237,9606.ENSP00000418960,9606.ENSP00000437621,9606.ENSP00000437955,9606.ENSP00000469413,9606.ENSP00000478570	ITGB8,SERPINE1,NRP1,ANGPT2,SP1,MTDH,TGFBR2,CD40,KLF4,ETS1,ITGB1,IL10,BRCA1,HMGA2,HIF1A,PAK4,VEGFA
BP	GO:0043085	positive regulation of catalytic activity	43	1381	0.55	8.52e-12	9606.ENSP00000227507,9606.ENSP00000228872,9606.ENSP00000265081,9606.ENSP00000265371,9606.ENSP00000288368,9606.ENSP00000288602,9606.ENSP00000290167,9606.ENSP00000304895,9606.ENSP00000309968,9606.ENSP00000321345,9606.ENSP00000332973,9606.ENSP00000339191,9606.ENSP00000340361,9606.ENSP00000341292,9606.ENSP00000346671,9606.ENSP00000347198,9606.ENSP00000351905,9606.ENSP00000355896,9606.ENSP00000356790,…	CCND1,CDKN1B,MSH3,NRP1,PREX2,BRAF,WNT4,IRS1,ADAM17,IL23R,SMAD3,CAV1,ACVR2B,WNK1,FYN,SRGAP1,TGFBR2,TGFB2,ATP1B1,CTGF,CD40,PIM1,KLF4,BMI1,FXN,ITSN1,GIT1,ITGB1,ILK,BCL2,NRG1,CDKN1A,SENP1,DHFR,RHOA,RACGAP1,ESR1,HIF1A,ITGB3,ZEB2,PAK4,VEGFA,MYC
BP	GO:0009887	animal organ morphogenesis	34	865	0.65	8.74e-12	9606.ENSP00000223095,9606.ENSP00000244745,9606.ENSP00000245479,9606.ENSP00000249373,9606.ENSP00000254958,9606.ENSP00000258149,9606.ENSP00000262160,9606.ENSP00000265371,9606.ENSP00000269141,9606.ENSP00000288602,9606.ENSP00000290167,9606.ENSP00000305714,9606.ENSP00000332973,9606.ENSP00000339191,9606.ENSP00000340361,9606.ENSP00000351905,9606.ENSP00000355896,9606.ENSP00000356234,9606.ENSP00000356954,…	SERPINE1,SOX4,SOX9,SMO,JAG1,MDM2,SMAD2,NRP1,CDH2,BRAF,WNT4,BMP1,SMAD3,CAV1,ACVR2B,TGFBR2,TGFB2,KDM5B,CTGF,DLG5,ILK,BCL2,MYO5A,NRG1,RHOA,ESR1,SCN5A,ERG,ROBO2,HDAC2,FLI1,HIF1A,VEGFA,MYC
BP	GO:0043412	macromolecule modification	68	3197	0.38	1.13e-11	9606.ENSP00000003084,9606.ENSP00000216225,9606.ENSP00000225577,9606.ENSP00000227507,9606.ENSP00000228872,9606.ENSP00000230990,9606.ENSP00000245479,9606.ENSP00000248594,9606.ENSP00000257904,9606.ENSP00000258149,9606.ENSP00000261023,9606.ENSP00000262160,9606.ENSP00000263734,9606.ENSP00000264709,9606.ENSP00000265371,9606.ENSP00000265734,9606.ENSP00000268035,9606.ENSP00000269141,9606.ENSP00000285398,…	CFTR,RBX1,RPS6KB1,CCND1,CDKN1B,HBEGF,SOX9,PTPN12,CDK4,MDM2,ITGAV,SMAD2,EPAS1,DNMT3A,NRP1,CDK6,IGF1R,CDH2,ERCC3,BRAF,HDAC11,IRS1,PPM1D,SMAD3,MTA1,ACVR2B,WNK1,FYN,RAC1,SPTBN1,TGFBR2,TGFB2,DTL,KDM5B,NRAS,XIAP,PIM1,IRS2,BMI1,FXN,CUL5,PPP3CA,ILK,BCL2,ROCK1,NRG1,CDKN1A,IL6,CDC7,SENP1,PTPN13,RHOA,ESR1,ERG,CBFB,BRCA1,NAIP,HDAC2,HMGA2,HIF1A,YES1,PAK4,CAMK1D,MYC,SOCS2,SOCS7,CHD1,MUC1
BP	GO:0000278	mitotic cell cycle	29	628	0.72	1.38e-11	9606.ENSP00000225577,9606.ENSP00000227507,9606.ENSP00000228872,9606.ENSP00000244745,9606.ENSP00000254719,9606.ENSP00000257904,9606.ENSP00000258149,9606.ENSP00000264709,9606.ENSP00000265056,9606.ENSP00000265734,9606.ENSP00000267163,9606.ENSP00000296509,9606.ENSP00000306682,9606.ENSP00000349259,9606.ENSP00000376808,9606.ENSP00000378323,9606.ENSP00000379350,9606.ENSP00000384849,9606.ENSP00000393139,…	RPS6KB1,CCND1,CDKN1B,SOX4,RPA1,CDK4,MDM2,DNMT3A,MCM2,CDK6,RB1,MAD2L1,PPM1D,SPTBN1,CUL5,PPP3CA,ITGB1,CDKN1A,CDC7,DHFR,RHOA,RACGAP1,MCM10,BRCA1,EIF4E,HMGA2,MYC,MIS12,MUC1
BP	GO:0002376	immune system process	57	2370	0.44	1.71e-11	9606.ENSP00000225577,9606.ENSP00000244745,9606.ENSP00000254958,9606.ENSP00000261023,9606.ENSP00000263734,9606.ENSP00000264741,9606.ENSP00000265081,9606.ENSP00000267163,9606.ENSP00000268035,9606.ENSP00000286201,9606.ENSP00000290167,9606.ENSP00000305988,9606.ENSP00000308753,9606.ENSP00000309968,9606.ENSP00000314897,9606.ENSP00000315630,9606.ENSP00000320171,9606.ENSP00000321345,9606.ENSP00000324890,…	RPS6KB1,SOX4,JAG1,ITGAV,EPAS1,ITGA9,MSH3,RB1,IGF1R,FZD7,WNT4,ALCAM,TMOD3,ADAM17,ANGPT2,SWAP70,PKM,IL23R,CD28,SMAD3,CAV1,TNFSF13,FYN,RAC1,TGFBR2,STAT1,CD47,TGFB2,ATP1B1,BNIP3,NRAS,CD40,KLF4,BMI1,IFNB1,ETS1,PPP3CA,ITGB1,DDX17,HRH1,BCL2,ROCK1,IL6,CD44,RHOA,RACGAP1,IL10,CBFB,NAIP,FLI1,HIF1A,SP7,ITGB3,YES1,TAZ,VEGFA,MUC1
BP	GO:0001655	urogenital system development	21	299	0.9	1.78e-11	9606.ENSP00000244745,9606.ENSP00000245479,9606.ENSP00000249373,9606.ENSP00000254958,9606.ENSP00000262160,9606.ENSP00000264187,9606.ENSP00000265371,9606.ENSP00000290167,9606.ENSP00000314897,9606.ENSP00000332973,9606.ENSP00000340361,9606.ENSP00000354394,9606.ENSP00000355896,9606.ENSP00000361467,9606.ENSP00000379975,9606.ENSP00000381185,9606.ENSP00000401678,9606.ENSP00000405330,9606.ENSP00000417335,…	SOX4,SOX9,SMO,JAG1,SMAD2,NID1,NRP1,WNT4,ANGPT2,SMAD3,ACVR2B,STAT1,TGFB2,DLG5,ILK,BCL2,MYOCD,ESR1,ROBO2,VEGFA,MYC
BP	GO:0010564	regulation of cell cycle process	30	684	0.7	1.82e-11	9606.ENSP00000216225,9606.ENSP00000227507,9606.ENSP00000228872,9606.ENSP00000244745,9606.ENSP00000245479,9606.ENSP00000257904,9606.ENSP00000258149,9606.ENSP00000265734,9606.ENSP00000267163,9606.ENSP00000285398,9606.ENSP00000290167,9606.ENSP00000296509,9606.ENSP00000308753,9606.ENSP00000309968,9606.ENSP00000324890,9606.ENSP00000355958,9606.ENSP00000356954,9606.ENSP00000360793,9606.ENSP00000362608,…	RBX1,CCND1,CDKN1B,SOX4,SOX9,CDK4,MDM2,CDK6,RB1,ERCC3,WNT4,MAD2L1,TMOD3,ADAM17,CD28,DTL,CTGF,KIF20B,PIM1,KLF4,BMI1,GIT1,BCL2,CDKN1A,CDC7,RHOA,RACGAP1,BRCA1,HMGA2,MUC1
BP	GO:0031327	negative regulation of cellular biosynthetic process	44	1479	0.53	1.86e-11	9606.ENSP00000227507,9606.ENSP00000228872,9606.ENSP00000229307,9606.ENSP00000230990,9606.ENSP00000245479,9606.ENSP00000249373,9606.ENSP00000258149,9606.ENSP00000259915,9606.ENSP00000262160,9606.ENSP00000264709,9606.ENSP00000265085,9606.ENSP00000267163,9606.ENSP00000290167,9606.ENSP00000306682,9606.ENSP00000323588,9606.ENSP00000332973,9606.ENSP00000333633,9606.ENSP00000338235,9606.ENSP00000339191,…	CCND1,CDKN1B,NANOG,HBEGF,SOX9,SMO,MDM2,POU5F1,SMAD2,DNMT3A,CPEB4,RB1,WNT4,PPM1D,SOX2,SMAD3,MTA1,MTDH,CAV1,ACVR2B,FYN,STAT1,KDM5B,SET,KLF4,BMI1,KLF5,RREB1,NRG1,IL6,DHFR,MYOCD,ESR1,IL10,CBFB,BRCA1,HDAC2,BCLAF1,DICER1,HMGA2,ZEB2,VEGFA,MYC,MUC1
BP	GO:0072001	renal system development	20	267	0.93	2.11e-11	9606.ENSP00000244745,9606.ENSP00000245479,9606.ENSP00000249373,9606.ENSP00000254958,9606.ENSP00000262160,9606.ENSP00000264187,9606.ENSP00000265371,9606.ENSP00000290167,9606.ENSP00000314897,9606.ENSP00000332973,9606.ENSP00000340361,9606.ENSP00000354394,9606.ENSP00000355896,9606.ENSP00000361467,9606.ENSP00000379975,9606.ENSP00000381185,9606.ENSP00000401678,9606.ENSP00000417335,9606.ENSP00000478570,…	SOX4,SOX9,SMO,JAG1,SMAD2,NID1,NRP1,WNT4,ANGPT2,SMAD3,ACVR2B,STAT1,TGFB2,DLG5,ILK,BCL2,MYOCD,ROBO2,VEGFA,MYC
BP	GO:0045934	negative regulation of nucleobase-containing compound metabolic process	43	1424	0.54	2.22e-11	9606.ENSP00000227507,9606.ENSP00000228872,9606.ENSP00000229307,9606.ENSP00000245479,9606.ENSP00000249373,9606.ENSP00000258149,9606.ENSP00000259915,9606.ENSP00000262160,9606.ENSP00000264709,9606.ENSP00000265081,9606.ENSP00000267163,9606.ENSP00000290167,9606.ENSP00000306682,9606.ENSP00000310520,9606.ENSP00000323588,9606.ENSP00000332973,9606.ENSP00000333633,9606.ENSP00000338235,9606.ENSP00000339191,…	CCND1,CDKN1B,NANOG,SOX9,SMO,MDM2,POU5F1,SMAD2,DNMT3A,MSH3,RB1,WNT4,PPM1D,ERCC4,SOX2,SMAD3,MTA1,MTDH,CAV1,ACVR2B,STAT1,KDM5B,SET,KLF4,BMI1,DFFA,KLF5,RREB1,PPP3CA,NRG1,RHOA,MYOCD,ESR1,CBFB,BRCA1,HDAC2,BCLAF1,DICER1,HMGA2,ZEB2,VEGFA,MYC,MUC1
BP	GO:0071407	cellular response to organic cyclic compound	26	505	0.77	2.35e-11	9606.ENSP00000003084,9606.ENSP00000225577,9606.ENSP00000228872,9606.ENSP00000249373,9606.ENSP00000257904,9606.ENSP00000258149,9606.ENSP00000262160,9606.ENSP00000267163,9606.ENSP00000332973,9606.ENSP00000339191,9606.ENSP00000339933,9606.ENSP00000354394,9606.ENSP00000362608,9606.ENSP00000363804,9606.ENSP00000366915,9606.ENSP00000369581,9606.ENSP00000379701,9606.ENSP00000380033,9606.ENSP00000380247,…	CFTR,RPS6KB1,CDKN1B,SMO,CDK4,MDM2,SMAD2,RB1,SMAD3,CAV1,PKLR,STAT1,PIM1,KLF4,KLF5,IFNB1,HNF4G,DDX17,HRH1,RHOA,ESR1,IL10,BRCA1,HDAC2,DICER1,PAK4
BP	GO:1902533	positive regulation of intracellular signal transduction	35	959	0.62	2.76e-11	9606.ENSP00000230990,9606.ENSP00000245479,9606.ENSP00000261023,9606.ENSP00000265371,9606.ENSP00000269141,9606.ENSP00000286201,9606.ENSP00000288602,9606.ENSP00000304895,9606.ENSP00000321345,9606.ENSP00000323588,9606.ENSP00000324890,9606.ENSP00000338235,9606.ENSP00000339191,9606.ENSP00000346671,9606.ENSP00000348461,9606.ENSP00000355896,9606.ENSP00000356954,9606.ENSP00000361359,9606.ENSP00000361467,…	HBEGF,SOX9,ITGAV,NRP1,CDH2,FZD7,BRAF,IRS1,IL23R,SOX2,CD28,MTDH,CAV1,FYN,RAC1,TGFB2,CTGF,CD40,DLG5,IRS2,ITSN1,PPP3CA,ITGB1,ILK,BCL2,ROCK1,NRG1,IL6,CD44,RHOA,ESR1,HDAC2,BCLAF1,ZEB2,VEGFA
BP	GO:0002520	immune system development	28	601	0.72	2.85e-11	9606.ENSP00000244745,9606.ENSP00000254958,9606.ENSP00000263734,9606.ENSP00000265081,9606.ENSP00000267163,9606.ENSP00000286201,9606.ENSP00000290167,9606.ENSP00000308753,9606.ENSP00000309968,9606.ENSP00000315630,9606.ENSP00000324890,9606.ENSP00000332973,9606.ENSP00000351905,9606.ENSP00000355896,9606.ENSP00000363804,9606.ENSP00000365851,9606.ENSP00000369581,9606.ENSP00000379350,9606.ENSP00000381185,…	SOX4,JAG1,EPAS1,MSH3,RB1,FZD7,WNT4,TMOD3,ADAM17,SWAP70,CD28,SMAD3,TGFBR2,TGFB2,KLF4,BMI1,IFNB1,ITGB1,BCL2,IL6,RHOA,IL10,CBFB,FLI1,HIF1A,SP7,TAZ,VEGFA
BP	GO:0090068	positive regulation of cell cycle process	20	273	0.92	3.02e-11	9606.ENSP00000227507,9606.ENSP00000228872,9606.ENSP00000244745,9606.ENSP00000257904,9606.ENSP00000258149,9606.ENSP00000267163,9606.ENSP00000290167,9606.ENSP00000296509,9606.ENSP00000308753,9606.ENSP00000324890,9606.ENSP00000355958,9606.ENSP00000356954,9606.ENSP00000360793,9606.ENSP00000384849,9606.ENSP00000393139,9606.ENSP00000400175,9606.ENSP00000404190,9606.ENSP00000418960,9606.ENSP00000437621,…	CCND1,CDKN1B,SOX4,CDK4,MDM2,RB1,WNT4,MAD2L1,TMOD3,CD28,DTL,CTGF,KIF20B,CDKN1A,CDC7,RHOA,RACGAP1,BRCA1,HMGA2,MUC1
BP	GO:0051338	regulation of transferase activity	35	964	0.62	3.14e-11	9606.ENSP00000227507,9606.ENSP00000228872,9606.ENSP00000257904,9606.ENSP00000265734,9606.ENSP00000267163,9606.ENSP00000268035,9606.ENSP00000288368,9606.ENSP00000288602,9606.ENSP00000296509,9606.ENSP00000304895,9606.ENSP00000309968,9606.ENSP00000321345,9606.ENSP00000339191,9606.ENSP00000340361,9606.ENSP00000341292,9606.ENSP00000346671,9606.ENSP00000351905,9606.ENSP00000355896,9606.ENSP00000361359,…	CCND1,CDKN1B,CDK4,CDK6,RB1,IGF1R,PREX2,BRAF,MAD2L1,IRS1,ADAM17,IL23R,CAV1,ACVR2B,WNK1,FYN,TGFBR2,TGFB2,CD40,PIM1,KLF4,IRS2,BMI1,ILK,NRG1,CDKN1A,RHOA,MYOCD,ITGB3,ZEB2,PAK4,VEGFA,MYC,SOCS2,SOCS7
BP	GO:0007346	regulation of mitotic cell cycle	28	608	0.72	3.67e-11	9606.ENSP00000216225,9606.ENSP00000225577,9606.ENSP00000227507,9606.ENSP00000228872,9606.ENSP00000244745,9606.ENSP00000257904,9606.ENSP00000258149,9606.ENSP00000265734,9606.ENSP00000267163,9606.ENSP00000285398,9606.ENSP00000296509,9606.ENSP00000308753,9606.ENSP00000309968,9606.ENSP00000324890,9606.ENSP00000332973,9606.ENSP00000355958,9606.ENSP00000360793,9606.ENSP00000362608,9606.ENSP00000363804,…	RBX1,RPS6KB1,CCND1,CDKN1B,SOX4,CDK4,MDM2,CDK6,RB1,ERCC3,MAD2L1,TMOD3,ADAM17,CD28,SMAD3,DTL,KIF20B,PIM1,KLF4,BCL2,CDKN1A,CDC7,IL10,BRCA1,EIF4E,HMGA2,PAK4,MUC1
BP	GO:1901652	response to peptide	24	431	0.8	3.86e-11	9606.ENSP00000225577,9606.ENSP00000228872,9606.ENSP00000254958,9606.ENSP00000257904,9606.ENSP00000258149,9606.ENSP00000267257,9606.ENSP00000268035,9606.ENSP00000304895,9606.ENSP00000320171,9606.ENSP00000329357,9606.ENSP00000339191,9606.ENSP00000339933,9606.ENSP00000346671,9606.ENSP00000354394,9606.ENSP00000356954,9606.ENSP00000361359,9606.ENSP00000363804,9606.ENSP00000365016,9606.ENSP00000366915,…	RPS6KB1,CDKN1B,JAG1,CDK4,MDM2,PXN,IGF1R,IRS1,PKM,SP1,CAV1,PKLR,FYN,STAT1,CTGF,CD40,KLF4,IRS2,KLF5,MYO5A,ROCK1,IL10,SOCS2,SOCS7
BP	GO:0002682	regulation of immune system process	42	1391	0.54	4.23e-11	9606.ENSP00000223095,9606.ENSP00000245479,9606.ENSP00000254958,9606.ENSP00000265734,9606.ENSP00000267163,9606.ENSP00000309968,9606.ENSP00000315630,9606.ENSP00000321345,9606.ENSP00000324890,9606.ENSP00000332973,9606.ENSP00000339191,9606.ENSP00000343505,9606.ENSP00000346671,9606.ENSP00000348461,9606.ENSP00000351905,9606.ENSP00000354394,9606.ENSP00000355361,9606.ENSP00000355896,9606.ENSP00000358548,…	SERPINE1,SOX9,JAG1,CDK6,RB1,ADAM17,SWAP70,IL23R,CD28,SMAD3,CAV1,TNFSF13,FYN,RAC1,TGFBR2,STAT1,CD47,TGFB2,NRAS,XIAP,CD40,DLG5,IRS2,IFNB1,ETS1,PPP3CA,ITGB1,BCL2,CDKN1A,IL6,NFATC1,SENP1,RHOA,ESR1,IL10,CBFB,HIF1A,YES1,VEGFA,CAMK1D,MYC,MUC1
BP	GO:0048732	gland development	23	395	0.82	4.87e-11	9606.ENSP00000227507,9606.ENSP00000245479,9606.ENSP00000249373,9606.ENSP00000262160,9606.ENSP00000265371,9606.ENSP00000290167,9606.ENSP00000298316,9606.ENSP00000320171,9606.ENSP00000323588,9606.ENSP00000332973,9606.ENSP00000339191,9606.ENSP00000351905,9606.ENSP00000355896,9606.ENSP00000356234,9606.ENSP00000365016,9606.ENSP00000376436,9606.ENSP00000381185,9606.ENSP00000384620,9606.ENSP00000405330,…	CCND1,SOX9,SMO,SMAD2,NRP1,WNT4,ARF6,PKM,SOX2,SMAD3,CAV1,TGFBR2,TGFB2,KDM5B,IRS2,ETS1,BCL2,NRG1,ESR1,IL10,HIF1A,VEGFA,SOCS2
BP	GO:0065008	regulation of biological quality	71	3559	0.36	5.24e-11	9606.ENSP00000003084,9606.ENSP00000223095,9606.ENSP00000227507,9606.ENSP00000244745,9606.ENSP00000245479,9606.ENSP00000249373,9606.ENSP00000254719,9606.ENSP00000257904,9606.ENSP00000258149,9606.ENSP00000261023,9606.ENSP00000262160,9606.ENSP00000263121,9606.ENSP00000263734,9606.ENSP00000265371,9606.ENSP00000265734,9606.ENSP00000267163,9606.ENSP00000269141,9606.ENSP00000290167,9606.ENSP00000298316,…	CFTR,SERPINE1,CCND1,SOX4,SOX9,SMO,RPA1,CDK4,MDM2,ITGAV,SMAD2,SMARCB1,EPAS1,NRP1,CDK6,RB1,CDH2,WNT4,ARF6,IRS1,TMOD3,ADAM17,ERCC4,SWAP70,SMAD3,CAV1,ACVR2B,WNK1,TNFSF13,FYN,RAC1,SPTBN1,STAT1,KDM5B,ATP1B1,CTGF,BNIP3,XIAP,CD40,DLG5,SET,KLF4,IRS2,FXN,IFNB1,ETS1,PPP3CA,ILK,HRH1,BCL2,MYO5A,ABCC1,NRG1,CDKN1A,IL6,CDC7,SENP1,RHOA,ESR1,SCN5A,IL10,ROBO2,HDAC2,FLI1,HIF1A,ITGB3,TLN2,YES1,VEGFA,MYC,SOCS2
BP	GO:0048762	mesenchymal cell differentiation	15	130	1.12	5.73e-11	9606.ENSP00000245479,9606.ENSP00000249373,9606.ENSP00000254958,9606.ENSP00000265371,9606.ENSP00000290167,9606.ENSP00000354394,9606.ENSP00000355896,9606.ENSP00000361467,9606.ENSP00000380033,9606.ENSP00000381185,9606.ENSP00000384620,9606.ENSP00000414150,9606.ENSP00000437621,9606.ENSP00000437955,9606.ENSP00000454157	SOX9,SMO,JAG1,NRP1,WNT4,STAT1,TGFB2,DLG5,DDX17,BCL2,NRG1,ERG,HMGA2,HIF1A,ZEB2
BP	GO:0071417	cellular response to organonitrogen compound	25	485	0.77	6.22e-11	9606.ENSP00000003084,9606.ENSP00000225577,9606.ENSP00000245479,9606.ENSP00000257904,9606.ENSP00000258149,9606.ENSP00000264709,9606.ENSP00000265085,9606.ENSP00000267257,9606.ENSP00000268035,9606.ENSP00000304895,9606.ENSP00000320171,9606.ENSP00000329357,9606.ENSP00000339191,9606.ENSP00000339933,9606.ENSP00000346671,9606.ENSP00000354394,9606.ENSP00000363804,9606.ENSP00000365016,9606.ENSP00000366915,…	CFTR,RPS6KB1,SOX9,CDK4,MDM2,DNMT3A,CPEB4,PXN,IGF1R,IRS1,PKM,SP1,CAV1,PKLR,FYN,STAT1,KLF4,IRS2,KLF5,HRH1,MYO5A,BRCA1,HDAC2,SOCS2,SOCS7
BP	GO:0001822	kidney development	19	251	0.94	6.4e-11	9606.ENSP00000244745,9606.ENSP00000245479,9606.ENSP00000249373,9606.ENSP00000254958,9606.ENSP00000262160,9606.ENSP00000264187,9606.ENSP00000265371,9606.ENSP00000290167,9606.ENSP00000314897,9606.ENSP00000332973,9606.ENSP00000340361,9606.ENSP00000354394,9606.ENSP00000355896,9606.ENSP00000361467,9606.ENSP00000379975,9606.ENSP00000381185,9606.ENSP00000417335,9606.ENSP00000478570,9606.ENSP00000479618	SOX4,SOX9,SMO,JAG1,SMAD2,NID1,NRP1,WNT4,ANGPT2,SMAD3,ACVR2B,STAT1,TGFB2,DLG5,ILK,BCL2,ROBO2,VEGFA,MYC
BP	GO:0033554	cellular response to stress	44	1553	0.51	8.62e-11	9606.ENSP00000216225,9606.ENSP00000227507,9606.ENSP00000228872,9606.ENSP00000244745,9606.ENSP00000254719,9606.ENSP00000258149,9606.ENSP00000263121,9606.ENSP00000263734,9606.ENSP00000264709,9606.ENSP00000265081,9606.ENSP00000265085,9606.ENSP00000267257,9606.ENSP00000285398,9606.ENSP00000288602,9606.ENSP00000290167,9606.ENSP00000306682,9606.ENSP00000310520,9606.ENSP00000333633,9606.ENSP00000339191,…	RBX1,CCND1,CDKN1B,SOX4,RPA1,MDM2,SMARCB1,EPAS1,DNMT3A,MSH3,CPEB4,PXN,ERCC3,BRAF,WNT4,PPM1D,ERCC4,MTA1,CAV1,DTL,BNIP3,MYO6,XIAP,KLF4,FXN,ETS1,CUL5,BCL2,CDKN1A,IL6,CDC7,PLA2G4B,DHFR,RHOA,MCM10,BRCA1,HDAC2,BCLAF1,HMGA2,HIF1A,PAK4,VEGFA,MYC,MUC1
BP	GO:0080134	regulation of response to stress	40	1299	0.54	8.71e-11	9606.ENSP00000223095,9606.ENSP00000230990,9606.ENSP00000254719,9606.ENSP00000258149,9606.ENSP00000265734,9606.ENSP00000267163,9606.ENSP00000268035,9606.ENSP00000286201,9606.ENSP00000290167,9606.ENSP00000310520,9606.ENSP00000321345,9606.ENSP00000324890,9606.ENSP00000332973,9606.ENSP00000339191,9606.ENSP00000346671,9606.ENSP00000351905,9606.ENSP00000354394,9606.ENSP00000355361,9606.ENSP00000355896,…	SERPINE1,HBEGF,RPA1,MDM2,CDK6,RB1,IGF1R,FZD7,WNT4,ERCC4,IL23R,CD28,SMAD3,CAV1,FYN,TGFBR2,STAT1,CD47,TGFB2,CTGF,NRAS,XIAP,KLF4,RREB1,IFNB1,ETS1,PPP3CA,IL6,DHFR,CD44,ESR1,IL10,BRCA1,BCLAF1,HMGA2,HIF1A,ZEB2,VEGFA,MYC,MUC1
BP	GO:0044267	cellular protein metabolic process	71	3603	0.35	9.23e-11	9606.ENSP00000003084,9606.ENSP00000216225,9606.ENSP00000225577,9606.ENSP00000227507,9606.ENSP00000228872,9606.ENSP00000230990,9606.ENSP00000245479,9606.ENSP00000248594,9606.ENSP00000257904,9606.ENSP00000258149,9606.ENSP00000261023,9606.ENSP00000262160,9606.ENSP00000263734,9606.ENSP00000265085,9606.ENSP00000265371,9606.ENSP00000265734,9606.ENSP00000268035,9606.ENSP00000269141,9606.ENSP00000285398,…	CFTR,RBX1,RPS6KB1,CCND1,CDKN1B,HBEGF,SOX9,PTPN12,CDK4,MDM2,ITGAV,SMAD2,EPAS1,CPEB4,NRP1,CDK6,IGF1R,CDH2,ERCC3,BRAF,HDAC11,MAD2L1,IRS1,PPM1D,ADAM17,SMAD3,MTA1,ACVR2B,WNK1,FYN,RAC1,SPTBN1,TGFBR2,TGFB2,DTL,KDM5B,BNIP3,NRAS,XIAP,PIM1,IRS2,BMI1,FXN,CUL5,PPP3CA,ILK,BCL2,ROCK1,NRG1,CDKN1A,IL6,CDC7,SENP1,PTPN13,RHOA,ESR1,ERG,CBFB,BRCA1,EIF4E,NAIP,HDAC2,HMGA2,HIF1A,YES1,PAK4,CAMK1D,MYC,SOCS2,SOCS7,MUC1
BP	GO:0030111	regulation of Wnt signaling pathway	20	293	0.89	9.59e-11	9606.ENSP00000216225,9606.ENSP00000227507,9606.ENSP00000244745,9606.ENSP00000245479,9606.ENSP00000259915,9606.ENSP00000269141,9606.ENSP00000286201,9606.ENSP00000290167,9606.ENSP00000323588,9606.ENSP00000332973,9606.ENSP00000339191,9606.ENSP00000341292,9606.ENSP00000360242,9606.ENSP00000379975,9606.ENSP00000382004,9606.ENSP00000389377,9606.ENSP00000405330,9606.ENSP00000415151,9606.ENSP00000428657,…	RBX1,CCND1,SOX4,SOX9,POU5F1,CDH2,FZD7,WNT4,SOX2,SMAD3,CAV1,WNK1,XIAP,ILK,CTNND1,NFATC1,ESR1,CBFB,NAIP,ZEB2
BP	GO:0007169	transmembrane receptor protein tyrosine kinase signaling pathway	25	499	0.76	1.09e-10	9606.ENSP00000230990,9606.ENSP00000245479,9606.ENSP00000248594,9606.ENSP00000261023,9606.ENSP00000265371,9606.ENSP00000267257,9606.ENSP00000268035,9606.ENSP00000304895,9606.ENSP00000309968,9606.ENSP00000314897,9606.ENSP00000346671,9606.ENSP00000348461,9606.ENSP00000356954,9606.ENSP00000365016,9606.ENSP00000370719,9606.ENSP00000376808,9606.ENSP00000378338,9606.ENSP00000382697,9606.ENSP00000384620,…	HBEGF,SOX9,PTPN12,ITGAV,NRP1,PXN,IGF1R,IRS1,ADAM17,ANGPT2,FYN,RAC1,CTGF,IRS2,ITSN1,CUL5,GIT1,ROCK1,NRG1,RHOA,ITGB3,YES1,VEGFA,SOCS2,SOCS7
BP	GO:0042493	response to drug	33	900	0.62	1.12e-10	9606.ENSP00000003084,9606.ENSP00000225577,9606.ENSP00000227507,9606.ENSP00000228872,9606.ENSP00000245479,9606.ENSP00000254958,9606.ENSP00000257904,9606.ENSP00000258149,9606.ENSP00000264709,9606.ENSP00000309968,9606.ENSP00000339191,9606.ENSP00000339933,9606.ENSP00000346671,9606.ENSP00000351905,9606.ENSP00000354394,9606.ENSP00000355896,9606.ENSP00000357625,9606.ENSP00000358994,9606.ENSP00000361359,…	CFTR,RPS6KB1,CCND1,CDKN1B,SOX9,JAG1,CDK4,MDM2,DNMT3A,ADAM17,CAV1,PKLR,FYN,TGFBR2,STAT1,TGFB2,BNIP3,MYO6,CD40,KLF4,FXN,ETS1,PPP3CA,BCL2,ABCC1,CDKN1A,IL6,DHFR,RHOA,IL10,BRCA1,HDAC2,MYC
BP	GO:0043549	regulation of kinase activity	32	849	0.63	1.23e-10	9606.ENSP00000227507,9606.ENSP00000228872,9606.ENSP00000257904,9606.ENSP00000265734,9606.ENSP00000267163,9606.ENSP00000268035,9606.ENSP00000288368,9606.ENSP00000288602,9606.ENSP00000304895,9606.ENSP00000309968,9606.ENSP00000321345,9606.ENSP00000339191,9606.ENSP00000340361,9606.ENSP00000341292,9606.ENSP00000346671,9606.ENSP00000351905,9606.ENSP00000355896,9606.ENSP00000361359,9606.ENSP00000362608,…	CCND1,CDKN1B,CDK4,CDK6,RB1,IGF1R,PREX2,BRAF,IRS1,ADAM17,IL23R,CAV1,ACVR2B,WNK1,FYN,TGFBR2,TGFB2,CD40,PIM1,KLF4,IRS2,ILK,NRG1,CDKN1A,RHOA,MYOCD,ITGB3,ZEB2,PAK4,VEGFA,SOCS2,SOCS7
BP	GO:0001568	blood vessel development	24	464	0.77	1.59e-10	9606.ENSP00000222573,9606.ENSP00000223095,9606.ENSP00000244745,9606.ENSP00000249373,9606.ENSP00000254958,9606.ENSP00000258149,9606.ENSP00000261023,9606.ENSP00000263734,9606.ENSP00000265371,9606.ENSP00000269141,9606.ENSP00000314897,9606.ENSP00000339191,9606.ENSP00000340361,9606.ENSP00000351905,9606.ENSP00000355896,9606.ENSP00000356954,9606.ENSP00000366915,9606.ENSP00000376436,9606.ENSP00000379350,…	ITGB8,SERPINE1,SOX4,SMO,JAG1,MDM2,ITGAV,EPAS1,NRP1,CDH2,ANGPT2,CAV1,ACVR2B,TGFBR2,TGFB2,CTGF,KLF5,ETS1,ITGB1,MYOCD,ROBO2,HIF1A,ITGB3,VEGFA
BP	GO:0019221	cytokine-mediated signaling pathway	28	655	0.69	1.86e-10	9606.ENSP00000216225,9606.ENSP00000227507,9606.ENSP00000229307,9606.ENSP00000304895,9606.ENSP00000309968,9606.ENSP00000321345,9606.ENSP00000323588,9606.ENSP00000343505,9606.ENSP00000346671,9606.ENSP00000354394,9606.ENSP00000361359,9606.ENSP00000362608,9606.ENSP00000365016,9606.ENSP00000369581,9606.ENSP00000371798,9606.ENSP00000379350,9606.ENSP00000379975,9606.ENSP00000381185,9606.ENSP00000384849,…	RBX1,CCND1,NANOG,IRS1,ADAM17,IL23R,SOX2,TNFSF13,FYN,STAT1,CD40,PIM1,IRS2,IFNB1,FSCN1,ITGB1,ILK,BCL2,CDKN1A,IL6,CD44,IL10,HIF1A,VEGFA,MYC,SOCS2,SOCS7,MUC1
BP	GO:1903507	negative regulation of nucleic acid-templated transcription	38	1220	0.55	2.36e-10	9606.ENSP00000227507,9606.ENSP00000228872,9606.ENSP00000229307,9606.ENSP00000245479,9606.ENSP00000249373,9606.ENSP00000258149,9606.ENSP00000259915,9606.ENSP00000262160,9606.ENSP00000264709,9606.ENSP00000267163,9606.ENSP00000290167,9606.ENSP00000306682,9606.ENSP00000323588,9606.ENSP00000332973,9606.ENSP00000333633,9606.ENSP00000338235,9606.ENSP00000339191,9606.ENSP00000340361,9606.ENSP00000354394,…	CCND1,CDKN1B,NANOG,SOX9,SMO,MDM2,POU5F1,SMAD2,DNMT3A,RB1,WNT4,PPM1D,SOX2,SMAD3,MTA1,MTDH,CAV1,ACVR2B,STAT1,KDM5B,SET,KLF4,BMI1,KLF5,RREB1,NRG1,MYOCD,ESR1,CBFB,BRCA1,HDAC2,BCLAF1,DICER1,HMGA2,ZEB2,VEGFA,MYC,MUC1
BP	GO:0040008	regulation of growth	28	663	0.68	2.43e-10	9606.ENSP00000225577,9606.ENSP00000228872,9606.ENSP00000230990,9606.ENSP00000249373,9606.ENSP00000257904,9606.ENSP00000265371,9606.ENSP00000267163,9606.ENSP00000309968,9606.ENSP00000332973,9606.ENSP00000351905,9606.ENSP00000355896,9606.ENSP00000356954,9606.ENSP00000362608,9606.ENSP00000366482,9606.ENSP00000368759,9606.ENSP00000379975,9606.ENSP00000381185,9606.ENSP00000384620,9606.ENSP00000384849,…	RPS6KB1,CDKN1B,HBEGF,SMO,CDK4,NRP1,RB1,ADAM17,SMAD3,TGFBR2,TGFB2,CTGF,PIM1,FXN,NEDD9,ILK,BCL2,NRG1,CDKN1A,RHOA,MYOCD,IL10,HMGA2,HIF1A,PAK4,VEGFA,SOCS2,SOCS7
BP	GO:1901990	regulation of mitotic cell cycle phase transition	21	351	0.83	2.72e-10	9606.ENSP00000216225,9606.ENSP00000227507,9606.ENSP00000228872,9606.ENSP00000244745,9606.ENSP00000257904,9606.ENSP00000258149,9606.ENSP00000265734,9606.ENSP00000267163,9606.ENSP00000285398,9606.ENSP00000296509,9606.ENSP00000308753,9606.ENSP00000309968,9606.ENSP00000355958,9606.ENSP00000362608,9606.ENSP00000363804,9606.ENSP00000381185,9606.ENSP00000384849,9606.ENSP00000393139,9606.ENSP00000418960,…	RBX1,CCND1,CDKN1B,SOX4,CDK4,MDM2,CDK6,RB1,ERCC3,MAD2L1,TMOD3,ADAM17,DTL,PIM1,KLF4,BCL2,CDKN1A,CDC7,BRCA1,HMGA2,MUC1
BP	GO:2000027	regulation of animal organ morphogenesis	17	207	0.97	2.72e-10	9606.ENSP00000245479,9606.ENSP00000249373,9606.ENSP00000259915,9606.ENSP00000286201,9606.ENSP00000290167,9606.ENSP00000348461,9606.ENSP00000351905,9606.ENSP00000354394,9606.ENSP00000355896,9606.ENSP00000359864,9606.ENSP00000362608,9606.ENSP00000381185,9606.ENSP00000400175,9606.ENSP00000405330,9606.ENSP00000417335,9606.ENSP00000478570,9606.ENSP00000479618	SOX9,SMO,POU5F1,FZD7,WNT4,RAC1,TGFBR2,STAT1,TGFB2,GPC4,PIM1,BCL2,RHOA,ESR1,ROBO2,VEGFA,MYC
BP	GO:0030097	hemopoiesis	25	526	0.73	3.1e-10	9606.ENSP00000244745,9606.ENSP00000254958,9606.ENSP00000263734,9606.ENSP00000267163,9606.ENSP00000286201,9606.ENSP00000290167,9606.ENSP00000308753,9606.ENSP00000309968,9606.ENSP00000324890,9606.ENSP00000351905,9606.ENSP00000355896,9606.ENSP00000363804,9606.ENSP00000365851,9606.ENSP00000369581,9606.ENSP00000379350,9606.ENSP00000381185,9606.ENSP00000385675,9606.ENSP00000400175,9606.ENSP00000412237,…	SOX4,JAG1,EPAS1,RB1,FZD7,WNT4,TMOD3,ADAM17,CD28,TGFBR2,TGFB2,KLF4,BMI1,IFNB1,ITGB1,BCL2,IL6,RHOA,IL10,CBFB,FLI1,HIF1A,SP7,TAZ,VEGFA
BP	GO:0050679	positive regulation of epithelial cell proliferation	16	178	1.01	3.15e-10	9606.ENSP00000227507,9606.ENSP00000245479,9606.ENSP00000249373,9606.ENSP00000265371,9606.ENSP00000286201,9606.ENSP00000309968,9606.ENSP00000329357,9606.ENSP00000356234,9606.ENSP00000358548,9606.ENSP00000369270,9606.ENSP00000410257,9606.ENSP00000412237,9606.ENSP00000437955,9606.ENSP00000452786,9606.ENSP00000478570,9606.ENSP00000479618	CCND1,SOX9,SMO,NRP1,FZD7,ADAM17,SP1,KDM5B,NRAS,RREB1,SCN5A,IL10,HIF1A,ITGB3,VEGFA,MYC
BP	GO:0030182	neuron differentiation	33	940	0.6	3.28e-10	9606.ENSP00000244745,9606.ENSP00000245479,9606.ENSP00000249373,9606.ENSP00000254958,9606.ENSP00000264709,9606.ENSP00000265371,9606.ENSP00000267163,9606.ENSP00000285398,9606.ENSP00000286201,9606.ENSP00000288368,9606.ENSP00000290167,9606.ENSP00000305988,9606.ENSP00000341292,9606.ENSP00000346671,9606.ENSP00000349259,9606.ENSP00000355896,9606.ENSP00000360793,9606.ENSP00000365016,9606.ENSP00000379350,…	SOX4,SOX9,SMO,JAG1,DNMT3A,NRP1,RB1,ERCC3,FZD7,PREX2,WNT4,ALCAM,WNK1,FYN,SPTBN1,TGFB2,KIF20B,IRS2,ITGB1,ILK,BCL2,ROCK1,NRG1,IL6,DHFR,RHOA,ROBO2,HDAC2,DICER1,HIF1A,ZEB2,PAK4,VEGFA
BP	GO:0008283	cell population proliferation	28	676	0.67	3.65e-10	9606.ENSP00000227507,9606.ENSP00000229307,9606.ENSP00000244745,9606.ENSP00000245479,9606.ENSP00000290167,9606.ENSP00000346671,9606.ENSP00000348461,9606.ENSP00000354394,9606.ENSP00000355896,9606.ENSP00000356954,9606.ENSP00000361359,9606.ENSP00000362608,9606.ENSP00000365016,9606.ENSP00000369581,9606.ENSP00000371798,9606.ENSP00000376808,9606.ENSP00000379975,9606.ENSP00000381185,9606.ENSP00000384620,…	CCND1,NANOG,SOX4,SOX9,WNT4,FYN,RAC1,STAT1,TGFB2,CTGF,CD40,PIM1,IRS2,IFNB1,FSCN1,CUL5,ILK,BCL2,NRG1,SOX5,RACGAP1,ESR1,IL10,ERG,MCM10,HMGA2,ZEB2,PAK4
BP	GO:0044092	negative regulation of molecular function	36	1119	0.56	3.67e-10	9606.ENSP00000223095,9606.ENSP00000228872,9606.ENSP00000249373,9606.ENSP00000257904,9606.ENSP00000258149,9606.ENSP00000265056,9606.ENSP00000265734,9606.ENSP00000267163,9606.ENSP00000268035,9606.ENSP00000272430,9606.ENSP00000288368,9606.ENSP00000296509,9606.ENSP00000310520,9606.ENSP00000339191,9606.ENSP00000341292,9606.ENSP00000355896,9606.ENSP00000360242,9606.ENSP00000361777,9606.ENSP00000362608,…	SERPINE1,CDKN1B,SMO,CDK4,MDM2,MCM2,CDK6,RB1,IGF1R,RTKN,PREX2,MAD2L1,ERCC4,CAV1,WNK1,TGFB2,XIAP,SET,PIM1,KLF4,IRS2,DFFA,PPP3CA,ILK,ROCK1,CDKN1A,CD44,MYOCD,ESR1,IL10,NAIP,HDAC2,HMGA2,VEGFA,SOCS2,SOCS7
BP	GO:0051253	negative regulation of RNA metabolic process	39	1303	0.53	3.67e-10	9606.ENSP00000227507,9606.ENSP00000228872,9606.ENSP00000229307,9606.ENSP00000245479,9606.ENSP00000249373,9606.ENSP00000258149,9606.ENSP00000259915,9606.ENSP00000262160,9606.ENSP00000264709,9606.ENSP00000267163,9606.ENSP00000290167,9606.ENSP00000306682,9606.ENSP00000323588,9606.ENSP00000332973,9606.ENSP00000333633,9606.ENSP00000338235,9606.ENSP00000339191,9606.ENSP00000340361,9606.ENSP00000354394,…	CCND1,CDKN1B,NANOG,SOX9,SMO,MDM2,POU5F1,SMAD2,DNMT3A,RB1,WNT4,PPM1D,SOX2,SMAD3,MTA1,MTDH,CAV1,ACVR2B,STAT1,KDM5B,SET,KLF4,BMI1,KLF5,RREB1,PPP3CA,NRG1,MYOCD,ESR1,CBFB,BRCA1,HDAC2,BCLAF1,DICER1,HMGA2,ZEB2,VEGFA,MYC,MUC1
BP	GO:0007155	cell adhesion	31	843	0.62	4.76e-10	9606.ENSP00000222573,9606.ENSP00000245479,9606.ENSP00000261023,9606.ENSP00000264187,9606.ENSP00000264741,9606.ENSP00000265371,9606.ENSP00000267257,9606.ENSP00000269141,9606.ENSP00000286201,9606.ENSP00000298316,9606.ENSP00000305988,9606.ENSP00000309968,9606.ENSP00000340279,9606.ENSP00000348461,9606.ENSP00000351905,9606.ENSP00000355361,9606.ENSP00000355896,9606.ENSP00000356790,9606.ENSP00000356954,…	ITGB8,SOX9,ITGAV,NID1,ITGA9,NRP1,PXN,CDH2,FZD7,ARF6,ALCAM,ADAM17,SSX2IP,RAC1,TGFBR2,CD47,TGFB2,ATP1B1,CTGF,DLG5,NEDD9,ITGB1,ILK,BCL2,CTNND1,ROCK1,CD44,RHOA,ROBO2,ITGB3,TLN2
BP	GO:0032269	negative regulation of cellular protein metabolic process	34	1014	0.58	4.99e-10	9606.ENSP00000223095,9606.ENSP00000228872,9606.ENSP00000244745,9606.ENSP00000257904,9606.ENSP00000258149,9606.ENSP00000263121,9606.ENSP00000265085,9606.ENSP00000265734,9606.ENSP00000267163,9606.ENSP00000268035,9606.ENSP00000288368,9606.ENSP00000296509,9606.ENSP00000315630,9606.ENSP00000339191,9606.ENSP00000341292,9606.ENSP00000346671,9606.ENSP00000360242,9606.ENSP00000361777,9606.ENSP00000363804,…	SERPINE1,CDKN1B,SOX4,CDK4,MDM2,SMARCB1,CPEB4,CDK6,RB1,IGF1R,PREX2,MAD2L1,SWAP70,CAV1,WNK1,FYN,XIAP,SET,KLF4,ILK,ROCK1,CDKN1A,SENP1,DHFR,CD44,MYOCD,IL10,BRCA1,NAIP,HDAC2,VEGFA,MYC,SOCS2,SOCS7
BP	GO:0006796	phosphate-containing compound metabolic process	50	2065	0.44	5e-10	9606.ENSP00000216225,9606.ENSP00000225577,9606.ENSP00000227507,9606.ENSP00000228872,9606.ENSP00000230990,9606.ENSP00000245479,9606.ENSP00000248594,9606.ENSP00000257904,9606.ENSP00000261023,9606.ENSP00000262160,9606.ENSP00000262554,9606.ENSP00000265371,9606.ENSP00000265734,9606.ENSP00000268035,9606.ENSP00000285398,9606.ENSP00000288602,9606.ENSP00000304895,9606.ENSP00000306682,9606.ENSP00000320171,…	RBX1,RPS6KB1,CCND1,CDKN1B,HBEGF,SOX9,PTPN12,CDK4,ITGAV,SMAD2,SPTLC1,NRP1,CDK6,IGF1R,ERCC3,BRAF,IRS1,PPM1D,PKM,CD28,PKLR,ACVR2B,WNK1,FYN,RAC1,SPTBN1,TGFBR2,TGFB2,ATP1B1,NRAS,PIM1,IRS2,PPP3CA,ILK,BCL2,ROCK1,NRG1,CDKN1A,CDC7,PTPN13,PLA2G4B,RHOA,ESR1,ERG,HMGA2,YES1,PAK4,TAZ,CAMK1D,MYC
BP	GO:0051704	multi-organism process	56	2514	0.4	5.06e-10	9606.ENSP00000003084,9606.ENSP00000216225,9606.ENSP00000223095,9606.ENSP00000225577,9606.ENSP00000245479,9606.ENSP00000257904,9606.ENSP00000258149,9606.ENSP00000261023,9606.ENSP00000263121,9606.ENSP00000264709,9606.ENSP00000265734,9606.ENSP00000267163,9606.ENSP00000283921,9606.ENSP00000285398,9606.ENSP00000290167,9606.ENSP00000306682,9606.ENSP00000309968,9606.ENSP00000314897,9606.ENSP00000321345,…	CFTR,RBX1,SERPINE1,RPS6KB1,SOX9,CDK4,MDM2,ITGAV,SMARCB1,DNMT3A,CDK6,RB1,HOXA10,ERCC3,WNT4,PPM1D,ADAM17,ANGPT2,IL23R,CD28,SP1,SMAD3,MTDH,CAV1,FYN,RAC1,TGFBR2,STAT1,CD47,KDM5B,BNIP3,CD40,SET,IFNB1,ITSN1,ETS1,CUL5,ITGB1,DDX17,BCL2,CTNND1,IL6,PLA2G4B,CD44,RHOA,RACGAP1,ESR1,IL10,EIF4E,NAIP,HDAC2,HMGA2,ITGB3,YES1,DDX6,CHD1
BP	GO:0022407	regulation of cell-cell adhesion	21	366	0.81	5.43e-10	9606.ENSP00000254958,9606.ENSP00000290167,9606.ENSP00000315630,9606.ENSP00000321345,9606.ENSP00000323588,9606.ENSP00000324890,9606.ENSP00000339191,9606.ENSP00000346671,9606.ENSP00000348461,9606.ENSP00000351905,9606.ENSP00000355361,9606.ENSP00000361467,9606.ENSP00000363804,9606.ENSP00000369581,9606.ENSP00000376436,9606.ENSP00000385675,9606.ENSP00000398632,9606.ENSP00000400175,9606.ENSP00000412237,…	JAG1,WNT4,SWAP70,IL23R,SOX2,CD28,CAV1,FYN,RAC1,TGFBR2,CD47,DLG5,KLF4,IFNB1,ETS1,IL6,CD44,RHOA,IL10,CBFB,YES1
BP	GO:0044772	mitotic cell cycle phase transition	18	254	0.91	6.08e-10	9606.ENSP00000225577,9606.ENSP00000227507,9606.ENSP00000228872,9606.ENSP00000254719,9606.ENSP00000257904,9606.ENSP00000265056,9606.ENSP00000265734,9606.ENSP00000267163,9606.ENSP00000306682,9606.ENSP00000376808,9606.ENSP00000378323,9606.ENSP00000379350,9606.ENSP00000384849,9606.ENSP00000393139,9606.ENSP00000396308,9606.ENSP00000418268,9606.ENSP00000425561,9606.ENSP00000479618	RPS6KB1,CCND1,CDKN1B,RPA1,CDK4,MCM2,CDK6,RB1,PPM1D,CUL5,PPP3CA,ITGB1,CDKN1A,CDC7,DHFR,MCM10,EIF4E,MYC
BP	GO:0010810	regulation of cell-substrate adhesion	16	189	0.98	6.86e-10	9606.ENSP00000223095,9606.ENSP00000254958,9606.ENSP00000264187,9606.ENSP00000265371,9606.ENSP00000265734,9606.ENSP00000286201,9606.ENSP00000290167,9606.ENSP00000314897,9606.ENSP00000332973,9606.ENSP00000348461,9606.ENSP00000369270,9606.ENSP00000379975,9606.ENSP00000381185,9606.ENSP00000382697,9606.ENSP00000400175,9606.ENSP00000478570	SERPINE1,JAG1,NID1,NRP1,CDK6,FZD7,WNT4,ANGPT2,SMAD3,RAC1,RREB1,ILK,BCL2,ROCK1,RHOA,VEGFA
BP	GO:0006915	apoptotic process	32	915	0.6	7.25e-10	9606.ENSP00000225577,9606.ENSP00000261023,9606.ENSP00000264709,9606.ENSP00000265056,9606.ENSP00000267163,9606.ENSP00000272430,9606.ENSP00000285398,9606.ENSP00000298316,9606.ENSP00000324890,9606.ENSP00000332973,9606.ENSP00000339191,9606.ENSP00000351905,9606.ENSP00000355896,9606.ENSP00000357625,9606.ENSP00000360242,9606.ENSP00000361359,9606.ENSP00000362608,9606.ENSP00000366237,9606.ENSP00000376808,…	RPS6KB1,ITGAV,DNMT3A,MCM2,RB1,RTKN,ERCC3,ARF6,CD28,SMAD3,CAV1,TGFBR2,TGFB2,BNIP3,XIAP,CD40,PIM1,DFFA,CUL5,BCL2,ROCK1,CDKN1A,IL6,SENP1,IL10,ROBO2,BRCA1,NAIP,BCLAF1,DICER1,PAK4,MYC
BP	GO:0042060	wound healing	23	461	0.75	8.1e-10	9606.ENSP00000230990,9606.ENSP00000248594,9606.ENSP00000262160,9606.ENSP00000264741,9606.ENSP00000286201,9606.ENSP00000309968,9606.ENSP00000320171,9606.ENSP00000323588,9606.ENSP00000332973,9606.ENSP00000346671,9606.ENSP00000348461,9606.ENSP00000351905,9606.ENSP00000355896,9606.ENSP00000361359,9606.ENSP00000369581,9606.ENSP00000376436,9606.ENSP00000384620,9606.ENSP00000385675,9606.ENSP00000398632,…	HBEGF,PTPN12,SMAD2,ITGA9,FZD7,ADAM17,PKM,SOX2,SMAD3,FYN,RAC1,TGFBR2,TGFB2,CD40,IFNB1,ETS1,NRG1,IL6,CD44,RHOA,HDAC2,HIF1A,ITGB3
BP	GO:0060562	epithelial tube morphogenesis	19	298	0.86	9.08e-10	9606.ENSP00000244745,9606.ENSP00000245479,9606.ENSP00000249373,9606.ENSP00000265371,9606.ENSP00000290167,9606.ENSP00000332973,9606.ENSP00000351905,9606.ENSP00000355896,9606.ENSP00000356234,9606.ENSP00000360793,9606.ENSP00000361467,9606.ENSP00000379975,9606.ENSP00000381185,9606.ENSP00000400175,9606.ENSP00000405330,9606.ENSP00000437955,9606.ENSP00000454157,9606.ENSP00000478570,9606.ENSP00000479618	SOX4,SOX9,SMO,NRP1,WNT4,SMAD3,TGFBR2,TGFB2,KDM5B,KIF20B,DLG5,ILK,BCL2,RHOA,ESR1,HIF1A,ZEB2,VEGFA,MYC
BP	GO:2000113	negative regulation of cellular macromolecule biosynthetic process	39	1348	0.52	9.29e-10	9606.ENSP00000227507,9606.ENSP00000228872,9606.ENSP00000230990,9606.ENSP00000245479,9606.ENSP00000249373,9606.ENSP00000258149,9606.ENSP00000259915,9606.ENSP00000262160,9606.ENSP00000264709,9606.ENSP00000265085,9606.ENSP00000267163,9606.ENSP00000290167,9606.ENSP00000306682,9606.ENSP00000323588,9606.ENSP00000332973,9606.ENSP00000338235,9606.ENSP00000339191,9606.ENSP00000340361,9606.ENSP00000354394,…	CCND1,CDKN1B,HBEGF,SOX9,SMO,MDM2,POU5F1,SMAD2,DNMT3A,CPEB4,RB1,WNT4,PPM1D,SOX2,SMAD3,MTDH,CAV1,ACVR2B,STAT1,KDM5B,SET,KLF4,BMI1,KLF5,RREB1,NRG1,DHFR,MYOCD,ESR1,CBFB,BRCA1,HDAC2,BCLAF1,DICER1,HMGA2,ZEB2,VEGFA,MYC,MUC1
BP	GO:0012501	programmed cell death	34	1042	0.57	9.64e-10	9606.ENSP00000225577,9606.ENSP00000228872,9606.ENSP00000261023,9606.ENSP00000264709,9606.ENSP00000265056,9606.ENSP00000267163,9606.ENSP00000272430,9606.ENSP00000285398,9606.ENSP00000298316,9606.ENSP00000320171,9606.ENSP00000324890,9606.ENSP00000332973,9606.ENSP00000339191,9606.ENSP00000351905,9606.ENSP00000355896,9606.ENSP00000357625,9606.ENSP00000360242,9606.ENSP00000361359,9606.ENSP00000362608,…	RPS6KB1,CDKN1B,ITGAV,DNMT3A,MCM2,RB1,RTKN,ERCC3,ARF6,PKM,CD28,SMAD3,CAV1,TGFBR2,TGFB2,BNIP3,XIAP,CD40,PIM1,DFFA,CUL5,BCL2,ROCK1,CDKN1A,IL6,SENP1,IL10,ROBO2,BRCA1,NAIP,BCLAF1,DICER1,PAK4,MYC
BP	GO:0045892	negative regulation of transcription, DNA-templated	36	1169	0.54	1.12e-09	9606.ENSP00000227507,9606.ENSP00000228872,9606.ENSP00000245479,9606.ENSP00000249373,9606.ENSP00000258149,9606.ENSP00000259915,9606.ENSP00000262160,9606.ENSP00000264709,9606.ENSP00000267163,9606.ENSP00000290167,9606.ENSP00000306682,9606.ENSP00000323588,9606.ENSP00000332973,9606.ENSP00000338235,9606.ENSP00000339191,9606.ENSP00000340361,9606.ENSP00000354394,9606.ENSP00000356234,9606.ENSP00000361777,…	CCND1,CDKN1B,SOX9,SMO,MDM2,POU5F1,SMAD2,DNMT3A,RB1,WNT4,PPM1D,SOX2,SMAD3,MTDH,CAV1,ACVR2B,STAT1,KDM5B,SET,KLF4,BMI1,KLF5,RREB1,NRG1,MYOCD,ESR1,CBFB,BRCA1,HDAC2,BCLAF1,DICER1,HMGA2,ZEB2,VEGFA,MYC,MUC1
BP	GO:0045165	cell fate commitment	17	230	0.92	1.15e-09	9606.ENSP00000229307,9606.ENSP00000245479,9606.ENSP00000249373,9606.ENSP00000254958,9606.ENSP00000259915,9606.ENSP00000262160,9606.ENSP00000263734,9606.ENSP00000265371,9606.ENSP00000290167,9606.ENSP00000323588,9606.ENSP00000363804,9606.ENSP00000379350,9606.ENSP00000381185,9606.ENSP00000384620,9606.ENSP00000385675,9606.ENSP00000398273,9606.ENSP00000400175	NANOG,SOX9,SMO,JAG1,POU5F1,SMAD2,EPAS1,NRP1,WNT4,SOX2,KLF4,ITGB1,BCL2,NRG1,IL6,SOX5,RHOA
BP	GO:0010942	positive regulation of cell death	27	663	0.67	1.16e-09	9606.ENSP00000228872,9606.ENSP00000244745,9606.ENSP00000257904,9606.ENSP00000262904,9606.ENSP00000264709,9606.ENSP00000285398,9606.ENSP00000332973,9606.ENSP00000339191,9606.ENSP00000346671,9606.ENSP00000355896,9606.ENSP00000356954,9606.ENSP00000357625,9606.ENSP00000361359,9606.ENSP00000366237,9606.ENSP00000369581,9606.ENSP00000370719,9606.ENSP00000379350,9606.ENSP00000381185,9606.ENSP00000384849,…	CDKN1B,SOX4,CDK4,E2F3,DNMT3A,ERCC3,SMAD3,CAV1,FYN,TGFB2,CTGF,BNIP3,CD40,DFFA,IFNB1,ITSN1,ITGB1,BCL2,CDKN1A,IL6,SENP1,RHOA,IL10,BCLAF1,HMGA2,CAMK1D,MYC
BP	GO:0002684	positive regulation of immune system process	31	882	0.6	1.31e-09	9606.ENSP00000223095,9606.ENSP00000254958,9606.ENSP00000267163,9606.ENSP00000309968,9606.ENSP00000315630,9606.ENSP00000321345,9606.ENSP00000324890,9606.ENSP00000339191,9606.ENSP00000343505,9606.ENSP00000346671,9606.ENSP00000348461,9606.ENSP00000351905,9606.ENSP00000354394,9606.ENSP00000355361,9606.ENSP00000355896,9606.ENSP00000358548,9606.ENSP00000361359,9606.ENSP00000365016,9606.ENSP00000369581,…	SERPINE1,JAG1,RB1,ADAM17,SWAP70,IL23R,CD28,CAV1,TNFSF13,FYN,RAC1,TGFBR2,STAT1,CD47,TGFB2,NRAS,CD40,IRS2,IFNB1,ETS1,BCL2,CDKN1A,IL6,RHOA,IL10,CBFB,HIF1A,YES1,VEGFA,CAMK1D,MUC1
BP	GO:0008285	negative regulation of cell population proliferation	27	669	0.66	1.39e-09	9606.ENSP00000228872,9606.ENSP00000244745,9606.ENSP00000245479,9606.ENSP00000262160,9606.ENSP00000262904,9606.ENSP00000263121,9606.ENSP00000265734,9606.ENSP00000267163,9606.ENSP00000306682,9606.ENSP00000323588,9606.ENSP00000332973,9606.ENSP00000339191,9606.ENSP00000351905,9606.ENSP00000354394,9606.ENSP00000355896,9606.ENSP00000361467,9606.ENSP00000363804,9606.ENSP00000376436,9606.ENSP00000376808,…	CDKN1B,SOX4,SOX9,SMAD2,E2F3,SMARCB1,CDK6,RB1,PPM1D,SOX2,SMAD3,CAV1,TGFBR2,STAT1,TGFB2,DLG5,KLF4,ETS1,CUL5,ILK,BCL2,CDKN1A,IL6,MYOCD,IL10,DICER1,MYC
BP	GO:2000377	regulation of reactive oxygen species metabolic process	15	169	1	1.48e-09	9606.ENSP00000332973,9606.ENSP00000339191,9606.ENSP00000346671,9606.ENSP00000348461,9606.ENSP00000351905,9606.ENSP00000357625,9606.ENSP00000363804,9606.ENSP00000381185,9606.ENSP00000384849,9606.ENSP00000396308,9606.ENSP00000400175,9606.ENSP00000405330,9606.ENSP00000412237,9606.ENSP00000418960,9606.ENSP00000437955	SMAD3,CAV1,FYN,RAC1,TGFBR2,BNIP3,KLF4,BCL2,CDKN1A,DHFR,RHOA,ESR1,IL10,BRCA1,HIF1A
BP	GO:0007507	heart development	23	485	0.73	2.01e-09	9606.ENSP00000244745,9606.ENSP00000245479,9606.ENSP00000249373,9606.ENSP00000254958,9606.ENSP00000258149,9606.ENSP00000259915,9606.ENSP00000262160,9606.ENSP00000265371,9606.ENSP00000267163,9606.ENSP00000332973,9606.ENSP00000340361,9606.ENSP00000351905,9606.ENSP00000355896,9606.ENSP00000379350,9606.ENSP00000379975,9606.ENSP00000384620,9606.ENSP00000401678,9606.ENSP00000410257,9606.ENSP00000414150,…	SOX4,SOX9,SMO,JAG1,MDM2,POU5F1,SMAD2,NRP1,RB1,SMAD3,ACVR2B,TGFBR2,TGFB2,ITGB1,ILK,NRG1,MYOCD,SCN5A,ERG,ROBO2,HIF1A,TAZ,VEGFA
BP	GO:0045859	regulation of protein kinase activity	29	788	0.62	2.05e-09	9606.ENSP00000227507,9606.ENSP00000228872,9606.ENSP00000257904,9606.ENSP00000265734,9606.ENSP00000267163,9606.ENSP00000268035,9606.ENSP00000288368,9606.ENSP00000288602,9606.ENSP00000309968,9606.ENSP00000321345,9606.ENSP00000339191,9606.ENSP00000340361,9606.ENSP00000341292,9606.ENSP00000346671,9606.ENSP00000351905,9606.ENSP00000355896,9606.ENSP00000361359,9606.ENSP00000362608,9606.ENSP00000379975,…	CCND1,CDKN1B,CDK4,CDK6,RB1,IGF1R,PREX2,BRAF,ADAM17,IL23R,CAV1,ACVR2B,WNK1,FYN,TGFBR2,TGFB2,CD40,PIM1,ILK,NRG1,CDKN1A,RHOA,MYOCD,ITGB3,ZEB2,PAK4,VEGFA,SOCS2,SOCS7
BP	GO:0010632	regulation of epithelial cell migration	16	209	0.94	2.57e-09	9606.ENSP00000230990,9606.ENSP00000245479,9606.ENSP00000265371,9606.ENSP00000309968,9606.ENSP00000314897,9606.ENSP00000329357,9606.ENSP00000351905,9606.ENSP00000355896,9606.ENSP00000361359,9606.ENSP00000363804,9606.ENSP00000369270,9606.ENSP00000376436,9606.ENSP00000400175,9606.ENSP00000437955,9606.ENSP00000452786,9606.ENSP00000478570	HBEGF,SOX9,NRP1,ADAM17,ANGPT2,SP1,TGFBR2,TGFB2,CD40,KLF4,RREB1,ETS1,RHOA,HIF1A,ITGB3,VEGFA
BP	GO:0071559	response to transforming growth factor beta	14	147	1.03	2.69e-09	9606.ENSP00000245479,9606.ENSP00000262160,9606.ENSP00000267257,9606.ENSP00000290167,9606.ENSP00000332973,9606.ENSP00000339191,9606.ENSP00000346671,9606.ENSP00000351905,9606.ENSP00000355896,9606.ENSP00000382697,9606.ENSP00000398273,9606.ENSP00000400175,9606.ENSP00000430432,9606.ENSP00000462468	SOX9,SMAD2,PXN,WNT4,SMAD3,CAV1,FYN,TGFBR2,TGFB2,ROCK1,SOX5,RHOA,HDAC2,YES1
BP	GO:0043434	response to peptide hormone	20	362	0.8	2.85e-09	9606.ENSP00000225577,9606.ENSP00000228872,9606.ENSP00000257904,9606.ENSP00000258149,9606.ENSP00000267257,9606.ENSP00000268035,9606.ENSP00000304895,9606.ENSP00000320171,9606.ENSP00000329357,9606.ENSP00000339191,9606.ENSP00000339933,9606.ENSP00000346671,9606.ENSP00000354394,9606.ENSP00000356954,9606.ENSP00000365016,9606.ENSP00000382177,9606.ENSP00000382697,9606.ENSP00000412237,9606.ENSP00000481249,…	RPS6KB1,CDKN1B,CDK4,MDM2,PXN,IGF1R,IRS1,PKM,SP1,CAV1,PKLR,FYN,STAT1,CTGF,IRS2,MYO5A,ROCK1,IL10,SOCS2,SOCS7
BP	GO:0033043	regulation of organelle organization	35	1155	0.54	3.17e-09	9606.ENSP00000228872,9606.ENSP00000259915,9606.ENSP00000263121,9606.ENSP00000265056,9606.ENSP00000265371,9606.ENSP00000267163,9606.ENSP00000267257,9606.ENSP00000269141,9606.ENSP00000290167,9606.ENSP00000296509,9606.ENSP00000298316,9606.ENSP00000308753,9606.ENSP00000310520,9606.ENSP00000315630,9606.ENSP00000324890,9606.ENSP00000332973,9606.ENSP00000348461,9606.ENSP00000349259,9606.ENSP00000356954,…	CDKN1B,POU5F1,SMARCB1,MCM2,NRP1,RB1,PXN,CDH2,WNT4,MAD2L1,ARF6,TMOD3,ERCC4,SWAP70,CD28,SMAD3,RAC1,SPTBN1,CTGF,BNIP3,KIF20B,SET,FXN,FSCN1,ILK,BCL2,ROCK1,RHOA,MYOCD,BRCA1,HIF1A,ZEB2,VEGFA,MYC,MUC1
BP	GO:0030879	mammary gland development	13	123	1.08	3.78e-09	9606.ENSP00000227507,9606.ENSP00000245479,9606.ENSP00000249373,9606.ENSP00000290167,9606.ENSP00000339191,9606.ENSP00000351905,9606.ENSP00000356234,9606.ENSP00000365016,9606.ENSP00000384620,9606.ENSP00000405330,9606.ENSP00000437955,9606.ENSP00000478570,9606.ENSP00000481249	CCND1,SOX9,SMO,WNT4,CAV1,TGFBR2,KDM5B,IRS2,NRG1,ESR1,HIF1A,VEGFA,SOCS2
BP	GO:1901653	cellular response to peptide	18	289	0.85	4.02e-09	9606.ENSP00000225577,9606.ENSP00000257904,9606.ENSP00000258149,9606.ENSP00000267257,9606.ENSP00000268035,9606.ENSP00000304895,9606.ENSP00000320171,9606.ENSP00000329357,9606.ENSP00000339191,9606.ENSP00000339933,9606.ENSP00000346671,9606.ENSP00000354394,9606.ENSP00000363804,9606.ENSP00000365016,9606.ENSP00000366915,9606.ENSP00000382177,9606.ENSP00000481249,9606.ENSP00000482229	RPS6KB1,CDK4,MDM2,PXN,IGF1R,IRS1,PKM,SP1,CAV1,PKLR,FYN,STAT1,KLF4,IRS2,KLF5,MYO5A,SOCS2,SOCS7
BP	GO:0019538	protein metabolic process	74	4194	0.3	4.18e-09	9606.ENSP00000003084,9606.ENSP00000216225,9606.ENSP00000225577,9606.ENSP00000227507,9606.ENSP00000228872,9606.ENSP00000230990,9606.ENSP00000245479,9606.ENSP00000248594,9606.ENSP00000257904,9606.ENSP00000258149,9606.ENSP00000261023,9606.ENSP00000262160,9606.ENSP00000263734,9606.ENSP00000265085,9606.ENSP00000265371,9606.ENSP00000265734,9606.ENSP00000268035,9606.ENSP00000269141,9606.ENSP00000278836,…	CFTR,RBX1,RPS6KB1,CCND1,CDKN1B,HBEGF,SOX9,PTPN12,CDK4,MDM2,ITGAV,SMAD2,EPAS1,CPEB4,NRP1,CDK6,IGF1R,CDH2,MYRF,ERCC3,BRAF,HDAC11,MAD2L1,IRS1,BMP1,PPM1D,ADAM17,CD28,SMAD3,MTA1,ACVR2B,WNK1,FYN,RAC1,SPTBN1,TGFBR2,TGFB2,DTL,KDM5B,BNIP3,NRAS,XIAP,PIM1,IRS2,BMI1,FXN,CUL5,PPP3CA,ILK,BCL2,ROCK1,NRG1,CDKN1A,IL6,CDC7,SENP1,PTPN13,RHOA,ESR1,ERG,CBFB,BRCA1,EIF4E,NAIP,HDAC2,HMGA2,HIF1A,YES1,PAK4,CAMK1D,MYC,SOCS…
BP	GO:0050900	leukocyte migration	18	296	0.84	5.74e-09	9606.ENSP00000261023,9606.ENSP00000264741,9606.ENSP00000314897,9606.ENSP00000339191,9606.ENSP00000346671,9606.ENSP00000348461,9606.ENSP00000355361,9606.ENSP00000355896,9606.ENSP00000356790,9606.ENSP00000379350,9606.ENSP00000380247,9606.ENSP00000382697,9606.ENSP00000385675,9606.ENSP00000398632,9606.ENSP00000412237,9606.ENSP00000452786,9606.ENSP00000462468,9606.ENSP00000478570	ITGAV,ITGA9,ANGPT2,CAV1,FYN,RAC1,CD47,TGFB2,ATP1B1,ITGB1,HRH1,ROCK1,IL6,CD44,IL10,ITGB3,YES1,VEGFA
BP	GO:0048514	blood vessel morphogenesis	20	381	0.78	6.56e-09	9606.ENSP00000223095,9606.ENSP00000244745,9606.ENSP00000249373,9606.ENSP00000254958,9606.ENSP00000261023,9606.ENSP00000263734,9606.ENSP00000265371,9606.ENSP00000269141,9606.ENSP00000314897,9606.ENSP00000339191,9606.ENSP00000351905,9606.ENSP00000355896,9606.ENSP00000356954,9606.ENSP00000366915,9606.ENSP00000376436,9606.ENSP00000379350,9606.ENSP00000401678,9606.ENSP00000437955,9606.ENSP00000452786,…	SERPINE1,SOX4,SMO,JAG1,ITGAV,EPAS1,NRP1,CDH2,ANGPT2,CAV1,TGFBR2,TGFB2,CTGF,KLF5,ETS1,ITGB1,MYOCD,HIF1A,ITGB3,VEGFA
BP	GO:0009790	embryo development	30	890	0.58	6.94e-09	9606.ENSP00000229307,9606.ENSP00000244745,9606.ENSP00000245479,9606.ENSP00000249373,9606.ENSP00000259915,9606.ENSP00000261023,9606.ENSP00000262160,9606.ENSP00000263734,9606.ENSP00000264709,9606.ENSP00000265371,9606.ENSP00000283921,9606.ENSP00000285398,9606.ENSP00000290167,9606.ENSP00000323588,9606.ENSP00000332973,9606.ENSP00000340361,9606.ENSP00000351905,9606.ENSP00000355896,9606.ENSP00000360793,…	NANOG,SOX4,SOX9,SMO,POU5F1,ITGAV,SMAD2,EPAS1,DNMT3A,NRP1,HOXA10,ERCC3,WNT4,SOX2,SMAD3,ACVR2B,TGFBR2,TGFB2,KIF20B,KLF4,ITGB1,NRG1,IL10,BRCA1,HDAC2,HMGA2,HIF1A,ITGB3,ZEB2,VEGFA
BP	GO:1901564	organonitrogen compound metabolic process	85	5281	0.26	7.43e-09	9606.ENSP00000003084,9606.ENSP00000216225,9606.ENSP00000222573,9606.ENSP00000225577,9606.ENSP00000227507,9606.ENSP00000228872,9606.ENSP00000230990,9606.ENSP00000245479,9606.ENSP00000248594,9606.ENSP00000257904,9606.ENSP00000258149,9606.ENSP00000261023,9606.ENSP00000262160,9606.ENSP00000262554,9606.ENSP00000263734,9606.ENSP00000265085,9606.ENSP00000265371,9606.ENSP00000265734,9606.ENSP00000268035,…	CFTR,RBX1,ITGB8,RPS6KB1,CCND1,CDKN1B,HBEGF,SOX9,PTPN12,CDK4,MDM2,ITGAV,SMAD2,SPTLC1,EPAS1,CPEB4,NRP1,CDK6,IGF1R,CDH2,MYRF,ERCC3,BRAF,HDAC11,MAD2L1,IRS1,BMP1,PPM1D,ADAM17,PKM,CD28,SMAD3,MTA1,PKLR,ACVR2B,WNK1,FYN,RAC1,SPTBN1,TGFBR2,TGFB2,DTL,KDM5B,ATP1B1,BNIP3,NRAS,GPC4,XIAP,PIM1,IRS2,BMI1,FXN,CUL5,PPP3CA,ILK,BCL2,ABCC1,ROCK1,NRG1,CDKN1A,IL6,CDC7,SENP1,PTPN13,PLA2G4B,DHFR,CD44,RHOA,ESR1,ERG,CBFB,BR…
BP	GO:0001952	regulation of cell-matrix adhesion	12	105	1.11	8.25e-09	9606.ENSP00000223095,9606.ENSP00000254958,9606.ENSP00000265371,9606.ENSP00000265734,9606.ENSP00000290167,9606.ENSP00000332973,9606.ENSP00000348461,9606.ENSP00000379975,9606.ENSP00000381185,9606.ENSP00000382697,9606.ENSP00000400175,9606.ENSP00000478570	SERPINE1,JAG1,NRP1,CDK6,WNT4,SMAD3,RAC1,ILK,BCL2,ROCK1,RHOA,VEGFA
BP	GO:0050767	regulation of neurogenesis	27	730	0.62	8.38e-09	9606.ENSP00000245479,9606.ENSP00000249373,9606.ENSP00000254958,9606.ENSP00000258149,9606.ENSP00000265371,9606.ENSP00000269141,9606.ENSP00000298316,9606.ENSP00000323588,9606.ENSP00000346671,9606.ENSP00000360793,9606.ENSP00000361467,9606.ENSP00000363804,9606.ENSP00000378323,9606.ENSP00000379975,9606.ENSP00000381185,9606.ENSP00000382697,9606.ENSP00000384620,9606.ENSP00000400175,9606.ENSP00000417335,…	SOX9,SMO,JAG1,MDM2,NRP1,CDH2,ARF6,SOX2,FYN,KIF20B,DLG5,KLF4,PPP3CA,ILK,BCL2,ROCK1,NRG1,RHOA,ROBO2,HDAC2,DICER1,HIF1A,ZEB2,VEGFA,DDX6,CAMK1D,SOCS2
BP	GO:0042063	gliogenesis	15	196	0.94	9.52e-09	9606.ENSP00000244745,9606.ENSP00000245479,9606.ENSP00000249373,9606.ENSP00000265734,9606.ENSP00000269141,9606.ENSP00000278836,9606.ENSP00000295757,9606.ENSP00000323588,9606.ENSP00000355896,9606.ENSP00000357625,9606.ENSP00000379975,9606.ENSP00000384620,9606.ENSP00000400175,9606.ENSP00000437256,9606.ENSP00000482229	SOX4,SOX9,SMO,CDK6,CDH2,MYRF,HDAC11,SOX2,TGFB2,BNIP3,ILK,NRG1,RHOA,DICER1,SOCS7
BP	GO:0060284	regulation of cell development	29	846	0.59	9.6e-09	9606.ENSP00000245479,9606.ENSP00000249373,9606.ENSP00000254958,9606.ENSP00000258149,9606.ENSP00000265371,9606.ENSP00000269141,9606.ENSP00000298316,9606.ENSP00000323588,9606.ENSP00000346671,9606.ENSP00000348461,9606.ENSP00000360793,9606.ENSP00000361467,9606.ENSP00000363804,9606.ENSP00000369270,9606.ENSP00000378323,9606.ENSP00000379975,9606.ENSP00000381185,9606.ENSP00000382697,9606.ENSP00000384620,…	SOX9,SMO,JAG1,MDM2,NRP1,CDH2,ARF6,SOX2,FYN,RAC1,KIF20B,DLG5,KLF4,RREB1,PPP3CA,ILK,BCL2,ROCK1,NRG1,RHOA,ROBO2,HDAC2,DICER1,HIF1A,ZEB2,VEGFA,DDX6,CAMK1D,SOCS2
BP	GO:0050867	positive regulation of cell activation	18	308	0.82	1.02e-08	9606.ENSP00000321345,9606.ENSP00000324890,9606.ENSP00000339191,9606.ENSP00000343505,9606.ENSP00000346671,9606.ENSP00000348461,9606.ENSP00000351905,9606.ENSP00000355361,9606.ENSP00000356954,9606.ENSP00000361359,9606.ENSP00000365016,9606.ENSP00000381185,9606.ENSP00000384849,9606.ENSP00000385675,9606.ENSP00000400175,9606.ENSP00000412237,9606.ENSP00000415151,9606.ENSP00000462468	IL23R,CD28,CAV1,TNFSF13,FYN,RAC1,TGFBR2,CD47,CTGF,CD40,IRS2,BCL2,CDKN1A,IL6,RHOA,IL10,CBFB,YES1
BP	GO:0010634	positive regulation of epithelial cell migration	13	136	1.04	1.14e-08	9606.ENSP00000230990,9606.ENSP00000245479,9606.ENSP00000265371,9606.ENSP00000309968,9606.ENSP00000329357,9606.ENSP00000351905,9606.ENSP00000355896,9606.ENSP00000361359,9606.ENSP00000369270,9606.ENSP00000376436,9606.ENSP00000437955,9606.ENSP00000452786,9606.ENSP00000478570	HBEGF,SOX9,NRP1,ADAM17,SP1,TGFBR2,TGFB2,CD40,RREB1,ETS1,HIF1A,ITGB3,VEGFA
BP	GO:0032870	cellular response to hormone stimulus	24	585	0.67	1.19e-08	9606.ENSP00000225577,9606.ENSP00000257904,9606.ENSP00000258149,9606.ENSP00000267163,9606.ENSP00000267257,9606.ENSP00000268035,9606.ENSP00000304895,9606.ENSP00000320171,9606.ENSP00000329357,9606.ENSP00000339191,9606.ENSP00000339933,9606.ENSP00000346671,9606.ENSP00000354394,9606.ENSP00000365016,9606.ENSP00000379701,9606.ENSP00000380033,9606.ENSP00000382177,9606.ENSP00000400175,9606.ENSP00000405330,…	RPS6KB1,CDK4,MDM2,RB1,PXN,IGF1R,IRS1,PKM,SP1,CAV1,PKLR,FYN,STAT1,IRS2,HNF4G,DDX17,MYO5A,RHOA,ESR1,IL10,ROBO2,BRCA1,SOCS2,SOCS7
BP	GO:0010948	negative regulation of cell cycle process	17	273	0.85	1.25e-08	9606.ENSP00000216225,9606.ENSP00000227507,9606.ENSP00000228872,9606.ENSP00000244745,9606.ENSP00000257904,9606.ENSP00000258149,9606.ENSP00000267163,9606.ENSP00000296509,9606.ENSP00000355958,9606.ENSP00000363804,9606.ENSP00000365851,9606.ENSP00000381185,9606.ENSP00000384849,9606.ENSP00000393139,9606.ENSP00000418960,9606.ENSP00000437621,9606.ENSP00000484824	RBX1,CCND1,CDKN1B,SOX4,CDK4,MDM2,RB1,MAD2L1,DTL,KLF4,BMI1,BCL2,CDKN1A,CDC7,BRCA1,HMGA2,MUC1
BP	GO:0031400	negative regulation of protein modification process	24	592	0.66	1.48e-08	9606.ENSP00000228872,9606.ENSP00000244745,9606.ENSP00000257904,9606.ENSP00000263121,9606.ENSP00000265734,9606.ENSP00000267163,9606.ENSP00000268035,9606.ENSP00000288368,9606.ENSP00000296509,9606.ENSP00000315630,9606.ENSP00000339191,9606.ENSP00000341292,9606.ENSP00000346671,9606.ENSP00000361777,9606.ENSP00000363804,9606.ENSP00000379975,9606.ENSP00000382697,9606.ENSP00000384849,9606.ENSP00000401678,…	CDKN1B,SOX4,CDK4,SMARCB1,CDK6,RB1,IGF1R,PREX2,MAD2L1,SWAP70,CAV1,WNK1,FYN,SET,KLF4,ILK,ROCK1,CDKN1A,MYOCD,BRCA1,HDAC2,MYC,SOCS2,SOCS7
BP	GO:0071560	cellular response to transforming growth factor beta stimulus	13	140	1.02	1.56e-08	9606.ENSP00000245479,9606.ENSP00000262160,9606.ENSP00000267257,9606.ENSP00000290167,9606.ENSP00000332973,9606.ENSP00000339191,9606.ENSP00000346671,9606.ENSP00000351905,9606.ENSP00000355896,9606.ENSP00000398273,9606.ENSP00000400175,9606.ENSP00000430432,9606.ENSP00000462468	SOX9,SMAD2,PXN,WNT4,SMAD3,CAV1,FYN,TGFBR2,TGFB2,SOX5,RHOA,HDAC2,YES1
BP	GO:0043086	negative regulation of catalytic activity	28	809	0.6	1.57e-08	9606.ENSP00000223095,9606.ENSP00000228872,9606.ENSP00000257904,9606.ENSP00000258149,9606.ENSP00000265056,9606.ENSP00000265734,9606.ENSP00000267163,9606.ENSP00000268035,9606.ENSP00000272430,9606.ENSP00000288368,9606.ENSP00000296509,9606.ENSP00000339191,9606.ENSP00000341292,9606.ENSP00000355896,9606.ENSP00000360242,9606.ENSP00000361777,9606.ENSP00000363804,9606.ENSP00000365016,9606.ENSP00000366237,…	SERPINE1,CDKN1B,CDK4,MDM2,MCM2,CDK6,RB1,IGF1R,RTKN,PREX2,MAD2L1,CAV1,WNK1,TGFB2,XIAP,SET,KLF4,IRS2,DFFA,ILK,ROCK1,CDKN1A,CD44,MYOCD,NAIP,VEGFA,SOCS2,SOCS7
BP	GO:1903037	regulation of leukocyte cell-cell adhesion	17	278	0.84	1.6e-08	9606.ENSP00000321345,9606.ENSP00000324890,9606.ENSP00000339191,9606.ENSP00000346671,9606.ENSP00000348461,9606.ENSP00000351905,9606.ENSP00000355361,9606.ENSP00000361467,9606.ENSP00000363804,9606.ENSP00000369581,9606.ENSP00000376436,9606.ENSP00000385675,9606.ENSP00000398632,9606.ENSP00000400175,9606.ENSP00000412237,9606.ENSP00000415151,9606.ENSP00000462468	IL23R,CD28,CAV1,FYN,RAC1,TGFBR2,CD47,DLG5,KLF4,IFNB1,ETS1,IL6,CD44,RHOA,IL10,CBFB,YES1
BP	GO:0044087	regulation of cellular component biogenesis	29	867	0.58	1.61e-08	9606.ENSP00000216225,9606.ENSP00000228872,9606.ENSP00000245479,9606.ENSP00000254719,9606.ENSP00000265371,9606.ENSP00000267163,9606.ENSP00000267257,9606.ENSP00000285398,9606.ENSP00000290167,9606.ENSP00000298316,9606.ENSP00000308753,9606.ENSP00000310520,9606.ENSP00000315630,9606.ENSP00000332973,9606.ENSP00000339191,9606.ENSP00000348461,9606.ENSP00000349259,9606.ENSP00000356954,9606.ENSP00000361467,…	RBX1,CDKN1B,SOX9,RPA1,NRP1,RB1,PXN,ERCC3,WNT4,ARF6,TMOD3,ERCC4,SWAP70,SMAD3,CAV1,RAC1,SPTBN1,CTGF,DLG5,KLF5,FSCN1,ROCK1,RHOA,ESR1,CBFB,ROBO2,BRCA1,BCLAF1,VEGFA
BP	GO:0048598	embryonic morphogenesis	23	545	0.68	1.61e-08	9606.ENSP00000229307,9606.ENSP00000244745,9606.ENSP00000245479,9606.ENSP00000249373,9606.ENSP00000259915,9606.ENSP00000261023,9606.ENSP00000262160,9606.ENSP00000283921,9606.ENSP00000290167,9606.ENSP00000323588,9606.ENSP00000332973,9606.ENSP00000340361,9606.ENSP00000351905,9606.ENSP00000355896,9606.ENSP00000360793,9606.ENSP00000363804,9606.ENSP00000379350,9606.ENSP00000412237,9606.ENSP00000430432,…	NANOG,SOX4,SOX9,SMO,POU5F1,ITGAV,SMAD2,HOXA10,WNT4,SOX2,SMAD3,ACVR2B,TGFBR2,TGFB2,KIF20B,KLF4,ITGB1,IL10,HDAC2,HMGA2,HIF1A,ITGB3,ZEB2
BP	GO:0044089	positive regulation of cellular component biogenesis	22	498	0.7	1.71e-08	9606.ENSP00000216225,9606.ENSP00000228872,9606.ENSP00000245479,9606.ENSP00000254719,9606.ENSP00000265371,9606.ENSP00000267257,9606.ENSP00000285398,9606.ENSP00000290167,9606.ENSP00000298316,9606.ENSP00000310520,9606.ENSP00000315630,9606.ENSP00000332973,9606.ENSP00000339191,9606.ENSP00000348461,9606.ENSP00000356954,9606.ENSP00000361467,9606.ENSP00000371798,9606.ENSP00000382697,9606.ENSP00000400175,…	RBX1,CDKN1B,SOX9,RPA1,NRP1,PXN,ERCC3,WNT4,ARF6,ERCC4,SWAP70,SMAD3,CAV1,RAC1,CTGF,DLG5,FSCN1,ROCK1,RHOA,ESR1,BCLAF1,VEGFA
BP	GO:0044403	symbiont process	25	650	0.64	1.76e-08	9606.ENSP00000216225,9606.ENSP00000258149,9606.ENSP00000261023,9606.ENSP00000263121,9606.ENSP00000267163,9606.ENSP00000285398,9606.ENSP00000324890,9606.ENSP00000329357,9606.ENSP00000332973,9606.ENSP00000339191,9606.ENSP00000346671,9606.ENSP00000348461,9606.ENSP00000354394,9606.ENSP00000357625,9606.ENSP00000361777,9606.ENSP00000370719,9606.ENSP00000376808,9606.ENSP00000379350,9606.ENSP00000382004,…	RBX1,MDM2,ITGAV,SMARCB1,RB1,ERCC3,CD28,SP1,SMAD3,CAV1,FYN,RAC1,STAT1,BNIP3,SET,ITSN1,CUL5,ITGB1,CTNND1,RHOA,EIF4E,HMGA2,ITGB3,DDX6,CHD1
BP	GO:0003179	heart valve morphogenesis	9	46	1.35	1.83e-08	9606.ENSP00000244745,9606.ENSP00000245479,9606.ENSP00000254958,9606.ENSP00000258149,9606.ENSP00000267163,9606.ENSP00000351905,9606.ENSP00000355896,9606.ENSP00000414150,9606.ENSP00000417335	SOX4,SOX9,JAG1,MDM2,RB1,TGFBR2,TGFB2,ERG,ROBO2
BP	GO:0051960	regulation of nervous system development	28	817	0.59	1.9e-08	9606.ENSP00000245479,9606.ENSP00000249373,9606.ENSP00000254958,9606.ENSP00000258149,9606.ENSP00000265371,9606.ENSP00000269141,9606.ENSP00000278836,9606.ENSP00000298316,9606.ENSP00000323588,9606.ENSP00000346671,9606.ENSP00000360793,9606.ENSP00000361467,9606.ENSP00000363804,9606.ENSP00000378323,9606.ENSP00000379975,9606.ENSP00000381185,9606.ENSP00000382697,9606.ENSP00000384620,9606.ENSP00000400175,…	SOX9,SMO,JAG1,MDM2,NRP1,CDH2,MYRF,ARF6,SOX2,FYN,KIF20B,DLG5,KLF4,PPP3CA,ILK,BCL2,ROCK1,NRG1,RHOA,ROBO2,HDAC2,DICER1,HIF1A,ZEB2,VEGFA,DDX6,CAMK1D,SOCS2
BP	GO:0071375	cellular response to peptide hormone stimulus	16	245	0.87	2.05e-08	9606.ENSP00000225577,9606.ENSP00000257904,9606.ENSP00000258149,9606.ENSP00000267257,9606.ENSP00000268035,9606.ENSP00000304895,9606.ENSP00000320171,9606.ENSP00000329357,9606.ENSP00000339191,9606.ENSP00000339933,9606.ENSP00000346671,9606.ENSP00000354394,9606.ENSP00000365016,9606.ENSP00000382177,9606.ENSP00000481249,9606.ENSP00000482229	RPS6KB1,CDK4,MDM2,PXN,IGF1R,IRS1,PKM,SP1,CAV1,PKLR,FYN,STAT1,IRS2,MYO5A,SOCS2,SOCS7
BP	GO:1901988	negative regulation of cell cycle phase transition	14	177	0.95	2.32e-08	9606.ENSP00000216225,9606.ENSP00000227507,9606.ENSP00000228872,9606.ENSP00000244745,9606.ENSP00000258149,9606.ENSP00000267163,9606.ENSP00000296509,9606.ENSP00000355958,9606.ENSP00000363804,9606.ENSP00000381185,9606.ENSP00000384849,9606.ENSP00000418960,9606.ENSP00000437621,9606.ENSP00000484824	RBX1,CCND1,CDKN1B,SOX4,MDM2,RB1,MAD2L1,DTL,KLF4,BCL2,CDKN1A,BRCA1,HMGA2,MUC1
BP	GO:0043068	positive regulation of programmed cell death	24	610	0.65	2.51e-08	9606.ENSP00000244745,9606.ENSP00000257904,9606.ENSP00000262904,9606.ENSP00000285398,9606.ENSP00000332973,9606.ENSP00000339191,9606.ENSP00000355896,9606.ENSP00000356954,9606.ENSP00000357625,9606.ENSP00000361359,9606.ENSP00000366237,9606.ENSP00000369581,9606.ENSP00000370719,9606.ENSP00000379350,9606.ENSP00000381185,9606.ENSP00000384849,9606.ENSP00000385675,9606.ENSP00000394791,9606.ENSP00000400175,…	SOX4,CDK4,E2F3,ERCC3,SMAD3,CAV1,TGFB2,CTGF,BNIP3,CD40,DFFA,IFNB1,ITSN1,ITGB1,BCL2,CDKN1A,IL6,SENP1,RHOA,IL10,BCLAF1,HMGA2,CAMK1D,MYC
BP	GO:2000045	regulation of G1/S transition of mitotic cell cycle	13	148	1	2.8e-08	9606.ENSP00000227507,9606.ENSP00000228872,9606.ENSP00000244745,9606.ENSP00000257904,9606.ENSP00000258149,9606.ENSP00000265734,9606.ENSP00000267163,9606.ENSP00000309968,9606.ENSP00000362608,9606.ENSP00000363804,9606.ENSP00000381185,9606.ENSP00000384849,9606.ENSP00000484824	CCND1,CDKN1B,SOX4,CDK4,MDM2,CDK6,RB1,ADAM17,PIM1,KLF4,BCL2,CDKN1A,MUC1
BP	GO:0060828	regulation of canonical Wnt signaling pathway	15	218	0.89	3.5e-08	9606.ENSP00000216225,9606.ENSP00000244745,9606.ENSP00000245479,9606.ENSP00000259915,9606.ENSP00000269141,9606.ENSP00000286201,9606.ENSP00000290167,9606.ENSP00000323588,9606.ENSP00000332973,9606.ENSP00000339191,9606.ENSP00000341292,9606.ENSP00000360242,9606.ENSP00000379975,9606.ENSP00000382004,9606.ENSP00000428657	RBX1,SOX4,SOX9,POU5F1,CDH2,FZD7,WNT4,SOX2,SMAD3,CAV1,WNK1,XIAP,ILK,CTNND1,NAIP
BP	GO:0002696	positive regulation of leukocyte activation	17	298	0.81	4.17e-08	9606.ENSP00000321345,9606.ENSP00000324890,9606.ENSP00000339191,9606.ENSP00000343505,9606.ENSP00000346671,9606.ENSP00000348461,9606.ENSP00000351905,9606.ENSP00000355361,9606.ENSP00000361359,9606.ENSP00000365016,9606.ENSP00000381185,9606.ENSP00000384849,9606.ENSP00000385675,9606.ENSP00000400175,9606.ENSP00000412237,9606.ENSP00000415151,9606.ENSP00000462468	IL23R,CD28,CAV1,TNFSF13,FYN,RAC1,TGFBR2,CD47,CD40,IRS2,BCL2,CDKN1A,IL6,RHOA,IL10,CBFB,YES1
BP	GO:0048589	developmental growth	18	340	0.78	4.23e-08	9606.ENSP00000245479,9606.ENSP00000248594,9606.ENSP00000249373,9606.ENSP00000262160,9606.ENSP00000265371,9606.ENSP00000286201,9606.ENSP00000305988,9606.ENSP00000320171,9606.ENSP00000323588,9606.ENSP00000332973,9606.ENSP00000340361,9606.ENSP00000351905,9606.ENSP00000355896,9606.ENSP00000356234,9606.ENSP00000379350,9606.ENSP00000381185,9606.ENSP00000405330,9606.ENSP00000454157	SOX9,PTPN12,SMO,SMAD2,NRP1,FZD7,ALCAM,PKM,SOX2,SMAD3,ACVR2B,TGFBR2,TGFB2,KDM5B,ITGB1,BCL2,ESR1,ZEB2
BP	GO:0010001	glial cell differentiation	13	154	0.98	4.33e-08	9606.ENSP00000244745,9606.ENSP00000245479,9606.ENSP00000249373,9606.ENSP00000265734,9606.ENSP00000269141,9606.ENSP00000278836,9606.ENSP00000295757,9606.ENSP00000323588,9606.ENSP00000357625,9606.ENSP00000379975,9606.ENSP00000384620,9606.ENSP00000400175,9606.ENSP00000437256	SOX4,SOX9,SMO,CDK6,CDH2,MYRF,HDAC11,SOX2,BNIP3,ILK,NRG1,RHOA,DICER1
BP	GO:0051251	positive regulation of lymphocyte activation	16	260	0.85	4.48e-08	9606.ENSP00000321345,9606.ENSP00000324890,9606.ENSP00000339191,9606.ENSP00000343505,9606.ENSP00000346671,9606.ENSP00000348461,9606.ENSP00000351905,9606.ENSP00000355361,9606.ENSP00000361359,9606.ENSP00000365016,9606.ENSP00000381185,9606.ENSP00000384849,9606.ENSP00000385675,9606.ENSP00000400175,9606.ENSP00000415151,9606.ENSP00000462468	IL23R,CD28,CAV1,TNFSF13,FYN,RAC1,TGFBR2,CD47,CD40,IRS2,BCL2,CDKN1A,IL6,RHOA,CBFB,YES1
BP	GO:0051347	positive regulation of transferase activity	24	630	0.64	4.52e-08	9606.ENSP00000227507,9606.ENSP00000228872,9606.ENSP00000288602,9606.ENSP00000304895,9606.ENSP00000309968,9606.ENSP00000321345,9606.ENSP00000340361,9606.ENSP00000341292,9606.ENSP00000346671,9606.ENSP00000351905,9606.ENSP00000355896,9606.ENSP00000361359,9606.ENSP00000362608,9606.ENSP00000363804,9606.ENSP00000365851,9606.ENSP00000379975,9606.ENSP00000384620,9606.ENSP00000384849,9606.ENSP00000400175,…	CCND1,CDKN1B,BRAF,IRS1,ADAM17,IL23R,ACVR2B,WNK1,FYN,TGFBR2,TGFB2,CD40,PIM1,KLF4,BMI1,ILK,NRG1,CDKN1A,RHOA,ITGB3,ZEB2,PAK4,VEGFA,MYC
BP	GO:2001233	regulation of apoptotic signaling pathway	19	388	0.75	4.99e-08	9606.ENSP00000223095,9606.ENSP00000225577,9606.ENSP00000258149,9606.ENSP00000261023,9606.ENSP00000265371,9606.ENSP00000290167,9606.ENSP00000332973,9606.ENSP00000339191,9606.ENSP00000346671,9606.ENSP00000357625,9606.ENSP00000366482,9606.ENSP00000369581,9606.ENSP00000381185,9606.ENSP00000384620,9606.ENSP00000398632,9606.ENSP00000418960,9606.ENSP00000435210,9606.ENSP00000437955,9606.ENSP00000484824	SERPINE1,RPS6KB1,MDM2,ITGAV,NRP1,WNT4,SMAD3,CAV1,FYN,BNIP3,FXN,IFNB1,BCL2,NRG1,CD44,BRCA1,BCLAF1,HIF1A,MUC1
BP	GO:0048565	digestive tract development	12	126	1.03	5.07e-08	9606.ENSP00000249373,9606.ENSP00000262160,9606.ENSP00000267163,9606.ENSP00000332973,9606.ENSP00000340361,9606.ENSP00000351905,9606.ENSP00000355896,9606.ENSP00000366915,9606.ENSP00000381185,9606.ENSP00000384849,9606.ENSP00000401678,9606.ENSP00000437955	SMO,SMAD2,RB1,SMAD3,ACVR2B,TGFBR2,TGFB2,KLF5,BCL2,CDKN1A,MYOCD,HIF1A
BP	GO:0048660	regulation of smooth muscle cell proliferation	12	126	1.03	5.07e-08	9606.ENSP00000225577,9606.ENSP00000228872,9606.ENSP00000230990,9606.ENSP00000258149,9606.ENSP00000351905,9606.ENSP00000354394,9606.ENSP00000363804,9606.ENSP00000379975,9606.ENSP00000384849,9606.ENSP00000385675,9606.ENSP00000401678,9606.ENSP00000412237	RPS6KB1,CDKN1B,HBEGF,MDM2,TGFBR2,STAT1,KLF4,ILK,CDKN1A,IL6,MYOCD,IL10
BP	GO:0046677	response to antibiotic	17	305	0.8	5.64e-08	9606.ENSP00000003084,9606.ENSP00000225577,9606.ENSP00000227507,9606.ENSP00000228872,9606.ENSP00000258149,9606.ENSP00000264709,9606.ENSP00000346671,9606.ENSP00000354394,9606.ENSP00000356234,9606.ENSP00000357625,9606.ENSP00000363804,9606.ENSP00000366482,9606.ENSP00000376436,9606.ENSP00000381185,9606.ENSP00000385675,9606.ENSP00000400175,9606.ENSP00000430432	CFTR,RPS6KB1,CCND1,CDKN1B,MDM2,DNMT3A,FYN,STAT1,KDM5B,BNIP3,KLF4,FXN,ETS1,BCL2,IL6,RHOA,HDAC2
BP	GO:0071396	cellular response to lipid	21	486	0.69	5.79e-08	9606.ENSP00000003084,9606.ENSP00000223095,9606.ENSP00000225577,9606.ENSP00000245479,9606.ENSP00000249373,9606.ENSP00000257904,9606.ENSP00000267163,9606.ENSP00000286201,9606.ENSP00000338235,9606.ENSP00000361359,9606.ENSP00000362608,9606.ENSP00000363804,9606.ENSP00000379701,9606.ENSP00000380033,9606.ENSP00000385675,9606.ENSP00000400175,9606.ENSP00000405330,9606.ENSP00000412237,9606.ENSP00000418960,…	CFTR,SERPINE1,RPS6KB1,SOX9,SMO,CDK4,RB1,FZD7,MTDH,CD40,PIM1,KLF4,HNF4G,DDX17,IL6,RHOA,ESR1,IL10,BRCA1,HDAC2,YES1
BP	GO:0000122	negative regulation of transcription by RNA polymerase II	27	809	0.58	6.41e-08	9606.ENSP00000227507,9606.ENSP00000245479,9606.ENSP00000249373,9606.ENSP00000258149,9606.ENSP00000259915,9606.ENSP00000262160,9606.ENSP00000264709,9606.ENSP00000267163,9606.ENSP00000323588,9606.ENSP00000332973,9606.ENSP00000338235,9606.ENSP00000339191,9606.ENSP00000340361,9606.ENSP00000354394,9606.ENSP00000363804,9606.ENSP00000365851,9606.ENSP00000366915,9606.ENSP00000369270,9606.ENSP00000401678,…	CCND1,SOX9,SMO,MDM2,POU5F1,SMAD2,DNMT3A,RB1,SOX2,SMAD3,MTDH,CAV1,ACVR2B,STAT1,KLF4,BMI1,KLF5,RREB1,MYOCD,ESR1,CBFB,HDAC2,DICER1,HMGA2,ZEB2,VEGFA,MYC
BP	GO:1901991	negative regulation of mitotic cell cycle phase transition	13	160	0.97	6.45e-08	9606.ENSP00000216225,9606.ENSP00000227507,9606.ENSP00000228872,9606.ENSP00000244745,9606.ENSP00000258149,9606.ENSP00000267163,9606.ENSP00000296509,9606.ENSP00000363804,9606.ENSP00000381185,9606.ENSP00000384849,9606.ENSP00000418960,9606.ENSP00000437621,9606.ENSP00000484824	RBX1,CCND1,CDKN1B,SOX4,MDM2,RB1,MAD2L1,KLF4,BCL2,CDKN1A,BRCA1,HMGA2,MUC1
BP	GO:0010035	response to inorganic substance	21	491	0.69	6.82e-08	9606.ENSP00000227507,9606.ENSP00000228872,9606.ENSP00000257904,9606.ENSP00000258149,9606.ENSP00000264709,9606.ENSP00000288602,9606.ENSP00000339191,9606.ENSP00000339933,9606.ENSP00000341292,9606.ENSP00000346671,9606.ENSP00000354394,9606.ENSP00000357625,9606.ENSP00000363804,9606.ENSP00000366482,9606.ENSP00000376436,9606.ENSP00000378323,9606.ENSP00000381185,9606.ENSP00000385675,9606.ENSP00000410257,…	CCND1,CDKN1B,CDK4,MDM2,DNMT3A,BRAF,CAV1,PKLR,WNK1,FYN,STAT1,BNIP3,KLF4,FXN,ETS1,PPP3CA,BCL2,IL6,SCN5A,HDAC2,HIF1A
BP	GO:1901576	organic substance biosynthetic process	76	4656	0.27	6.86e-08	9606.ENSP00000003084,9606.ENSP00000227507,9606.ENSP00000229307,9606.ENSP00000244745,9606.ENSP00000245479,9606.ENSP00000254719,9606.ENSP00000257904,9606.ENSP00000259915,9606.ENSP00000262160,9606.ENSP00000262554,9606.ENSP00000262904,9606.ENSP00000263121,9606.ENSP00000263734,9606.ENSP00000265056,9606.ENSP00000265085,9606.ENSP00000267163,9606.ENSP00000278836,9606.ENSP00000283921,9606.ENSP00000285398,…	CFTR,CCND1,NANOG,SOX4,SOX9,RPA1,CDK4,POU5F1,SMAD2,SPTLC1,E2F3,SMARCB1,EPAS1,MCM2,CPEB4,RB1,MYRF,HOXA10,ERCC3,WNT4,HDAC11,IRS1,PPM1D,PKM,SOX2,CD28,SP1,SMAD3,MTA1,PKLR,STAT1,TGFB2,DTL,KDM5B,CTGF,GPC4,SET,KLF4,IRS2,BMI1,FXN,KLF5,RREB1,ETS1,HNF4G,DDX17,CTNND1,MYO5A,MACC1,CDKN1A,NFATC1,TRAPPC2,CDC7,PTPN13,PLA2G4B,DHFR,SOX5,MYOCD,ESR1,IL10,ERG,CBFB,MCM10,BRCA1,EIF4E,HDAC2,FLI1,BCLAF1,HMGA2,HIF1A,SP7,ZE…
BP	GO:0006725	cellular aromatic compound metabolic process	77	4754	0.27	7.09e-08	9606.ENSP00000216225,9606.ENSP00000227507,9606.ENSP00000229307,9606.ENSP00000244745,9606.ENSP00000245479,9606.ENSP00000254719,9606.ENSP00000257181,9606.ENSP00000257904,9606.ENSP00000259915,9606.ENSP00000262160,9606.ENSP00000262904,9606.ENSP00000263121,9606.ENSP00000263734,9606.ENSP00000264709,9606.ENSP00000265056,9606.ENSP00000265081,9606.ENSP00000267163,9606.ENSP00000268802,9606.ENSP00000278836,…	RBX1,CCND1,NANOG,SOX4,SOX9,RPA1,PRPF38A,CDK4,POU5F1,SMAD2,E2F3,SMARCB1,EPAS1,DNMT3A,MCM2,MSH3,RB1,NOB1,MYRF,HOXA10,ERCC3,HDAC11,PPM1D,ERCC4,SWAP70,PKM,SOX2,SP1,SMAD3,MTA1,PKLR,STAT1,TGFB2,DTL,KDM5B,ATP1B1,CTGF,SET,KLF4,BMI1,DFFA,FXN,KLF5,RREB1,ETS1,HNF4G,DDX17,BCL2,CTNND1,MYO5A,ABCC1,MACC1,CDKN1A,NFATC1,TRAPPC2,CDC7,DHFR,SOX5,RHOA,MYOCD,ESR1,ERG,CBFB,MCM10,BRCA1,HDAC2,FLI1,BCLAF1,DICER1,HMGA2,HIF…
BP	GO:0031589	cell-substrate adhesion	13	162	0.96	7.32e-08	9606.ENSP00000261023,9606.ENSP00000264187,9606.ENSP00000265371,9606.ENSP00000267257,9606.ENSP00000286201,9606.ENSP00000348461,9606.ENSP00000356954,9606.ENSP00000379350,9606.ENSP00000379975,9606.ENSP00000381185,9606.ENSP00000398632,9606.ENSP00000400175,9606.ENSP00000452786	ITGAV,NID1,NRP1,PXN,FZD7,RAC1,CTGF,ITGB1,ILK,BCL2,CD44,RHOA,ITGB3
BP	GO:0048863	stem cell differentiation	12	131	1.02	7.35e-08	9606.ENSP00000245479,9606.ENSP00000249373,9606.ENSP00000254958,9606.ENSP00000265371,9606.ENSP00000355896,9606.ENSP00000384620,9606.ENSP00000401678,9606.ENSP00000405330,9606.ENSP00000437621,9606.ENSP00000437955,9606.ENSP00000443827,9606.ENSP00000454157	SOX9,SMO,JAG1,NRP1,TGFB2,NRG1,MYOCD,ESR1,HMGA2,HIF1A,SP7,ZEB2
BP	GO:1901362	organic cyclic compound biosynthetic process	60	3230	0.32	7.53e-08	9606.ENSP00000003084,9606.ENSP00000227507,9606.ENSP00000229307,9606.ENSP00000244745,9606.ENSP00000245479,9606.ENSP00000254719,9606.ENSP00000257904,9606.ENSP00000259915,9606.ENSP00000262160,9606.ENSP00000262904,9606.ENSP00000263121,9606.ENSP00000263734,9606.ENSP00000267163,9606.ENSP00000278836,9606.ENSP00000283921,9606.ENSP00000285398,9606.ENSP00000290167,9606.ENSP00000295757,9606.ENSP00000306682,…	CFTR,CCND1,NANOG,SOX4,SOX9,RPA1,CDK4,POU5F1,SMAD2,E2F3,SMARCB1,EPAS1,RB1,MYRF,HOXA10,ERCC3,WNT4,HDAC11,PPM1D,PKM,SOX2,SP1,SMAD3,MTA1,PKLR,STAT1,TGFB2,DTL,KDM5B,CTGF,KLF4,BMI1,FXN,KLF5,RREB1,ETS1,HNF4G,DDX17,CTNND1,MYO5A,MACC1,CDKN1A,NFATC1,TRAPPC2,DHFR,SOX5,MYOCD,ESR1,ERG,CBFB,BRCA1,HDAC2,FLI1,BCLAF1,HMGA2,HIF1A,SP7,ZEB2,MYC,CHD1
BP	GO:0030855	epithelial cell differentiation	24	649	0.62	7.54e-08	9606.ENSP00000244745,9606.ENSP00000245479,9606.ENSP00000249373,9606.ENSP00000254958,9606.ENSP00000265371,9606.ENSP00000265734,9606.ENSP00000269141,9606.ENSP00000285398,9606.ENSP00000286201,9606.ENSP00000290167,9606.ENSP00000332973,9606.ENSP00000340361,9606.ENSP00000356234,9606.ENSP00000361467,9606.ENSP00000363804,9606.ENSP00000366915,9606.ENSP00000382697,9606.ENSP00000384620,9606.ENSP00000384849,…	SOX4,SOX9,SMO,JAG1,NRP1,CDK6,CDH2,ERCC3,FZD7,WNT4,SMAD3,ACVR2B,KDM5B,DLG5,KLF4,KLF5,ROCK1,NRG1,CDKN1A,RHOA,ESR1,HDAC2,HIF1A,VEGFA
BP	GO:0051049	regulation of transport	41	1732	0.43	7.59e-08	9606.ENSP00000003084,9606.ENSP00000223095,9606.ENSP00000225577,9606.ENSP00000244745,9606.ENSP00000249373,9606.ENSP00000258149,9606.ENSP00000261023,9606.ENSP00000265371,9606.ENSP00000269141,9606.ENSP00000288602,9606.ENSP00000298316,9606.ENSP00000304895,9606.ENSP00000332973,9606.ENSP00000339191,9606.ENSP00000341292,9606.ENSP00000346671,9606.ENSP00000348461,9606.ENSP00000349259,9606.ENSP00000355361,…	CFTR,SERPINE1,RPS6KB1,SOX4,SMO,MDM2,ITGAV,NRP1,CDH2,BRAF,ARF6,IRS1,SMAD3,CAV1,WNK1,FYN,RAC1,SPTBN1,CD47,TGFB2,KDM5B,ATP1B1,MYO6,KIF20B,CD40,IRS2,PPP3CA,BCL2,MYO5A,ROCK1,NRG1,CDKN1A,IL6,RHOA,SCN5A,IL10,HIF1A,ITGB3,YES1,VEGFA,CAMK1D
BP	GO:0051249	regulation of lymphocyte activation	19	401	0.73	7.89e-08	9606.ENSP00000321345,9606.ENSP00000324890,9606.ENSP00000339191,9606.ENSP00000343505,9606.ENSP00000346671,9606.ENSP00000348461,9606.ENSP00000351905,9606.ENSP00000355361,9606.ENSP00000361359,9606.ENSP00000361467,9606.ENSP00000365016,9606.ENSP00000369581,9606.ENSP00000381185,9606.ENSP00000384849,9606.ENSP00000385675,9606.ENSP00000400175,9606.ENSP00000412237,9606.ENSP00000415151,9606.ENSP00000462468	IL23R,CD28,CAV1,TNFSF13,FYN,RAC1,TGFBR2,CD47,CD40,DLG5,IRS2,IFNB1,BCL2,CDKN1A,IL6,RHOA,IL10,CBFB,YES1
BP	GO:1901360	organic cyclic compound metabolic process	79	4963	0.26	8.24e-08	9606.ENSP00000003084,9606.ENSP00000216225,9606.ENSP00000227507,9606.ENSP00000229307,9606.ENSP00000244745,9606.ENSP00000245479,9606.ENSP00000254719,9606.ENSP00000257181,9606.ENSP00000257904,9606.ENSP00000259915,9606.ENSP00000262160,9606.ENSP00000262904,9606.ENSP00000263121,9606.ENSP00000263734,9606.ENSP00000264709,9606.ENSP00000265056,9606.ENSP00000265081,9606.ENSP00000267163,9606.ENSP00000268802,…	CFTR,RBX1,CCND1,NANOG,SOX4,SOX9,RPA1,PRPF38A,CDK4,POU5F1,SMAD2,E2F3,SMARCB1,EPAS1,DNMT3A,MCM2,MSH3,RB1,NOB1,MYRF,HOXA10,ERCC3,WNT4,HDAC11,PPM1D,ERCC4,SWAP70,PKM,SOX2,SP1,SMAD3,MTA1,PKLR,STAT1,TGFB2,DTL,KDM5B,ATP1B1,CTGF,SET,KLF4,BMI1,DFFA,FXN,KLF5,RREB1,ETS1,HNF4G,DDX17,BCL2,CTNND1,MYO5A,ABCC1,MACC1,CDKN1A,NFATC1,TRAPPC2,CDC7,DHFR,SOX5,RHOA,MYOCD,ESR1,ERG,CBFB,MCM10,BRCA1,HDAC2,FLI1,BCLAF1,DICER1…
BP	GO:0003007	heart morphogenesis	15	235	0.86	8.4e-08	9606.ENSP00000244745,9606.ENSP00000245479,9606.ENSP00000249373,9606.ENSP00000254958,9606.ENSP00000258149,9606.ENSP00000265371,9606.ENSP00000332973,9606.ENSP00000351905,9606.ENSP00000355896,9606.ENSP00000379975,9606.ENSP00000384620,9606.ENSP00000414150,9606.ENSP00000417335,9606.ENSP00000437955,9606.ENSP00000478570	SOX4,SOX9,SMO,JAG1,MDM2,NRP1,SMAD3,TGFBR2,TGFB2,ILK,NRG1,ERG,ROBO2,HIF1A,VEGFA
BP	GO:0009749	response to glucose	12	133	1.01	8.4e-08	9606.ENSP00000225577,9606.ENSP00000228872,9606.ENSP00000244745,9606.ENSP00000262160,9606.ENSP00000314897,9606.ENSP00000339933,9606.ENSP00000340361,9606.ENSP00000351905,9606.ENSP00000356954,9606.ENSP00000365016,9606.ENSP00000378323,9606.ENSP00000400175	RPS6KB1,CDKN1B,SOX4,SMAD2,ANGPT2,PKLR,ACVR2B,TGFBR2,CTGF,IRS2,PPP3CA,RHOA
BP	GO:0043065	positive regulation of apoptotic process	23	604	0.64	9.37e-08	9606.ENSP00000244745,9606.ENSP00000257904,9606.ENSP00000262904,9606.ENSP00000285398,9606.ENSP00000332973,9606.ENSP00000339191,9606.ENSP00000355896,9606.ENSP00000356954,9606.ENSP00000357625,9606.ENSP00000361359,9606.ENSP00000366237,9606.ENSP00000369581,9606.ENSP00000370719,9606.ENSP00000379350,9606.ENSP00000381185,9606.ENSP00000385675,9606.ENSP00000394791,9606.ENSP00000400175,9606.ENSP00000412237,…	SOX4,CDK4,E2F3,ERCC3,SMAD3,CAV1,TGFB2,CTGF,BNIP3,CD40,DFFA,IFNB1,ITSN1,ITGB1,BCL2,IL6,SENP1,RHOA,IL10,BCLAF1,HMGA2,CAMK1D,MYC
BP	GO:0022409	positive regulation of cell-cell adhesion	15	238	0.86	9.8e-08	9606.ENSP00000321345,9606.ENSP00000323588,9606.ENSP00000324890,9606.ENSP00000339191,9606.ENSP00000346671,9606.ENSP00000348461,9606.ENSP00000351905,9606.ENSP00000355361,9606.ENSP00000376436,9606.ENSP00000385675,9606.ENSP00000398632,9606.ENSP00000400175,9606.ENSP00000412237,9606.ENSP00000415151,9606.ENSP00000462468	IL23R,SOX2,CD28,CAV1,FYN,RAC1,TGFBR2,CD47,ETS1,IL6,CD44,RHOA,IL10,CBFB,YES1
BP	GO:0061061	muscle structure development	20	457	0.7	1.08e-07	9606.ENSP00000230990,9606.ENSP00000245479,9606.ENSP00000249373,9606.ENSP00000254958,9606.ENSP00000263734,9606.ENSP00000267163,9606.ENSP00000269141,9606.ENSP00000290167,9606.ENSP00000308753,9606.ENSP00000339191,9606.ENSP00000355896,9606.ENSP00000366915,9606.ENSP00000378323,9606.ENSP00000379350,9606.ENSP00000380033,9606.ENSP00000384620,9606.ENSP00000400175,9606.ENSP00000401678,9606.ENSP00000469981,…	HBEGF,SOX9,SMO,JAG1,EPAS1,RB1,CDH2,WNT4,TMOD3,CAV1,TGFB2,KLF5,PPP3CA,ITGB1,DDX17,NRG1,RHOA,MYOCD,TAZ,VEGFA
BP	GO:0019438	aromatic compound biosynthetic process	58	3100	0.33	1.16e-07	9606.ENSP00000227507,9606.ENSP00000229307,9606.ENSP00000244745,9606.ENSP00000245479,9606.ENSP00000254719,9606.ENSP00000257904,9606.ENSP00000259915,9606.ENSP00000262160,9606.ENSP00000262904,9606.ENSP00000263121,9606.ENSP00000263734,9606.ENSP00000267163,9606.ENSP00000278836,9606.ENSP00000283921,9606.ENSP00000285398,9606.ENSP00000295757,9606.ENSP00000306682,9606.ENSP00000320171,9606.ENSP00000323588,…	CCND1,NANOG,SOX4,SOX9,RPA1,CDK4,POU5F1,SMAD2,E2F3,SMARCB1,EPAS1,RB1,MYRF,HOXA10,ERCC3,HDAC11,PPM1D,PKM,SOX2,SP1,SMAD3,MTA1,PKLR,STAT1,TGFB2,DTL,KDM5B,CTGF,KLF4,BMI1,FXN,KLF5,RREB1,ETS1,HNF4G,DDX17,CTNND1,MYO5A,MACC1,CDKN1A,NFATC1,TRAPPC2,DHFR,SOX5,MYOCD,ESR1,ERG,CBFB,BRCA1,HDAC2,FLI1,BCLAF1,HMGA2,HIF1A,SP7,ZEB2,MYC,CHD1
BP	GO:0048545	response to steroid hormone	17	324	0.78	1.23e-07	9606.ENSP00000225577,9606.ENSP00000227507,9606.ENSP00000258149,9606.ENSP00000267163,9606.ENSP00000339191,9606.ENSP00000351905,9606.ENSP00000355896,9606.ENSP00000356954,9606.ENSP00000379701,9606.ENSP00000380033,9606.ENSP00000381185,9606.ENSP00000384849,9606.ENSP00000385675,9606.ENSP00000400175,9606.ENSP00000405330,9606.ENSP00000412237,9606.ENSP00000418960	RPS6KB1,CCND1,MDM2,RB1,CAV1,TGFBR2,TGFB2,CTGF,HNF4G,DDX17,BCL2,CDKN1A,IL6,RHOA,ESR1,IL10,BRCA1
BP	GO:0045930	negative regulation of mitotic cell cycle	15	243	0.85	1.25e-07	9606.ENSP00000216225,9606.ENSP00000227507,9606.ENSP00000228872,9606.ENSP00000244745,9606.ENSP00000258149,9606.ENSP00000267163,9606.ENSP00000296509,9606.ENSP00000332973,9606.ENSP00000363804,9606.ENSP00000381185,9606.ENSP00000384849,9606.ENSP00000412237,9606.ENSP00000418960,9606.ENSP00000437621,9606.ENSP00000484824	RBX1,CCND1,CDKN1B,SOX4,MDM2,RB1,MAD2L1,SMAD3,KLF4,BCL2,CDKN1A,IL10,BRCA1,HMGA2,MUC1
BP	GO:0110110	positive regulation of animal organ morphogenesis	10	83	1.14	1.27e-07	9606.ENSP00000245479,9606.ENSP00000249373,9606.ENSP00000259915,9606.ENSP00000290167,9606.ENSP00000351905,9606.ENSP00000355896,9606.ENSP00000362608,9606.ENSP00000417335,9606.ENSP00000478570,9606.ENSP00000479618	SOX9,SMO,POU5F1,WNT4,TGFBR2,TGFB2,PIM1,ROBO2,VEGFA,MYC
BP	GO:0044057	regulation of system process	21	516	0.67	1.46e-07	9606.ENSP00000225577,9606.ENSP00000230990,9606.ENSP00000258149,9606.ENSP00000263734,9606.ENSP00000278836,9606.ENSP00000332973,9606.ENSP00000339191,9606.ENSP00000341292,9606.ENSP00000355896,9606.ENSP00000356790,9606.ENSP00000356954,9606.ENSP00000363804,9606.ENSP00000378323,9606.ENSP00000380247,9606.ENSP00000382697,9606.ENSP00000384620,9606.ENSP00000400175,9606.ENSP00000401678,9606.ENSP00000410257,…	RPS6KB1,HBEGF,MDM2,EPAS1,MYRF,SMAD3,CAV1,WNK1,TGFB2,ATP1B1,CTGF,KLF4,PPP3CA,HRH1,ROCK1,NRG1,RHOA,MYOCD,SCN5A,IL10,DICER1
BP	GO:0016032	viral process	22	571	0.64	1.63e-07	9606.ENSP00000216225,9606.ENSP00000258149,9606.ENSP00000261023,9606.ENSP00000263121,9606.ENSP00000267163,9606.ENSP00000285398,9606.ENSP00000324890,9606.ENSP00000329357,9606.ENSP00000332973,9606.ENSP00000339191,9606.ENSP00000346671,9606.ENSP00000348461,9606.ENSP00000354394,9606.ENSP00000357625,9606.ENSP00000361777,9606.ENSP00000370719,9606.ENSP00000376808,9606.ENSP00000379350,9606.ENSP00000400175,…	RBX1,MDM2,ITGAV,SMARCB1,RB1,ERCC3,CD28,SP1,SMAD3,CAV1,FYN,RAC1,STAT1,BNIP3,SET,ITSN1,CUL5,ITGB1,RHOA,EIF4E,ITGB3,DDX6
BP	GO:0000902	cell morphogenesis	23	626	0.62	1.71e-07	9606.ENSP00000261023,9606.ENSP00000265371,9606.ENSP00000267163,9606.ENSP00000286201,9606.ENSP00000288368,9606.ENSP00000305988,9606.ENSP00000346671,9606.ENSP00000348461,9606.ENSP00000349259,9606.ENSP00000355896,9606.ENSP00000360793,9606.ENSP00000365016,9606.ENSP00000379350,9606.ENSP00000379975,9606.ENSP00000381185,9606.ENSP00000382697,9606.ENSP00000384620,9606.ENSP00000400175,9606.ENSP00000417335,…	ITGAV,NRP1,RB1,FZD7,PREX2,ALCAM,FYN,RAC1,SPTBN1,TGFB2,KIF20B,IRS2,ITGB1,ILK,BCL2,ROCK1,NRG1,RHOA,ROBO2,DICER1,ITGB3,ZEB2,VEGFA
BP	GO:0045931	positive regulation of mitotic cell cycle	12	144	0.98	1.83e-07	9606.ENSP00000225577,9606.ENSP00000227507,9606.ENSP00000257904,9606.ENSP00000258149,9606.ENSP00000267163,9606.ENSP00000296509,9606.ENSP00000308753,9606.ENSP00000324890,9606.ENSP00000355958,9606.ENSP00000360793,9606.ENSP00000393139,9606.ENSP00000425561	RPS6KB1,CCND1,CDK4,MDM2,RB1,MAD2L1,TMOD3,CD28,DTL,KIF20B,CDC7,EIF4E
BP	GO:0051129	negative regulation of cellular component organization	23	632	0.62	2.02e-07	9606.ENSP00000258149,9606.ENSP00000263121,9606.ENSP00000265056,9606.ENSP00000265371,9606.ENSP00000296509,9606.ENSP00000298316,9606.ENSP00000308753,9606.ENSP00000310520,9606.ENSP00000315630,9606.ENSP00000339191,9606.ENSP00000346671,9606.ENSP00000348461,9606.ENSP00000349259,9606.ENSP00000357625,9606.ENSP00000361777,9606.ENSP00000366237,9606.ENSP00000366482,9606.ENSP00000378323,9606.ENSP00000382697,…	MDM2,SMARCB1,MCM2,NRP1,MAD2L1,ARF6,TMOD3,ERCC4,SWAP70,CAV1,FYN,RAC1,SPTBN1,BNIP3,SET,DFFA,FXN,PPP3CA,ROCK1,RHOA,ROBO2,BRCA1,HDAC2
BP	GO:0051336	regulation of hydrolase activity	33	1238	0.48	2.02e-07	9606.ENSP00000223095,9606.ENSP00000258149,9606.ENSP00000265056,9606.ENSP00000265081,9606.ENSP00000265371,9606.ENSP00000272430,9606.ENSP00000288368,9606.ENSP00000290167,9606.ENSP00000323588,9606.ENSP00000332973,9606.ENSP00000339191,9606.ENSP00000341292,9606.ENSP00000346671,9606.ENSP00000347198,9606.ENSP00000355896,9606.ENSP00000356790,9606.ENSP00000356954,9606.ENSP00000360242,9606.ENSP00000361359,…	SERPINE1,MDM2,MCM2,MSH3,NRP1,RTKN,PREX2,WNT4,SOX2,SMAD3,CAV1,WNK1,FYN,SRGAP1,TGFB2,ATP1B1,CTGF,XIAP,CD40,SET,KLF4,DFFA,GIT1,ITGB1,ROCK1,SENP1,CD44,RHOA,RACGAP1,ESR1,NAIP,VEGFA,MYC
BP	GO:0007417	central nervous system development	27	861	0.55	2.06e-07	9606.ENSP00000244745,9606.ENSP00000245479,9606.ENSP00000249373,9606.ENSP00000265371,9606.ENSP00000265734,9606.ENSP00000269141,9606.ENSP00000278836,9606.ENSP00000290167,9606.ENSP00000295757,9606.ENSP00000323588,9606.ENSP00000346671,9606.ENSP00000351905,9606.ENSP00000357625,9606.ENSP00000361467,9606.ENSP00000365016,9606.ENSP00000376436,9606.ENSP00000378323,9606.ENSP00000379350,9606.ENSP00000381185,…	SOX4,SOX9,SMO,NRP1,CDK6,CDH2,MYRF,WNT4,HDAC11,SOX2,FYN,TGFBR2,BNIP3,DLG5,IRS2,ETS1,PPP3CA,ITGB1,BCL2,CTNND1,NRG1,RHOA,SCN5A,ROBO2,HIF1A,ZEB2,SOCS7
BP	GO:0043535	regulation of blood vessel endothelial cell migration	10	88	1.11	2.06e-07	9606.ENSP00000265371,9606.ENSP00000309968,9606.ENSP00000314897,9606.ENSP00000329357,9606.ENSP00000361359,9606.ENSP00000363804,9606.ENSP00000376436,9606.ENSP00000400175,9606.ENSP00000437955,9606.ENSP00000478570	NRP1,ADAM17,ANGPT2,SP1,CD40,KLF4,ETS1,RHOA,HIF1A,VEGFA
BP	GO:1905114	cell surface receptor signaling pathway involved in cell-cell signaling	18	383	0.73	2.15e-07	9606.ENSP00000216225,9606.ENSP00000227507,9606.ENSP00000244745,9606.ENSP00000249373,9606.ENSP00000259915,9606.ENSP00000286201,9606.ENSP00000290167,9606.ENSP00000332973,9606.ENSP00000339191,9606.ENSP00000348461,9606.ENSP00000359864,9606.ENSP00000360242,9606.ENSP00000363804,9606.ENSP00000378323,9606.ENSP00000382004,9606.ENSP00000389377,9606.ENSP00000400175,9606.ENSP00000479618	RBX1,CCND1,SOX4,SMO,POU5F1,FZD7,WNT4,SMAD3,CAV1,RAC1,GPC4,XIAP,KLF4,PPP3CA,CTNND1,NFATC1,RHOA,MYC
BP	GO:0050731	positive regulation of peptidyl-tyrosine phosphorylation	13	180	0.91	2.17e-07	9606.ENSP00000230990,9606.ENSP00000265371,9606.ENSP00000309968,9606.ENSP00000321345,9606.ENSP00000346671,9606.ENSP00000361359,9606.ENSP00000384620,9606.ENSP00000385675,9606.ENSP00000398632,9606.ENSP00000430432,9606.ENSP00000452786,9606.ENSP00000462468,9606.ENSP00000478570	HBEGF,NRP1,ADAM17,IL23R,FYN,CD40,NRG1,IL6,CD44,HDAC2,ITGB3,YES1,VEGFA
BP	GO:0060322	head development	24	692	0.6	2.27e-07	9606.ENSP00000245479,9606.ENSP00000249373,9606.ENSP00000265371,9606.ENSP00000265734,9606.ENSP00000269141,9606.ENSP00000290167,9606.ENSP00000323588,9606.ENSP00000346671,9606.ENSP00000351905,9606.ENSP00000357625,9606.ENSP00000361467,9606.ENSP00000365016,9606.ENSP00000376436,9606.ENSP00000378323,9606.ENSP00000379350,9606.ENSP00000381185,9606.ENSP00000382004,9606.ENSP00000384620,9606.ENSP00000400175,…	SOX9,SMO,NRP1,CDK6,CDH2,WNT4,SOX2,FYN,TGFBR2,BNIP3,DLG5,IRS2,ETS1,PPP3CA,ITGB1,BCL2,CTNND1,NRG1,RHOA,SCN5A,ROBO2,HIF1A,ZEB2,SOCS7
BP	GO:0001525	angiogenesis	16	297	0.79	2.32e-07	9606.ENSP00000223095,9606.ENSP00000254958,9606.ENSP00000261023,9606.ENSP00000263734,9606.ENSP00000265371,9606.ENSP00000314897,9606.ENSP00000339191,9606.ENSP00000351905,9606.ENSP00000355896,9606.ENSP00000356954,9606.ENSP00000366915,9606.ENSP00000376436,9606.ENSP00000379350,9606.ENSP00000437955,9606.ENSP00000452786,9606.ENSP00000478570	SERPINE1,JAG1,ITGAV,EPAS1,NRP1,ANGPT2,CAV1,TGFBR2,TGFB2,CTGF,KLF5,ETS1,ITGB1,HIF1A,ITGB3,VEGFA
BP	GO:2001234	negative regulation of apoptotic signaling pathway	14	218	0.86	2.39e-07	9606.ENSP00000223095,9606.ENSP00000225577,9606.ENSP00000258149,9606.ENSP00000261023,9606.ENSP00000265371,9606.ENSP00000290167,9606.ENSP00000346671,9606.ENSP00000366482,9606.ENSP00000381185,9606.ENSP00000384620,9606.ENSP00000398632,9606.ENSP00000418960,9606.ENSP00000437955,9606.ENSP00000484824	SERPINE1,RPS6KB1,MDM2,ITGAV,NRP1,WNT4,FYN,FXN,BCL2,NRG1,CD44,BRCA1,HIF1A,MUC1
BP	GO:0019827	stem cell population maintenance	11	118	1.03	2.51e-07	9606.ENSP00000229307,9606.ENSP00000244745,9606.ENSP00000245479,9606.ENSP00000254958,9606.ENSP00000259915,9606.ENSP00000262160,9606.ENSP00000269141,9606.ENSP00000286201,9606.ENSP00000323588,9606.ENSP00000363804,9606.ENSP00000478754	NANOG,SOX4,SOX9,JAG1,POU5F1,SMAD2,CDH2,FZD7,SOX2,KLF4,DDX6
BP	GO:0002053	positive regulation of mesenchymal cell proliferation	7	28	1.45	2.65e-07	9606.ENSP00000245479,9606.ENSP00000249373,9606.ENSP00000351905,9606.ENSP00000354394,9606.ENSP00000365016,9606.ENSP00000478570,9606.ENSP00000479618	SOX9,SMO,TGFBR2,STAT1,IRS2,VEGFA,MYC
BP	GO:0007160	cell-matrix adhesion	11	119	1.02	2.7e-07	9606.ENSP00000261023,9606.ENSP00000264187,9606.ENSP00000267257,9606.ENSP00000348461,9606.ENSP00000356954,9606.ENSP00000379350,9606.ENSP00000379975,9606.ENSP00000381185,9606.ENSP00000398632,9606.ENSP00000400175,9606.ENSP00000452786	ITGAV,NID1,PXN,RAC1,CTGF,ITGB1,ILK,BCL2,CD44,RHOA,ITGB3
BP	GO:0031099	regeneration	12	151	0.96	2.89e-07	9606.ENSP00000227507,9606.ENSP00000248594,9606.ENSP00000257904,9606.ENSP00000286201,9606.ENSP00000314897,9606.ENSP00000320171,9606.ENSP00000323588,9606.ENSP00000351905,9606.ENSP00000381185,9606.ENSP00000384849,9606.ENSP00000396308,9606.ENSP00000412237	CCND1,PTPN12,CDK4,FZD7,ANGPT2,PKM,SOX2,TGFBR2,BCL2,CDKN1A,DHFR,IL10
BP	GO:0048010	vascular endothelial growth factor receptor signaling pathway	9	67	1.18	2.89e-07	9606.ENSP00000261023,9606.ENSP00000265371,9606.ENSP00000267257,9606.ENSP00000346671,9606.ENSP00000348461,9606.ENSP00000382697,9606.ENSP00000400175,9606.ENSP00000452786,9606.ENSP00000478570	ITGAV,NRP1,PXN,FYN,RAC1,ROCK1,RHOA,ITGB3,VEGFA
BP	GO:0016055	Wnt signaling pathway	16	303	0.78	2.96e-07	9606.ENSP00000216225,9606.ENSP00000227507,9606.ENSP00000244745,9606.ENSP00000286201,9606.ENSP00000290167,9606.ENSP00000332973,9606.ENSP00000339191,9606.ENSP00000348461,9606.ENSP00000359864,9606.ENSP00000360242,9606.ENSP00000363804,9606.ENSP00000378323,9606.ENSP00000382004,9606.ENSP00000389377,9606.ENSP00000400175,9606.ENSP00000479618	RBX1,CCND1,SOX4,FZD7,WNT4,SMAD3,CAV1,RAC1,GPC4,XIAP,KLF4,PPP3CA,CTNND1,NFATC1,RHOA,MYC
BP	GO:0045664	regulation of neuron differentiation	22	595	0.62	3.11e-07	9606.ENSP00000245479,9606.ENSP00000254958,9606.ENSP00000258149,9606.ENSP00000265371,9606.ENSP00000298316,9606.ENSP00000323588,9606.ENSP00000346671,9606.ENSP00000361467,9606.ENSP00000363804,9606.ENSP00000378323,9606.ENSP00000379975,9606.ENSP00000381185,9606.ENSP00000382697,9606.ENSP00000384620,9606.ENSP00000400175,9606.ENSP00000417335,9606.ENSP00000430432,9606.ENSP00000454157,9606.ENSP00000478570,…	SOX9,JAG1,MDM2,NRP1,ARF6,SOX2,FYN,DLG5,KLF4,PPP3CA,ILK,BCL2,ROCK1,NRG1,RHOA,ROBO2,HDAC2,ZEB2,VEGFA,DDX6,CAMK1D,SOCS2
BP	GO:0007420	brain development	23	650	0.6	3.16e-07	9606.ENSP00000249373,9606.ENSP00000265371,9606.ENSP00000265734,9606.ENSP00000269141,9606.ENSP00000290167,9606.ENSP00000323588,9606.ENSP00000346671,9606.ENSP00000351905,9606.ENSP00000357625,9606.ENSP00000361467,9606.ENSP00000365016,9606.ENSP00000376436,9606.ENSP00000378323,9606.ENSP00000379350,9606.ENSP00000381185,9606.ENSP00000382004,9606.ENSP00000384620,9606.ENSP00000400175,9606.ENSP00000410257,…	SMO,NRP1,CDK6,CDH2,WNT4,SOX2,FYN,TGFBR2,BNIP3,DLG5,IRS2,ETS1,PPP3CA,ITGB1,BCL2,CTNND1,NRG1,RHOA,SCN5A,ROBO2,HIF1A,ZEB2,SOCS7
BP	GO:0001837	epithelial to mesenchymal transition	9	68	1.18	3.18e-07	9606.ENSP00000245479,9606.ENSP00000254958,9606.ENSP00000290167,9606.ENSP00000355896,9606.ENSP00000361467,9606.ENSP00000380033,9606.ENSP00000414150,9606.ENSP00000437621,9606.ENSP00000437955	SOX9,JAG1,WNT4,TGFB2,DLG5,DDX17,ERG,HMGA2,HIF1A
BP	GO:0001954	positive regulation of cell-matrix adhesion	8	47	1.29	3.38e-07	9606.ENSP00000265371,9606.ENSP00000265734,9606.ENSP00000290167,9606.ENSP00000332973,9606.ENSP00000348461,9606.ENSP00000379975,9606.ENSP00000382697,9606.ENSP00000478570	NRP1,CDK6,WNT4,SMAD3,RAC1,ILK,ROCK1,VEGFA
BP	GO:0051179	localization	80	5233	0.24	3.65e-07	9606.ENSP00000003084,9606.ENSP00000223095,9606.ENSP00000225577,9606.ENSP00000227507,9606.ENSP00000228872,9606.ENSP00000230990,9606.ENSP00000245479,9606.ENSP00000249373,9606.ENSP00000254719,9606.ENSP00000258149,9606.ENSP00000261023,9606.ENSP00000262160,9606.ENSP00000264741,9606.ENSP00000265371,9606.ENSP00000267163,9606.ENSP00000267257,9606.ENSP00000269141,9606.ENSP00000279281,9606.ENSP00000285398,…	CFTR,SERPINE1,RPS6KB1,CCND1,CDKN1B,HBEGF,SOX9,SMO,RPA1,MDM2,ITGAV,SMAD2,ITGA9,NRP1,RB1,PXN,CDH2,VPS51,ERCC3,BRAF,WNT4,ARF6,ADAM17,ANGPT2,PKM,CAV1,SSX2IP,ACVR2B,WNK1,FYN,ADD3,RAC1,SPTBN1,TGFBR2,CD47,TGFB2,ATP1B1,CTGF,BNIP3,NRAS,MYO6,KIF20B,DLG5,FXN,ITSN1,FSCN1,ETS1,CUL5,PPP3CA,ITGB1,ILK,HRH1,BCL2,MYO5A,ABCC1,ROCK1,NRG1,IL6,TRAPPC2,CDC7,CD44,RHOA,RACGAP1,ESR1,SCN5A,IL10,ERG,EIF4E,CLINT1,HIF1A,ITGB3…
BP	GO:0035690	cellular response to drug	16	310	0.77	3.93e-07	9606.ENSP00000003084,9606.ENSP00000225577,9606.ENSP00000245479,9606.ENSP00000257904,9606.ENSP00000258149,9606.ENSP00000264709,9606.ENSP00000346671,9606.ENSP00000357625,9606.ENSP00000363804,9606.ENSP00000366482,9606.ENSP00000376436,9606.ENSP00000378323,9606.ENSP00000385675,9606.ENSP00000418960,9606.ENSP00000430432,9606.ENSP00000479618	CFTR,RPS6KB1,SOX9,CDK4,MDM2,DNMT3A,FYN,BNIP3,KLF4,FXN,ETS1,PPP3CA,IL6,BRCA1,HDAC2,MYC
BP	GO:0032101	regulation of response to external stimulus	28	955	0.52	4.09e-07	9606.ENSP00000223095,9606.ENSP00000265371,9606.ENSP00000267163,9606.ENSP00000290167,9606.ENSP00000309968,9606.ENSP00000314897,9606.ENSP00000315630,9606.ENSP00000321345,9606.ENSP00000324890,9606.ENSP00000332973,9606.ENSP00000339191,9606.ENSP00000346671,9606.ENSP00000348461,9606.ENSP00000351905,9606.ENSP00000354394,9606.ENSP00000355361,9606.ENSP00000358548,9606.ENSP00000360242,9606.ENSP00000363804,…	SERPINE1,NRP1,RB1,WNT4,ADAM17,ANGPT2,SWAP70,IL23R,CD28,SMAD3,CAV1,FYN,RAC1,TGFBR2,STAT1,CD47,NRAS,XIAP,KLF4,IFNB1,ETS1,IL6,ESR1,IL10,ROBO2,VEGFA,CAMK1D,MUC1
BP	GO:0001558	regulation of cell growth	18	402	0.71	4.12e-07	9606.ENSP00000228872,9606.ENSP00000230990,9606.ENSP00000265371,9606.ENSP00000267163,9606.ENSP00000309968,9606.ENSP00000332973,9606.ENSP00000355896,9606.ENSP00000356954,9606.ENSP00000366482,9606.ENSP00000379975,9606.ENSP00000381185,9606.ENSP00000384620,9606.ENSP00000384849,9606.ENSP00000400175,9606.ENSP00000401678,9606.ENSP00000469413,9606.ENSP00000478570,9606.ENSP00000481249	CDKN1B,HBEGF,NRP1,RB1,ADAM17,SMAD3,TGFB2,CTGF,FXN,ILK,BCL2,NRG1,CDKN1A,RHOA,MYOCD,PAK4,VEGFA,SOCS2
BP	GO:0033674	positive regulation of kinase activity	21	553	0.64	4.22e-07	9606.ENSP00000227507,9606.ENSP00000228872,9606.ENSP00000288602,9606.ENSP00000304895,9606.ENSP00000309968,9606.ENSP00000321345,9606.ENSP00000340361,9606.ENSP00000341292,9606.ENSP00000346671,9606.ENSP00000351905,9606.ENSP00000355896,9606.ENSP00000361359,9606.ENSP00000362608,9606.ENSP00000379975,9606.ENSP00000384620,9606.ENSP00000384849,9606.ENSP00000400175,9606.ENSP00000452786,9606.ENSP00000454157,…	CCND1,CDKN1B,BRAF,IRS1,ADAM17,IL23R,ACVR2B,WNK1,FYN,TGFBR2,TGFB2,CD40,PIM1,ILK,NRG1,CDKN1A,RHOA,ITGB3,ZEB2,PAK4,VEGFA
BP	GO:0009059	macromolecule biosynthetic process	62	3576	0.29	4.42e-07	9606.ENSP00000227507,9606.ENSP00000229307,9606.ENSP00000244745,9606.ENSP00000245479,9606.ENSP00000254719,9606.ENSP00000257904,9606.ENSP00000259915,9606.ENSP00000262160,9606.ENSP00000262904,9606.ENSP00000263121,9606.ENSP00000263734,9606.ENSP00000265056,9606.ENSP00000265085,9606.ENSP00000267163,9606.ENSP00000278836,9606.ENSP00000283921,9606.ENSP00000285398,9606.ENSP00000295757,9606.ENSP00000306682,…	CCND1,NANOG,SOX4,SOX9,RPA1,CDK4,POU5F1,SMAD2,E2F3,SMARCB1,EPAS1,MCM2,CPEB4,RB1,MYRF,HOXA10,ERCC3,HDAC11,PPM1D,SOX2,CD28,SP1,SMAD3,MTA1,STAT1,DTL,KDM5B,CTGF,GPC4,SET,KLF4,BMI1,KLF5,RREB1,ETS1,HNF4G,DDX17,CTNND1,MACC1,CDKN1A,NFATC1,TRAPPC2,CDC7,SOX5,MYOCD,ESR1,IL10,ERG,CBFB,MCM10,BRCA1,EIF4E,HDAC2,FLI1,BCLAF1,HMGA2,HIF1A,SP7,ZEB2,MYC,CHD1,MUC1
BP	GO:0007369	gastrulation	12	158	0.94	4.43e-07	9606.ENSP00000229307,9606.ENSP00000259915,9606.ENSP00000261023,9606.ENSP00000262160,9606.ENSP00000323588,9606.ENSP00000332973,9606.ENSP00000340361,9606.ENSP00000351905,9606.ENSP00000363804,9606.ENSP00000379350,9606.ENSP00000437621,9606.ENSP00000452786	NANOG,POU5F1,ITGAV,SMAD2,SOX2,SMAD3,ACVR2B,TGFBR2,KLF4,ITGB1,HMGA2,ITGB3
BP	GO:0032989	cellular component morphogenesis	24	720	0.58	4.43e-07	9606.ENSP00000261023,9606.ENSP00000265371,9606.ENSP00000267163,9606.ENSP00000286201,9606.ENSP00000288368,9606.ENSP00000305988,9606.ENSP00000308753,9606.ENSP00000346671,9606.ENSP00000348461,9606.ENSP00000349259,9606.ENSP00000355896,9606.ENSP00000360793,9606.ENSP00000365016,9606.ENSP00000379350,9606.ENSP00000379975,9606.ENSP00000381185,9606.ENSP00000382697,9606.ENSP00000384620,9606.ENSP00000400175,…	ITGAV,NRP1,RB1,FZD7,PREX2,ALCAM,TMOD3,FYN,RAC1,SPTBN1,TGFB2,KIF20B,IRS2,ITGB1,ILK,BCL2,ROCK1,NRG1,RHOA,ROBO2,DICER1,ITGB3,ZEB2,VEGFA
BP	GO:0046649	lymphocyte activation	17	358	0.73	4.46e-07	9606.ENSP00000244745,9606.ENSP00000286201,9606.ENSP00000290167,9606.ENSP00000309968,9606.ENSP00000315630,9606.ENSP00000324890,9606.ENSP00000332973,9606.ENSP00000346671,9606.ENSP00000361359,9606.ENSP00000369581,9606.ENSP00000378323,9606.ENSP00000379350,9606.ENSP00000381185,9606.ENSP00000385675,9606.ENSP00000400175,9606.ENSP00000412237,9606.ENSP00000415151	SOX4,FZD7,WNT4,ADAM17,SWAP70,CD28,SMAD3,FYN,CD40,IFNB1,PPP3CA,ITGB1,BCL2,IL6,RHOA,IL10,CBFB
BP	GO:1901890	positive regulation of cell junction assembly	7	31	1.41	4.6e-07	9606.ENSP00000265371,9606.ENSP00000290167,9606.ENSP00000332973,9606.ENSP00000339191,9606.ENSP00000348461,9606.ENSP00000382697,9606.ENSP00000478570	NRP1,WNT4,SMAD3,CAV1,RAC1,ROCK1,VEGFA
BP	GO:0090304	nucleic acid metabolic process	66	3941	0.28	4.66e-07	9606.ENSP00000216225,9606.ENSP00000227507,9606.ENSP00000229307,9606.ENSP00000244745,9606.ENSP00000245479,9606.ENSP00000254719,9606.ENSP00000257181,9606.ENSP00000257904,9606.ENSP00000259915,9606.ENSP00000262160,9606.ENSP00000262904,9606.ENSP00000263121,9606.ENSP00000263734,9606.ENSP00000264709,9606.ENSP00000265056,9606.ENSP00000265081,9606.ENSP00000267163,9606.ENSP00000268802,9606.ENSP00000278836,…	RBX1,CCND1,NANOG,SOX4,SOX9,RPA1,PRPF38A,CDK4,POU5F1,SMAD2,E2F3,SMARCB1,EPAS1,DNMT3A,MCM2,MSH3,RB1,NOB1,MYRF,HOXA10,ERCC3,HDAC11,PPM1D,ERCC4,SWAP70,SOX2,SP1,SMAD3,MTA1,STAT1,DTL,KDM5B,CTGF,SET,KLF4,BMI1,DFFA,KLF5,RREB1,ETS1,HNF4G,DDX17,CTNND1,MACC1,CDKN1A,NFATC1,TRAPPC2,CDC7,SOX5,MYOCD,ESR1,ERG,CBFB,MCM10,BRCA1,HDAC2,FLI1,BCLAF1,DICER1,HMGA2,HIF1A,SP7,ZEB2,DDX6,MYC,CHD1
BP	GO:0009894	regulation of catabolic process	26	840	0.55	4.69e-07	9606.ENSP00000216225,9606.ENSP00000228872,9606.ENSP00000245479,9606.ENSP00000257904,9606.ENSP00000258149,9606.ENSP00000262554,9606.ENSP00000267163,9606.ENSP00000296509,9606.ENSP00000304895,9606.ENSP00000332973,9606.ENSP00000338235,9606.ENSP00000339191,9606.ENSP00000343505,9606.ENSP00000346671,9606.ENSP00000355958,9606.ENSP00000357625,9606.ENSP00000361777,9606.ENSP00000365016,9606.ENSP00000366237,…	RBX1,CDKN1B,SOX9,CDK4,MDM2,SPTLC1,RB1,MAD2L1,IRS1,SMAD3,MTDH,CAV1,TNFSF13,FYN,DTL,BNIP3,SET,IRS2,DFFA,ITGB1,BCL2,ROCK1,NRG1,SENP1,IL10,HIF1A
BP	GO:0050865	regulation of cell activation	20	506	0.65	4.81e-07	9606.ENSP00000321345,9606.ENSP00000324890,9606.ENSP00000339191,9606.ENSP00000343505,9606.ENSP00000346671,9606.ENSP00000348461,9606.ENSP00000351905,9606.ENSP00000355361,9606.ENSP00000356954,9606.ENSP00000361359,9606.ENSP00000361467,9606.ENSP00000365016,9606.ENSP00000369581,9606.ENSP00000381185,9606.ENSP00000384849,9606.ENSP00000385675,9606.ENSP00000400175,9606.ENSP00000412237,9606.ENSP00000415151,…	IL23R,CD28,CAV1,TNFSF13,FYN,RAC1,TGFBR2,CD47,CTGF,CD40,DLG5,IRS2,IFNB1,BCL2,CDKN1A,IL6,RHOA,IL10,CBFB,YES1
BP	GO:0097305	response to alcohol	14	233	0.83	4.9e-07	9606.ENSP00000003084,9606.ENSP00000225577,9606.ENSP00000227507,9606.ENSP00000249373,9606.ENSP00000257904,9606.ENSP00000262160,9606.ENSP00000264709,9606.ENSP00000346671,9606.ENSP00000351905,9606.ENSP00000363804,9606.ENSP00000384849,9606.ENSP00000400175,9606.ENSP00000418960,9606.ENSP00000430432	CFTR,RPS6KB1,CCND1,SMO,CDK4,SMAD2,DNMT3A,FYN,TGFBR2,KLF4,CDKN1A,RHOA,BRCA1,HDAC2
BP	GO:0061138	morphogenesis of a branching epithelium	12	160	0.93	4.94e-07	9606.ENSP00000245479,9606.ENSP00000265371,9606.ENSP00000290167,9606.ENSP00000351905,9606.ENSP00000356234,9606.ENSP00000361467,9606.ENSP00000379975,9606.ENSP00000381185,9606.ENSP00000405330,9606.ENSP00000412237,9606.ENSP00000478570,9606.ENSP00000479618	SOX9,NRP1,WNT4,TGFBR2,KDM5B,DLG5,ILK,BCL2,ESR1,IL10,VEGFA,MYC
BP	GO:2000378	negative regulation of reactive oxygen species metabolic process	8	50	1.26	4.98e-07	9606.ENSP00000339191,9606.ENSP00000346671,9606.ENSP00000357625,9606.ENSP00000381185,9606.ENSP00000400175,9606.ENSP00000412237,9606.ENSP00000418960,9606.ENSP00000437955	CAV1,FYN,BNIP3,BCL2,RHOA,IL10,BRCA1,HIF1A
BP	GO:0006351	transcription, DNA-templated	50	2569	0.35	4.99e-07	9606.ENSP00000227507,9606.ENSP00000229307,9606.ENSP00000244745,9606.ENSP00000245479,9606.ENSP00000257904,9606.ENSP00000259915,9606.ENSP00000262160,9606.ENSP00000262904,9606.ENSP00000263121,9606.ENSP00000263734,9606.ENSP00000267163,9606.ENSP00000278836,9606.ENSP00000283921,9606.ENSP00000285398,9606.ENSP00000295757,9606.ENSP00000306682,9606.ENSP00000323588,9606.ENSP00000329357,9606.ENSP00000332973,…	CCND1,NANOG,SOX4,SOX9,CDK4,POU5F1,SMAD2,E2F3,SMARCB1,EPAS1,RB1,MYRF,HOXA10,ERCC3,HDAC11,PPM1D,SOX2,SP1,SMAD3,MTA1,STAT1,KDM5B,CTGF,KLF4,BMI1,KLF5,RREB1,ETS1,HNF4G,DDX17,CTNND1,MACC1,CDKN1A,NFATC1,TRAPPC2,SOX5,MYOCD,ESR1,ERG,CBFB,BRCA1,HDAC2,FLI1,BCLAF1,HMGA2,HIF1A,SP7,ZEB2,MYC,CHD1
BP	GO:0045936	negative regulation of phosphate metabolic process	21	562	0.63	5.3e-07	9606.ENSP00000228872,9606.ENSP00000257904,9606.ENSP00000265734,9606.ENSP00000267163,9606.ENSP00000268035,9606.ENSP00000288368,9606.ENSP00000315630,9606.ENSP00000339191,9606.ENSP00000341292,9606.ENSP00000355896,9606.ENSP00000361777,9606.ENSP00000363804,9606.ENSP00000365016,9606.ENSP00000379975,9606.ENSP00000382697,9606.ENSP00000384849,9606.ENSP00000400175,9606.ENSP00000401678,9606.ENSP00000479618,…	CDKN1B,CDK4,CDK6,RB1,IGF1R,PREX2,SWAP70,CAV1,WNK1,TGFB2,SET,KLF4,IRS2,ILK,ROCK1,CDKN1A,RHOA,MYOCD,MYC,SOCS2,SOCS7
BP	GO:0080135	regulation of cellular response to stress	22	618	0.61	5.58e-07	9606.ENSP00000254719,9606.ENSP00000258149,9606.ENSP00000265734,9606.ENSP00000268035,9606.ENSP00000286201,9606.ENSP00000310520,9606.ENSP00000339191,9606.ENSP00000346671,9606.ENSP00000355896,9606.ENSP00000356954,9606.ENSP00000363804,9606.ENSP00000396308,9606.ENSP00000398632,9606.ENSP00000412237,9606.ENSP00000418960,9606.ENSP00000435210,9606.ENSP00000437621,9606.ENSP00000437955,9606.ENSP00000454157,…	RPA1,MDM2,CDK6,IGF1R,FZD7,ERCC4,CAV1,FYN,TGFB2,CTGF,KLF4,DHFR,CD44,IL10,BRCA1,BCLAF1,HMGA2,HIF1A,ZEB2,VEGFA,MYC,MUC1
BP	GO:1905330	regulation of morphogenesis of an epithelium	11	130	0.98	5.78e-07	9606.ENSP00000245479,9606.ENSP00000249373,9606.ENSP00000286201,9606.ENSP00000290167,9606.ENSP00000348461,9606.ENSP00000354394,9606.ENSP00000359864,9606.ENSP00000369270,9606.ENSP00000400175,9606.ENSP00000405330,9606.ENSP00000478570	SOX9,SMO,FZD7,WNT4,RAC1,STAT1,GPC4,RREB1,RHOA,ESR1,VEGFA
BP	GO:0050730	regulation of peptidyl-tyrosine phosphorylation	14	237	0.83	5.84e-07	9606.ENSP00000230990,9606.ENSP00000265371,9606.ENSP00000309968,9606.ENSP00000321345,9606.ENSP00000339191,9606.ENSP00000346671,9606.ENSP00000361359,9606.ENSP00000384620,9606.ENSP00000385675,9606.ENSP00000398632,9606.ENSP00000430432,9606.ENSP00000452786,9606.ENSP00000462468,9606.ENSP00000478570	HBEGF,NRP1,ADAM17,IL23R,CAV1,FYN,CD40,NRG1,IL6,CD44,HDAC2,ITGB3,YES1,VEGFA
BP	GO:0046483	heterocycle metabolic process	74	4716	0.25	6.03e-07	9606.ENSP00000216225,9606.ENSP00000227507,9606.ENSP00000229307,9606.ENSP00000244745,9606.ENSP00000245479,9606.ENSP00000254719,9606.ENSP00000257181,9606.ENSP00000257904,9606.ENSP00000259915,9606.ENSP00000262160,9606.ENSP00000262904,9606.ENSP00000263121,9606.ENSP00000263734,9606.ENSP00000264709,9606.ENSP00000265056,9606.ENSP00000265081,9606.ENSP00000267163,9606.ENSP00000268802,9606.ENSP00000278836,…	RBX1,CCND1,NANOG,SOX4,SOX9,RPA1,PRPF38A,CDK4,POU5F1,SMAD2,E2F3,SMARCB1,EPAS1,DNMT3A,MCM2,MSH3,RB1,NOB1,MYRF,HOXA10,ERCC3,HDAC11,PPM1D,ERCC4,SWAP70,PKM,SOX2,SP1,SMAD3,MTA1,PKLR,STAT1,DTL,KDM5B,ATP1B1,CTGF,SET,KLF4,BMI1,DFFA,FXN,KLF5,RREB1,ETS1,HNF4G,DDX17,CTNND1,ABCC1,MACC1,CDKN1A,NFATC1,TRAPPC2,CDC7,DHFR,SOX5,RHOA,MYOCD,ESR1,ERG,CBFB,MCM10,BRCA1,HDAC2,FLI1,BCLAF1,DICER1,HMGA2,HIF1A,SP7,ZEB2,TAZ,D…
BP	GO:0045860	positive regulation of protein kinase activity	20	517	0.64	6.5e-07	9606.ENSP00000227507,9606.ENSP00000228872,9606.ENSP00000288602,9606.ENSP00000309968,9606.ENSP00000321345,9606.ENSP00000340361,9606.ENSP00000341292,9606.ENSP00000346671,9606.ENSP00000351905,9606.ENSP00000355896,9606.ENSP00000361359,9606.ENSP00000362608,9606.ENSP00000379975,9606.ENSP00000384620,9606.ENSP00000384849,9606.ENSP00000400175,9606.ENSP00000452786,9606.ENSP00000454157,9606.ENSP00000469413,…	CCND1,CDKN1B,BRAF,ADAM17,IL23R,ACVR2B,WNK1,FYN,TGFBR2,TGFB2,CD40,PIM1,ILK,NRG1,CDKN1A,RHOA,ITGB3,ZEB2,PAK4,VEGFA
BP	GO:0018130	heterocycle biosynthetic process	56	3095	0.31	6.51e-07	9606.ENSP00000227507,9606.ENSP00000229307,9606.ENSP00000244745,9606.ENSP00000245479,9606.ENSP00000254719,9606.ENSP00000257904,9606.ENSP00000259915,9606.ENSP00000262160,9606.ENSP00000262904,9606.ENSP00000263121,9606.ENSP00000263734,9606.ENSP00000267163,9606.ENSP00000278836,9606.ENSP00000283921,9606.ENSP00000285398,9606.ENSP00000295757,9606.ENSP00000306682,9606.ENSP00000320171,9606.ENSP00000323588,…	CCND1,NANOG,SOX4,SOX9,RPA1,CDK4,POU5F1,SMAD2,E2F3,SMARCB1,EPAS1,RB1,MYRF,HOXA10,ERCC3,HDAC11,PPM1D,PKM,SOX2,SP1,SMAD3,MTA1,PKLR,STAT1,DTL,KDM5B,CTGF,KLF4,BMI1,FXN,KLF5,RREB1,ETS1,HNF4G,DDX17,CTNND1,MACC1,CDKN1A,NFATC1,TRAPPC2,DHFR,SOX5,MYOCD,ESR1,ERG,CBFB,BRCA1,HDAC2,FLI1,BCLAF1,HMGA2,HIF1A,SP7,ZEB2,MYC,CHD1
BP	GO:0003205	cardiac chamber development	12	166	0.92	6.93e-07	9606.ENSP00000244745,9606.ENSP00000249373,9606.ENSP00000254958,9606.ENSP00000258149,9606.ENSP00000265371,9606.ENSP00000351905,9606.ENSP00000355896,9606.ENSP00000384620,9606.ENSP00000401678,9606.ENSP00000410257,9606.ENSP00000417335,9606.ENSP00000437955	SOX4,SMO,JAG1,MDM2,NRP1,TGFBR2,TGFB2,NRG1,MYOCD,SCN5A,ROBO2,HIF1A
BP	GO:0009636	response to toxic substance	19	468	0.66	6.93e-07	9606.ENSP00000225577,9606.ENSP00000227507,9606.ENSP00000257904,9606.ENSP00000258149,9606.ENSP00000264709,9606.ENSP00000346671,9606.ENSP00000354394,9606.ENSP00000356234,9606.ENSP00000357625,9606.ENSP00000363804,9606.ENSP00000366482,9606.ENSP00000376436,9606.ENSP00000378323,9606.ENSP00000381185,9606.ENSP00000384849,9606.ENSP00000385675,9606.ENSP00000400175,9606.ENSP00000412237,9606.ENSP00000430432	RPS6KB1,CCND1,CDK4,MDM2,DNMT3A,FYN,STAT1,KDM5B,BNIP3,KLF4,FXN,ETS1,PPP3CA,BCL2,CDKN1A,IL6,RHOA,IL10,HDAC2
BP	GO:1903039	positive regulation of leukocyte cell-cell adhesion	13	202	0.86	6.93e-07	9606.ENSP00000321345,9606.ENSP00000324890,9606.ENSP00000339191,9606.ENSP00000346671,9606.ENSP00000348461,9606.ENSP00000351905,9606.ENSP00000355361,9606.ENSP00000376436,9606.ENSP00000385675,9606.ENSP00000398632,9606.ENSP00000400175,9606.ENSP00000415151,9606.ENSP00000462468	IL23R,CD28,CAV1,FYN,RAC1,TGFBR2,CD47,ETS1,IL6,CD44,RHOA,CBFB,YES1
BP	GO:0048754	branching morphogenesis of an epithelial tube	11	134	0.97	7.52e-07	9606.ENSP00000245479,9606.ENSP00000265371,9606.ENSP00000290167,9606.ENSP00000351905,9606.ENSP00000356234,9606.ENSP00000361467,9606.ENSP00000379975,9606.ENSP00000381185,9606.ENSP00000405330,9606.ENSP00000478570,9606.ENSP00000479618	SOX9,NRP1,WNT4,TGFBR2,KDM5B,DLG5,ILK,BCL2,ESR1,VEGFA,MYC
BP	GO:0044249	cellular biosynthetic process	72	4567	0.25	8.56e-07	9606.ENSP00000227507,9606.ENSP00000229307,9606.ENSP00000244745,9606.ENSP00000245479,9606.ENSP00000254719,9606.ENSP00000257904,9606.ENSP00000259915,9606.ENSP00000262160,9606.ENSP00000262554,9606.ENSP00000262904,9606.ENSP00000263121,9606.ENSP00000263734,9606.ENSP00000265056,9606.ENSP00000265085,9606.ENSP00000267163,9606.ENSP00000278836,9606.ENSP00000283921,9606.ENSP00000285398,9606.ENSP00000290167,…	CCND1,NANOG,SOX4,SOX9,RPA1,CDK4,POU5F1,SMAD2,SPTLC1,E2F3,SMARCB1,EPAS1,MCM2,CPEB4,RB1,MYRF,HOXA10,ERCC3,WNT4,HDAC11,IRS1,PPM1D,PKM,SOX2,SP1,SMAD3,MTA1,PKLR,STAT1,TGFB2,DTL,KDM5B,CTGF,SET,KLF4,IRS2,BMI1,FXN,KLF5,RREB1,ETS1,HNF4G,DDX17,CTNND1,MYO5A,MACC1,CDKN1A,NFATC1,TRAPPC2,CDC7,PTPN13,PLA2G4B,DHFR,SOX5,MYOCD,ESR1,ERG,CBFB,MCM10,BRCA1,EIF4E,HDAC2,FLI1,BCLAF1,HMGA2,HIF1A,SP7,ZEB2,TAZ,MYC,CHD1,MUC1
BP	GO:0030856	regulation of epithelial cell differentiation	11	137	0.96	9.22e-07	9606.ENSP00000223095,9606.ENSP00000227507,9606.ENSP00000228872,9606.ENSP00000245479,9606.ENSP00000249373,9606.ENSP00000254958,9606.ENSP00000339191,9606.ENSP00000354394,9606.ENSP00000382697,9606.ENSP00000415151,9606.ENSP00000454157	SERPINE1,CCND1,CDKN1B,SOX9,SMO,JAG1,CAV1,STAT1,ROCK1,CBFB,ZEB2
BP	GO:0043524	negative regulation of neuron apoptotic process	11	138	0.96	9.86e-07	9606.ENSP00000265085,9606.ENSP00000265371,9606.ENSP00000346671,9606.ENSP00000361777,9606.ENSP00000370719,9606.ENSP00000379975,9606.ENSP00000381185,9606.ENSP00000382697,9606.ENSP00000400175,9606.ENSP00000428657,9606.ENSP00000437955	CPEB4,NRP1,FYN,SET,ITSN1,ILK,BCL2,ROCK1,RHOA,NAIP,HIF1A
BP	GO:0032970	regulation of actin filament-based process	16	338	0.73	1.11e-06	9606.ENSP00000265371,9606.ENSP00000267257,9606.ENSP00000290167,9606.ENSP00000298316,9606.ENSP00000308753,9606.ENSP00000315630,9606.ENSP00000332973,9606.ENSP00000339191,9606.ENSP00000348461,9606.ENSP00000349259,9606.ENSP00000356954,9606.ENSP00000371798,9606.ENSP00000379975,9606.ENSP00000382697,9606.ENSP00000400175,9606.ENSP00000410257	NRP1,PXN,WNT4,ARF6,TMOD3,SWAP70,SMAD3,CAV1,RAC1,SPTBN1,CTGF,FSCN1,ILK,ROCK1,RHOA,SCN5A
BP	GO:0010811	positive regulation of cell-substrate adhesion	10	109	1.02	1.14e-06	9606.ENSP00000264187,9606.ENSP00000265371,9606.ENSP00000265734,9606.ENSP00000290167,9606.ENSP00000332973,9606.ENSP00000348461,9606.ENSP00000369270,9606.ENSP00000379975,9606.ENSP00000382697,9606.ENSP00000478570	NID1,NRP1,CDK6,WNT4,SMAD3,RAC1,RREB1,ILK,ROCK1,VEGFA
BP	GO:0045927	positive regulation of growth	14	252	0.8	1.15e-06	9606.ENSP00000225577,9606.ENSP00000230990,9606.ENSP00000249373,9606.ENSP00000265371,9606.ENSP00000309968,9606.ENSP00000351905,9606.ENSP00000355896,9606.ENSP00000362608,9606.ENSP00000366482,9606.ENSP00000379975,9606.ENSP00000381185,9606.ENSP00000384620,9606.ENSP00000400175,9606.ENSP00000478570	RPS6KB1,HBEGF,SMO,NRP1,ADAM17,TGFBR2,TGFB2,PIM1,FXN,ILK,BCL2,NRG1,RHOA,VEGFA
BP	GO:0006935	chemotaxis	19	491	0.64	1.37e-06	9606.ENSP00000230990,9606.ENSP00000261023,9606.ENSP00000264741,9606.ENSP00000265371,9606.ENSP00000305988,9606.ENSP00000346671,9606.ENSP00000348461,9606.ENSP00000349259,9606.ENSP00000355896,9606.ENSP00000365016,9606.ENSP00000380247,9606.ENSP00000382342,9606.ENSP00000384620,9606.ENSP00000385675,9606.ENSP00000400175,9606.ENSP00000412237,9606.ENSP00000417335,9606.ENSP00000452786,9606.ENSP00000478570	HBEGF,ITGAV,ITGA9,NRP1,ALCAM,FYN,RAC1,SPTBN1,TGFB2,IRS2,HRH1,ABCC1,NRG1,IL6,RHOA,IL10,ROBO2,ITGB3,VEGFA
BP	GO:0010720	positive regulation of cell development	19	491	0.64	1.37e-06	9606.ENSP00000249373,9606.ENSP00000265371,9606.ENSP00000346671,9606.ENSP00000348461,9606.ENSP00000360793,9606.ENSP00000361467,9606.ENSP00000369270,9606.ENSP00000379975,9606.ENSP00000381185,9606.ENSP00000384620,9606.ENSP00000400175,9606.ENSP00000417335,9606.ENSP00000430432,9606.ENSP00000437256,9606.ENSP00000437955,9606.ENSP00000454157,9606.ENSP00000478570,9606.ENSP00000478874,9606.ENSP00000481249	SMO,NRP1,FYN,RAC1,KIF20B,DLG5,RREB1,ILK,BCL2,NRG1,RHOA,ROBO2,HDAC2,DICER1,HIF1A,ZEB2,VEGFA,CAMK1D,SOCS2
BP	GO:0051050	positive regulation of transport	26	892	0.52	1.37e-06	9606.ENSP00000003084,9606.ENSP00000223095,9606.ENSP00000244745,9606.ENSP00000249373,9606.ENSP00000258149,9606.ENSP00000261023,9606.ENSP00000269141,9606.ENSP00000288602,9606.ENSP00000304895,9606.ENSP00000332973,9606.ENSP00000339191,9606.ENSP00000346671,9606.ENSP00000349259,9606.ENSP00000355361,9606.ENSP00000355896,9606.ENSP00000356790,9606.ENSP00000360793,9606.ENSP00000365016,9606.ENSP00000378323,…	CFTR,SERPINE1,SOX4,SMO,MDM2,ITGAV,CDH2,BRAF,IRS1,SMAD3,CAV1,FYN,SPTBN1,CD47,TGFB2,ATP1B1,KIF20B,IRS2,PPP3CA,BCL2,IL6,SCN5A,IL10,HIF1A,VEGFA,CAMK1D
BP	GO:1901888	regulation of cell junction assembly	9	83	1.09	1.37e-06	9606.ENSP00000265371,9606.ENSP00000290167,9606.ENSP00000332973,9606.ENSP00000339191,9606.ENSP00000348461,9606.ENSP00000382697,9606.ENSP00000400175,9606.ENSP00000415151,9606.ENSP00000478570	NRP1,WNT4,SMAD3,CAV1,RAC1,ROCK1,RHOA,CBFB,VEGFA
BP	GO:0042542	response to hydrogen peroxide	10	112	1.01	1.43e-06	9606.ENSP00000258149,9606.ENSP00000346671,9606.ENSP00000354394,9606.ENSP00000357625,9606.ENSP00000363804,9606.ENSP00000366482,9606.ENSP00000376436,9606.ENSP00000381185,9606.ENSP00000385675,9606.ENSP00000430432	MDM2,FYN,STAT1,BNIP3,KLF4,FXN,ETS1,BCL2,IL6,HDAC2
BP	GO:0071236	cellular response to antibiotic	10	112	1.01	1.43e-06	9606.ENSP00000003084,9606.ENSP00000228872,9606.ENSP00000258149,9606.ENSP00000264709,9606.ENSP00000357625,9606.ENSP00000363804,9606.ENSP00000366482,9606.ENSP00000376436,9606.ENSP00000385675,9606.ENSP00000430432	CFTR,CDKN1B,MDM2,DNMT3A,BNIP3,KLF4,FXN,ETS1,IL6,HDAC2
BP	GO:0120035	regulation of plasma membrane bounded cell projection organization	21	600	0.6	1.43e-06	9606.ENSP00000258149,9606.ENSP00000265371,9606.ENSP00000298316,9606.ENSP00000339191,9606.ENSP00000346671,9606.ENSP00000348461,9606.ENSP00000361467,9606.ENSP00000363804,9606.ENSP00000366915,9606.ENSP00000369270,9606.ENSP00000371798,9606.ENSP00000378323,9606.ENSP00000379975,9606.ENSP00000384620,9606.ENSP00000398632,9606.ENSP00000400175,9606.ENSP00000417335,9606.ENSP00000430432,9606.ENSP00000454157,…	MDM2,NRP1,ARF6,CAV1,FYN,RAC1,DLG5,KLF4,KLF5,RREB1,FSCN1,PPP3CA,ILK,NRG1,CD44,RHOA,ROBO2,HDAC2,ZEB2,VEGFA,CAMK1D
BP	GO:0007229	integrin-mediated signaling pathway	9	84	1.09	1.48e-06	9606.ENSP00000222573,9606.ENSP00000261023,9606.ENSP00000264741,9606.ENSP00000265371,9606.ENSP00000355361,9606.ENSP00000356954,9606.ENSP00000368759,9606.ENSP00000379350,9606.ENSP00000379975	ITGB8,ITGAV,ITGA9,NRP1,CD47,CTGF,NEDD9,ITGB1,ILK
BP	GO:0022607	cellular component assembly	46	2343	0.35	1.53e-06	9606.ENSP00000216225,9606.ENSP00000245479,9606.ENSP00000254719,9606.ENSP00000258149,9606.ENSP00000262160,9606.ENSP00000263121,9606.ENSP00000265056,9606.ENSP00000265371,9606.ENSP00000267257,9606.ENSP00000268035,9606.ENSP00000269141,9606.ENSP00000285398,9606.ENSP00000298316,9606.ENSP00000305714,9606.ENSP00000308753,9606.ENSP00000315630,9606.ENSP00000320171,9606.ENSP00000332973,9606.ENSP00000338235,…	RBX1,SOX9,RPA1,MDM2,SMAD2,SMARCB1,MCM2,NRP1,PXN,IGF1R,CDH2,ERCC3,ARF6,BMP1,TMOD3,SWAP70,PKM,SMAD3,MTDH,CAV1,SSX2IP,RAC1,SPTBN1,CD40,DLG5,SET,FXN,KLF5,NEDD9,FSCN1,ITGB1,ILK,BCL2,ROCK1,NRG1,TRAPPC2,RHOA,RACGAP1,CLINT1,DICER1,HMGA2,TLN2,TAZ,DDX6,MYC,MIS12
BP	GO:0032233	positive regulation of actin filament bundle assembly	8	60	1.18	1.63e-06	9606.ENSP00000265371,9606.ENSP00000267257,9606.ENSP00000290167,9606.ENSP00000315630,9606.ENSP00000332973,9606.ENSP00000348461,9606.ENSP00000356954,9606.ENSP00000400175	NRP1,PXN,WNT4,SWAP70,SMAD3,RAC1,CTGF,RHOA
BP	GO:0034641	cellular nitrogen compound metabolic process	77	5126	0.23	1.63e-06	9606.ENSP00000216225,9606.ENSP00000222573,9606.ENSP00000227507,9606.ENSP00000229307,9606.ENSP00000244745,9606.ENSP00000245479,9606.ENSP00000254719,9606.ENSP00000257181,9606.ENSP00000257904,9606.ENSP00000259915,9606.ENSP00000262160,9606.ENSP00000262554,9606.ENSP00000262904,9606.ENSP00000263121,9606.ENSP00000263734,9606.ENSP00000264709,9606.ENSP00000265056,9606.ENSP00000265081,9606.ENSP00000265085,…	RBX1,ITGB8,CCND1,NANOG,SOX4,SOX9,RPA1,PRPF38A,CDK4,POU5F1,SMAD2,SPTLC1,E2F3,SMARCB1,EPAS1,DNMT3A,MCM2,MSH3,CPEB4,RB1,NOB1,MYRF,HOXA10,ERCC3,HDAC11,PPM1D,ERCC4,SWAP70,PKM,SOX2,SP1,SMAD3,MTA1,PKLR,STAT1,DTL,KDM5B,ATP1B1,CTGF,SET,KLF4,BMI1,DFFA,FXN,KLF5,RREB1,ETS1,HNF4G,DDX17,CTNND1,MACC1,CDKN1A,NFATC1,TRAPPC2,CDC7,DHFR,SOX5,RHOA,MYOCD,ESR1,ERG,CBFB,MCM10,BRCA1,EIF4E,HDAC2,FLI1,BCLAF1,DICER1,HMGA2,H…
BP	GO:0006139	nucleobase-containing compound metabolic process	71	4551	0.25	1.67e-06	9606.ENSP00000216225,9606.ENSP00000227507,9606.ENSP00000229307,9606.ENSP00000244745,9606.ENSP00000245479,9606.ENSP00000254719,9606.ENSP00000257181,9606.ENSP00000257904,9606.ENSP00000259915,9606.ENSP00000262160,9606.ENSP00000262904,9606.ENSP00000263121,9606.ENSP00000263734,9606.ENSP00000264709,9606.ENSP00000265056,9606.ENSP00000265081,9606.ENSP00000267163,9606.ENSP00000268802,9606.ENSP00000278836,…	RBX1,CCND1,NANOG,SOX4,SOX9,RPA1,PRPF38A,CDK4,POU5F1,SMAD2,E2F3,SMARCB1,EPAS1,DNMT3A,MCM2,MSH3,RB1,NOB1,MYRF,HOXA10,ERCC3,HDAC11,PPM1D,ERCC4,SWAP70,PKM,SOX2,SP1,SMAD3,MTA1,PKLR,STAT1,DTL,KDM5B,ATP1B1,CTGF,SET,KLF4,BMI1,DFFA,KLF5,RREB1,ETS1,HNF4G,DDX17,CTNND1,MACC1,CDKN1A,NFATC1,TRAPPC2,CDC7,SOX5,RHOA,MYOCD,ESR1,ERG,CBFB,MCM10,BRCA1,HDAC2,FLI1,BCLAF1,DICER1,HMGA2,HIF1A,SP7,ZEB2,TAZ,DDX6,MYC,CHD1
BP	GO:0010638	positive regulation of organelle organization	20	552	0.62	1.69e-06	9606.ENSP00000228872,9606.ENSP00000263121,9606.ENSP00000265371,9606.ENSP00000267163,9606.ENSP00000267257,9606.ENSP00000290167,9606.ENSP00000298316,9606.ENSP00000315630,9606.ENSP00000324890,9606.ENSP00000332973,9606.ENSP00000348461,9606.ENSP00000356954,9606.ENSP00000357625,9606.ENSP00000371798,9606.ENSP00000381185,9606.ENSP00000400175,9606.ENSP00000418960,9606.ENSP00000437955,9606.ENSP00000478570,…	CDKN1B,SMARCB1,NRP1,RB1,PXN,WNT4,ARF6,SWAP70,CD28,SMAD3,RAC1,CTGF,BNIP3,FSCN1,BCL2,RHOA,BRCA1,HIF1A,VEGFA,MUC1
BP	GO:0001704	formation of primary germ layer	10	115	1	1.75e-06	9606.ENSP00000229307,9606.ENSP00000259915,9606.ENSP00000261023,9606.ENSP00000262160,9606.ENSP00000323588,9606.ENSP00000332973,9606.ENSP00000363804,9606.ENSP00000379350,9606.ENSP00000437621,9606.ENSP00000452786	NANOG,POU5F1,ITGAV,SMAD2,SOX2,SMAD3,KLF4,ITGB1,HMGA2,ITGB3
BP	GO:2000826	regulation of heart morphogenesis	7	40	1.3	1.9e-06	9606.ENSP00000245479,9606.ENSP00000249373,9606.ENSP00000259915,9606.ENSP00000351905,9606.ENSP00000355896,9606.ENSP00000362608,9606.ENSP00000417335	SOX9,SMO,POU5F1,TGFBR2,TGFB2,PIM1,ROBO2
BP	GO:0007050	cell cycle arrest	11	149	0.92	1.93e-06	9606.ENSP00000228872,9606.ENSP00000265734,9606.ENSP00000267163,9606.ENSP00000323588,9606.ENSP00000332973,9606.ENSP00000355896,9606.ENSP00000360793,9606.ENSP00000376808,9606.ENSP00000379975,9606.ENSP00000384849,9606.ENSP00000479618	CDKN1B,CDK6,RB1,SOX2,SMAD3,TGFB2,KIF20B,CUL5,ILK,CDKN1A,MYC
BP	GO:0034654	nucleobase-containing compound biosynthetic process	54	3031	0.31	1.95e-06	9606.ENSP00000227507,9606.ENSP00000229307,9606.ENSP00000244745,9606.ENSP00000245479,9606.ENSP00000254719,9606.ENSP00000257904,9606.ENSP00000259915,9606.ENSP00000262160,9606.ENSP00000262904,9606.ENSP00000263121,9606.ENSP00000263734,9606.ENSP00000267163,9606.ENSP00000278836,9606.ENSP00000283921,9606.ENSP00000285398,9606.ENSP00000295757,9606.ENSP00000306682,9606.ENSP00000320171,9606.ENSP00000323588,…	CCND1,NANOG,SOX4,SOX9,RPA1,CDK4,POU5F1,SMAD2,E2F3,SMARCB1,EPAS1,RB1,MYRF,HOXA10,ERCC3,HDAC11,PPM1D,PKM,SOX2,SP1,SMAD3,MTA1,PKLR,STAT1,DTL,KDM5B,CTGF,KLF4,BMI1,KLF5,RREB1,ETS1,HNF4G,DDX17,CTNND1,MACC1,CDKN1A,NFATC1,TRAPPC2,SOX5,MYOCD,ESR1,ERG,CBFB,BRCA1,HDAC2,FLI1,BCLAF1,HMGA2,HIF1A,SP7,ZEB2,MYC,CHD1
BP	GO:0014031	mesenchymal cell development	8	62	1.17	2.01e-06	9606.ENSP00000245479,9606.ENSP00000249373,9606.ENSP00000254958,9606.ENSP00000265371,9606.ENSP00000381185,9606.ENSP00000384620,9606.ENSP00000437955,9606.ENSP00000454157	SOX9,SMO,JAG1,NRP1,BCL2,NRG1,HIF1A,ZEB2
BP	GO:0010594	regulation of endothelial cell migration	11	150	0.92	2.05e-06	9606.ENSP00000265371,9606.ENSP00000309968,9606.ENSP00000314897,9606.ENSP00000329357,9606.ENSP00000361359,9606.ENSP00000363804,9606.ENSP00000376436,9606.ENSP00000400175,9606.ENSP00000437955,9606.ENSP00000452786,9606.ENSP00000478570	NRP1,ADAM17,ANGPT2,SP1,CD40,KLF4,ETS1,RHOA,HIF1A,ITGB3,VEGFA
BP	GO:0051098	regulation of binding	16	356	0.71	2.07e-06	9606.ENSP00000249373,9606.ENSP00000262160,9606.ENSP00000265371,9606.ENSP00000267163,9606.ENSP00000310520,9606.ENSP00000332973,9606.ENSP00000339191,9606.ENSP00000363804,9606.ENSP00000378323,9606.ENSP00000381185,9606.ENSP00000382697,9606.ENSP00000384620,9606.ENSP00000401678,9606.ENSP00000412237,9606.ENSP00000430432,9606.ENSP00000437621	SMO,SMAD2,NRP1,RB1,ERCC4,SMAD3,CAV1,KLF4,PPP3CA,BCL2,ROCK1,NRG1,MYOCD,IL10,HDAC2,HMGA2
BP	GO:0051348	negative regulation of transferase activity	15	310	0.74	2.07e-06	9606.ENSP00000228872,9606.ENSP00000257904,9606.ENSP00000265734,9606.ENSP00000267163,9606.ENSP00000268035,9606.ENSP00000288368,9606.ENSP00000296509,9606.ENSP00000339191,9606.ENSP00000341292,9606.ENSP00000365016,9606.ENSP00000379975,9606.ENSP00000384849,9606.ENSP00000401678,9606.ENSP00000481249,9606.ENSP00000482229	CDKN1B,CDK4,CDK6,RB1,IGF1R,PREX2,MAD2L1,CAV1,WNK1,IRS2,ILK,CDKN1A,MYOCD,SOCS2,SOCS7
BP	GO:0031175	neuron projection development	21	616	0.59	2.1e-06	9606.ENSP00000265371,9606.ENSP00000267163,9606.ENSP00000288368,9606.ENSP00000305988,9606.ENSP00000346671,9606.ENSP00000349259,9606.ENSP00000360793,9606.ENSP00000365016,9606.ENSP00000379350,9606.ENSP00000379975,9606.ENSP00000381185,9606.ENSP00000382697,9606.ENSP00000385675,9606.ENSP00000396308,9606.ENSP00000400175,9606.ENSP00000417335,9606.ENSP00000430432,9606.ENSP00000437256,9606.ENSP00000454157,…	NRP1,RB1,PREX2,ALCAM,FYN,SPTBN1,KIF20B,IRS2,ITGB1,ILK,BCL2,ROCK1,IL6,DHFR,RHOA,ROBO2,HDAC2,DICER1,ZEB2,PAK4,VEGFA
BP	GO:0032231	regulation of actin filament bundle assembly	9	89	1.06	2.24e-06	9606.ENSP00000265371,9606.ENSP00000267257,9606.ENSP00000290167,9606.ENSP00000315630,9606.ENSP00000332973,9606.ENSP00000348461,9606.ENSP00000356954,9606.ENSP00000382697,9606.ENSP00000400175	NRP1,PXN,WNT4,SWAP70,SMAD3,RAC1,CTGF,ROCK1,RHOA
BP	GO:0051894	positive regulation of focal adhesion assembly	6	24	1.45	2.36e-06	9606.ENSP00000265371,9606.ENSP00000290167,9606.ENSP00000332973,9606.ENSP00000348461,9606.ENSP00000382697,9606.ENSP00000478570	NRP1,WNT4,SMAD3,RAC1,ROCK1,VEGFA
BP	GO:0051271	negative regulation of cellular component movement	14	270	0.77	2.41e-06	9606.ENSP00000223095,9606.ENSP00000228872,9606.ENSP00000254958,9606.ENSP00000265371,9606.ENSP00000290167,9606.ENSP00000314897,9606.ENSP00000347198,9606.ENSP00000361467,9606.ENSP00000363804,9606.ENSP00000379975,9606.ENSP00000381185,9606.ENSP00000384620,9606.ENSP00000400175,9606.ENSP00000401678	SERPINE1,CDKN1B,JAG1,NRP1,WNT4,ANGPT2,SRGAP1,DLG5,KLF4,ILK,BCL2,NRG1,RHOA,MYOCD
BP	GO:0032869	cellular response to insulin stimulus	11	153	0.91	2.43e-06	9606.ENSP00000225577,9606.ENSP00000257904,9606.ENSP00000268035,9606.ENSP00000304895,9606.ENSP00000320171,9606.ENSP00000329357,9606.ENSP00000339933,9606.ENSP00000354394,9606.ENSP00000365016,9606.ENSP00000382177,9606.ENSP00000482229	RPS6KB1,CDK4,IGF1R,IRS1,PKM,SP1,PKLR,STAT1,IRS2,MYO5A,SOCS7
BP	GO:0035270	endocrine system development	10	120	0.98	2.46e-06	9606.ENSP00000244745,9606.ENSP00000245479,9606.ENSP00000249373,9606.ENSP00000262160,9606.ENSP00000265734,9606.ENSP00000290167,9606.ENSP00000323588,9606.ENSP00000332973,9606.ENSP00000376436,9606.ENSP00000385675	SOX4,SOX9,SMO,SMAD2,CDK6,WNT4,SOX2,SMAD3,ETS1,IL6
BP	GO:0003197	endocardial cushion development	7	42	1.28	2.48e-06	9606.ENSP00000245479,9606.ENSP00000254958,9606.ENSP00000258149,9606.ENSP00000351905,9606.ENSP00000355896,9606.ENSP00000414150,9606.ENSP00000417335	SOX9,JAG1,MDM2,TGFBR2,TGFB2,ERG,ROBO2
BP	GO:0033673	negative regulation of kinase activity	14	271	0.77	2.49e-06	9606.ENSP00000228872,9606.ENSP00000257904,9606.ENSP00000265734,9606.ENSP00000267163,9606.ENSP00000268035,9606.ENSP00000288368,9606.ENSP00000339191,9606.ENSP00000341292,9606.ENSP00000365016,9606.ENSP00000379975,9606.ENSP00000384849,9606.ENSP00000401678,9606.ENSP00000481249,9606.ENSP00000482229	CDKN1B,CDK4,CDK6,RB1,IGF1R,PREX2,CAV1,WNK1,IRS2,ILK,CDKN1A,MYOCD,SOCS2,SOCS7
BP	GO:0002065	columnar/cuboidal epithelial cell differentiation	9	91	1.05	2.63e-06	9606.ENSP00000244745,9606.ENSP00000249373,9606.ENSP00000254958,9606.ENSP00000265734,9606.ENSP00000269141,9606.ENSP00000290167,9606.ENSP00000366915,9606.ENSP00000384849,9606.ENSP00000437955	SOX4,SMO,JAG1,CDK6,CDH2,WNT4,KLF5,CDKN1A,HIF1A
BP	GO:1901215	negative regulation of neuron death	12	191	0.85	2.63e-06	9606.ENSP00000265085,9606.ENSP00000265371,9606.ENSP00000346671,9606.ENSP00000361777,9606.ENSP00000370719,9606.ENSP00000379975,9606.ENSP00000381185,9606.ENSP00000382697,9606.ENSP00000400175,9606.ENSP00000412237,9606.ENSP00000428657,9606.ENSP00000437955	CPEB4,NRP1,FYN,SET,ITSN1,ILK,BCL2,ROCK1,RHOA,IL10,NAIP,HIF1A
BP	GO:0044085	cellular component biogenesis	48	2556	0.33	2.64e-06	9606.ENSP00000216225,9606.ENSP00000245479,9606.ENSP00000254719,9606.ENSP00000258149,9606.ENSP00000262160,9606.ENSP00000263121,9606.ENSP00000265056,9606.ENSP00000265371,9606.ENSP00000267257,9606.ENSP00000268035,9606.ENSP00000268802,9606.ENSP00000269141,9606.ENSP00000285398,9606.ENSP00000298316,9606.ENSP00000305714,9606.ENSP00000308753,9606.ENSP00000315630,9606.ENSP00000320171,9606.ENSP00000332973,…	RBX1,SOX9,RPA1,MDM2,SMAD2,SMARCB1,MCM2,NRP1,PXN,IGF1R,NOB1,CDH2,ERCC3,ARF6,BMP1,TMOD3,SWAP70,PKM,SMAD3,MTDH,CAV1,SSX2IP,RAC1,SPTBN1,CD40,DLG5,SET,FXN,KLF5,NEDD9,FSCN1,ITGB1,ILK,DDX17,BCL2,ROCK1,NRG1,TRAPPC2,RHOA,RACGAP1,CLINT1,DICER1,HMGA2,TLN2,TAZ,DDX6,MYC,MIS12
BP	GO:0001936	regulation of endothelial cell proliferation	10	122	0.97	2.8e-06	9606.ENSP00000265371,9606.ENSP00000309968,9606.ENSP00000329357,9606.ENSP00000339191,9606.ENSP00000354394,9606.ENSP00000358548,9606.ENSP00000412237,9606.ENSP00000437955,9606.ENSP00000452786,9606.ENSP00000478570	NRP1,ADAM17,SP1,CAV1,STAT1,NRAS,IL10,HIF1A,ITGB3,VEGFA
BP	GO:0030900	forebrain development	16	366	0.7	2.86e-06	9606.ENSP00000249373,9606.ENSP00000265371,9606.ENSP00000265734,9606.ENSP00000269141,9606.ENSP00000290167,9606.ENSP00000323588,9606.ENSP00000346671,9606.ENSP00000357625,9606.ENSP00000376436,9606.ENSP00000384620,9606.ENSP00000400175,9606.ENSP00000410257,9606.ENSP00000417335,9606.ENSP00000437955,9606.ENSP00000454157,9606.ENSP00000482229	SMO,NRP1,CDK6,CDH2,WNT4,SOX2,FYN,BNIP3,ETS1,NRG1,RHOA,SCN5A,ROBO2,HIF1A,ZEB2,SOCS7
BP	GO:0051897	positive regulation of protein kinase B signaling	11	157	0.9	3.03e-06	9606.ENSP00000230990,9606.ENSP00000304895,9606.ENSP00000324890,9606.ENSP00000338235,9606.ENSP00000346671,9606.ENSP00000365016,9606.ENSP00000370719,9606.ENSP00000379350,9606.ENSP00000379975,9606.ENSP00000384620,9606.ENSP00000405330	HBEGF,IRS1,CD28,MTDH,FYN,IRS2,ITSN1,ITGB1,ILK,NRG1,ESR1
BP	GO:0006974	cellular response to DNA damage stimulus	23	749	0.54	3.05e-06	9606.ENSP00000216225,9606.ENSP00000227507,9606.ENSP00000228872,9606.ENSP00000244745,9606.ENSP00000254719,9606.ENSP00000258149,9606.ENSP00000263121,9606.ENSP00000265081,9606.ENSP00000285398,9606.ENSP00000310520,9606.ENSP00000333633,9606.ENSP00000355958,9606.ENSP00000358994,9606.ENSP00000360242,9606.ENSP00000376808,9606.ENSP00000381185,9606.ENSP00000384849,9606.ENSP00000393139,9606.ENSP00000418268,…	RBX1,CCND1,CDKN1B,SOX4,RPA1,MDM2,SMARCB1,MSH3,ERCC3,ERCC4,MTA1,DTL,MYO6,XIAP,CUL5,BCL2,CDKN1A,CDC7,MCM10,BRCA1,HMGA2,MYC,MUC1
BP	GO:0034645	cellular macromolecule biosynthetic process	59	3518	0.28	3.09e-06	9606.ENSP00000227507,9606.ENSP00000229307,9606.ENSP00000244745,9606.ENSP00000245479,9606.ENSP00000254719,9606.ENSP00000257904,9606.ENSP00000259915,9606.ENSP00000262160,9606.ENSP00000262904,9606.ENSP00000263121,9606.ENSP00000263734,9606.ENSP00000265056,9606.ENSP00000265085,9606.ENSP00000267163,9606.ENSP00000278836,9606.ENSP00000283921,9606.ENSP00000285398,9606.ENSP00000295757,9606.ENSP00000306682,…	CCND1,NANOG,SOX4,SOX9,RPA1,CDK4,POU5F1,SMAD2,E2F3,SMARCB1,EPAS1,MCM2,CPEB4,RB1,MYRF,HOXA10,ERCC3,HDAC11,PPM1D,SOX2,SP1,SMAD3,MTA1,STAT1,DTL,KDM5B,CTGF,SET,KLF4,BMI1,KLF5,RREB1,ETS1,HNF4G,DDX17,CTNND1,MACC1,CDKN1A,NFATC1,TRAPPC2,CDC7,SOX5,MYOCD,ESR1,ERG,CBFB,MCM10,BRCA1,EIF4E,HDAC2,FLI1,BCLAF1,HMGA2,HIF1A,SP7,ZEB2,MYC,CHD1,MUC1
BP	GO:0043523	regulation of neuron apoptotic process	12	195	0.85	3.19e-06	9606.ENSP00000265085,9606.ENSP00000265371,9606.ENSP00000346671,9606.ENSP00000355896,9606.ENSP00000361777,9606.ENSP00000370719,9606.ENSP00000379975,9606.ENSP00000381185,9606.ENSP00000382697,9606.ENSP00000400175,9606.ENSP00000428657,9606.ENSP00000437955	CPEB4,NRP1,FYN,TGFB2,SET,ITSN1,ILK,BCL2,ROCK1,RHOA,NAIP,HIF1A
BP	GO:0001101	response to acid chemical	15	323	0.72	3.28e-06	9606.ENSP00000225577,9606.ENSP00000228872,9606.ENSP00000245479,9606.ENSP00000257904,9606.ENSP00000264709,9606.ENSP00000265085,9606.ENSP00000286201,9606.ENSP00000346671,9606.ENSP00000356954,9606.ENSP00000363804,9606.ENSP00000396308,9606.ENSP00000400175,9606.ENSP00000430432,9606.ENSP00000462468,9606.ENSP00000478570	RPS6KB1,CDKN1B,SOX9,CDK4,DNMT3A,CPEB4,FZD7,FYN,CTGF,KLF4,DHFR,RHOA,HDAC2,YES1,VEGFA
BP	GO:0022612	gland morphogenesis	9	94	1.04	3.32e-06	9606.ENSP00000245479,9606.ENSP00000265371,9606.ENSP00000290167,9606.ENSP00000339191,9606.ENSP00000351905,9606.ENSP00000355896,9606.ENSP00000356234,9606.ENSP00000381185,9606.ENSP00000405330	SOX9,NRP1,WNT4,CAV1,TGFBR2,TGFB2,KDM5B,BCL2,ESR1
BP	GO:0090263	positive regulation of canonical Wnt signaling pathway	9	94	1.04	3.32e-06	9606.ENSP00000244745,9606.ENSP00000259915,9606.ENSP00000290167,9606.ENSP00000332973,9606.ENSP00000339191,9606.ENSP00000341292,9606.ENSP00000360242,9606.ENSP00000379975,9606.ENSP00000428657	SOX4,POU5F1,WNT4,SMAD3,CAV1,WNK1,XIAP,ILK,NAIP
BP	GO:0003231	cardiac ventricle development	10	125	0.96	3.37e-06	9606.ENSP00000244745,9606.ENSP00000254958,9606.ENSP00000258149,9606.ENSP00000351905,9606.ENSP00000355896,9606.ENSP00000384620,9606.ENSP00000401678,9606.ENSP00000410257,9606.ENSP00000417335,9606.ENSP00000437955	SOX4,JAG1,MDM2,TGFBR2,TGFB2,NRG1,MYOCD,SCN5A,ROBO2,HIF1A
BP	GO:0044271	cellular nitrogen compound biosynthetic process	59	3528	0.28	3.37e-06	9606.ENSP00000227507,9606.ENSP00000229307,9606.ENSP00000244745,9606.ENSP00000245479,9606.ENSP00000254719,9606.ENSP00000257904,9606.ENSP00000259915,9606.ENSP00000262160,9606.ENSP00000262554,9606.ENSP00000262904,9606.ENSP00000263121,9606.ENSP00000263734,9606.ENSP00000265085,9606.ENSP00000267163,9606.ENSP00000278836,9606.ENSP00000283921,9606.ENSP00000285398,9606.ENSP00000295757,9606.ENSP00000306682,…	CCND1,NANOG,SOX4,SOX9,RPA1,CDK4,POU5F1,SMAD2,SPTLC1,E2F3,SMARCB1,EPAS1,CPEB4,RB1,MYRF,HOXA10,ERCC3,HDAC11,PPM1D,PKM,SOX2,SP1,SMAD3,MTA1,PKLR,STAT1,DTL,KDM5B,CTGF,KLF4,BMI1,FXN,KLF5,RREB1,ETS1,HNF4G,DDX17,CTNND1,MACC1,CDKN1A,NFATC1,TRAPPC2,DHFR,SOX5,MYOCD,ESR1,ERG,CBFB,BRCA1,EIF4E,HDAC2,FLI1,BCLAF1,HMGA2,HIF1A,SP7,ZEB2,MYC,CHD1
BP	GO:1903393	positive regulation of adherens junction organization	6	26	1.42	3.39e-06	9606.ENSP00000265371,9606.ENSP00000290167,9606.ENSP00000332973,9606.ENSP00000348461,9606.ENSP00000382697,9606.ENSP00000478570	NRP1,WNT4,SMAD3,RAC1,ROCK1,VEGFA
BP	GO:0007267	cell-cell signaling	28	1073	0.47	3.48e-06	9606.ENSP00000216225,9606.ENSP00000227507,9606.ENSP00000244745,9606.ENSP00000249373,9606.ENSP00000259915,9606.ENSP00000262160,9606.ENSP00000265371,9606.ENSP00000286201,9606.ENSP00000290167,9606.ENSP00000332973,9606.ENSP00000339191,9606.ENSP00000340361,9606.ENSP00000348461,9606.ENSP00000355896,9606.ENSP00000356954,9606.ENSP00000359864,9606.ENSP00000360242,9606.ENSP00000363804,9606.ENSP00000366915,…	RBX1,CCND1,SOX4,SMO,POU5F1,SMAD2,NRP1,FZD7,WNT4,SMAD3,CAV1,ACVR2B,RAC1,TGFB2,CTGF,GPC4,XIAP,KLF4,KLF5,PPP3CA,CTNND1,MYO5A,IL6,NFATC1,RHOA,SCN5A,HMGA2,MYC
BP	GO:0030177	positive regulation of Wnt signaling pathway	10	126	0.96	3.59e-06	9606.ENSP00000244745,9606.ENSP00000259915,9606.ENSP00000290167,9606.ENSP00000332973,9606.ENSP00000339191,9606.ENSP00000341292,9606.ENSP00000360242,9606.ENSP00000379975,9606.ENSP00000428657,9606.ENSP00000454157	SOX4,POU5F1,WNT4,SMAD3,CAV1,WNK1,XIAP,ILK,NAIP,ZEB2
BP	GO:0048666	neuron development	23	758	0.54	3.65e-06	9606.ENSP00000265371,9606.ENSP00000267163,9606.ENSP00000288368,9606.ENSP00000305988,9606.ENSP00000341292,9606.ENSP00000346671,9606.ENSP00000349259,9606.ENSP00000355896,9606.ENSP00000360793,9606.ENSP00000365016,9606.ENSP00000379350,9606.ENSP00000379975,9606.ENSP00000381185,9606.ENSP00000382697,9606.ENSP00000385675,9606.ENSP00000396308,9606.ENSP00000400175,9606.ENSP00000417335,9606.ENSP00000430432,…	NRP1,RB1,PREX2,ALCAM,WNK1,FYN,SPTBN1,TGFB2,KIF20B,IRS2,ITGB1,ILK,BCL2,ROCK1,IL6,DHFR,RHOA,ROBO2,HDAC2,DICER1,ZEB2,PAK4,VEGFA
BP	GO:0050769	positive regulation of neurogenesis	17	425	0.66	3.83e-06	9606.ENSP00000249373,9606.ENSP00000265371,9606.ENSP00000346671,9606.ENSP00000360793,9606.ENSP00000361467,9606.ENSP00000379975,9606.ENSP00000381185,9606.ENSP00000384620,9606.ENSP00000400175,9606.ENSP00000417335,9606.ENSP00000430432,9606.ENSP00000437256,9606.ENSP00000437955,9606.ENSP00000454157,9606.ENSP00000478570,9606.ENSP00000478874,9606.ENSP00000481249	SMO,NRP1,FYN,KIF20B,DLG5,ILK,BCL2,NRG1,RHOA,ROBO2,HDAC2,DICER1,HIF1A,ZEB2,VEGFA,CAMK1D,SOCS2
BP	GO:0006367	transcription initiation from RNA polymerase II promoter	11	162	0.89	3.95e-06	9606.ENSP00000227507,9606.ENSP00000245479,9606.ENSP00000257904,9606.ENSP00000262904,9606.ENSP00000285398,9606.ENSP00000306682,9606.ENSP00000356954,9606.ENSP00000379701,9606.ENSP00000384849,9606.ENSP00000405330,9606.ENSP00000415151	CCND1,SOX9,CDK4,E2F3,ERCC3,PPM1D,CTGF,HNF4G,CDKN1A,ESR1,CBFB
BP	GO:0003206	cardiac chamber morphogenesis	10	128	0.95	4.08e-06	9606.ENSP00000244745,9606.ENSP00000249373,9606.ENSP00000254958,9606.ENSP00000258149,9606.ENSP00000265371,9606.ENSP00000351905,9606.ENSP00000355896,9606.ENSP00000384620,9606.ENSP00000417335,9606.ENSP00000437955	SOX4,SMO,JAG1,MDM2,NRP1,TGFBR2,TGFB2,NRG1,ROBO2,HIF1A
BP	GO:0072073	kidney epithelium development	10	128	0.95	4.08e-06	9606.ENSP00000245479,9606.ENSP00000249373,9606.ENSP00000254958,9606.ENSP00000262160,9606.ENSP00000290167,9606.ENSP00000332973,9606.ENSP00000379975,9606.ENSP00000381185,9606.ENSP00000417335,9606.ENSP00000479618	SOX9,SMO,JAG1,SMAD2,WNT4,SMAD3,ILK,BCL2,ROBO2,MYC
BP	GO:2000134	negative regulation of G1/S transition of mitotic cell cycle	9	97	1.02	4.13e-06	9606.ENSP00000227507,9606.ENSP00000228872,9606.ENSP00000244745,9606.ENSP00000258149,9606.ENSP00000267163,9606.ENSP00000363804,9606.ENSP00000381185,9606.ENSP00000384849,9606.ENSP00000484824	CCND1,CDKN1B,SOX4,MDM2,RB1,KLF4,BCL2,CDKN1A,MUC1
BP	GO:0040013	negative regulation of locomotion	14	286	0.75	4.39e-06	9606.ENSP00000223095,9606.ENSP00000254958,9606.ENSP00000265371,9606.ENSP00000290167,9606.ENSP00000314897,9606.ENSP00000347198,9606.ENSP00000361467,9606.ENSP00000363804,9606.ENSP00000379975,9606.ENSP00000381185,9606.ENSP00000384620,9606.ENSP00000400175,9606.ENSP00000401678,9606.ENSP00000417335	SERPINE1,JAG1,NRP1,WNT4,ANGPT2,SRGAP1,DLG5,KLF4,ILK,BCL2,NRG1,RHOA,MYOCD,ROBO2
BP	GO:0071453	cellular response to oxygen levels	11	164	0.88	4.39e-06	9606.ENSP00000216225,9606.ENSP00000258149,9606.ENSP00000263734,9606.ENSP00000264709,9606.ENSP00000265085,9606.ENSP00000339191,9606.ENSP00000357625,9606.ENSP00000381185,9606.ENSP00000437955,9606.ENSP00000478570,9606.ENSP00000479618	RBX1,MDM2,EPAS1,DNMT3A,CPEB4,CAV1,BNIP3,BCL2,HIF1A,VEGFA,MYC
BP	GO:2000116	regulation of cysteine-type endopeptidase activity	13	243	0.78	4.45e-06	9606.ENSP00000258149,9606.ENSP00000323588,9606.ENSP00000332973,9606.ENSP00000346671,9606.ENSP00000356954,9606.ENSP00000360242,9606.ENSP00000363804,9606.ENSP00000394791,9606.ENSP00000398632,9606.ENSP00000400175,9606.ENSP00000428657,9606.ENSP00000478570,9606.ENSP00000479618	MDM2,SOX2,SMAD3,FYN,CTGF,XIAP,KLF4,SENP1,CD44,RHOA,NAIP,VEGFA,MYC
BP	GO:0051052	regulation of DNA metabolic process	16	381	0.68	4.56e-06	9606.ENSP00000259915,9606.ENSP00000265081,9606.ENSP00000310520,9606.ENSP00000324890,9606.ENSP00000343505,9606.ENSP00000348461,9606.ENSP00000361359,9606.ENSP00000363804,9606.ENSP00000366237,9606.ENSP00000384849,9606.ENSP00000393139,9606.ENSP00000412237,9606.ENSP00000418960,9606.ENSP00000437621,9606.ENSP00000478570,9606.ENSP00000479618	POU5F1,MSH3,ERCC4,CD28,TNFSF13,RAC1,CD40,KLF4,DFFA,CDKN1A,CDC7,IL10,BRCA1,HMGA2,VEGFA,MYC
BP	GO:0045321	leukocyte activation	25	894	0.5	4.6e-06	9606.ENSP00000244745,9606.ENSP00000261023,9606.ENSP00000286201,9606.ENSP00000290167,9606.ENSP00000309968,9606.ENSP00000315630,9606.ENSP00000320171,9606.ENSP00000324890,9606.ENSP00000332973,9606.ENSP00000346671,9606.ENSP00000348461,9606.ENSP00000351905,9606.ENSP00000355361,9606.ENSP00000358548,9606.ENSP00000361359,9606.ENSP00000369581,9606.ENSP00000378323,9606.ENSP00000379350,9606.ENSP00000381185,…	SOX4,ITGAV,FZD7,WNT4,ADAM17,SWAP70,PKM,CD28,SMAD3,FYN,RAC1,TGFBR2,CD47,NRAS,CD40,IFNB1,PPP3CA,ITGB1,BCL2,ROCK1,IL6,CD44,RHOA,IL10,CBFB
BP	GO:0051896	regulation of protein kinase B signaling	12	203	0.83	4.6e-06	9606.ENSP00000230990,9606.ENSP00000304895,9606.ENSP00000324890,9606.ENSP00000338235,9606.ENSP00000346671,9606.ENSP00000363804,9606.ENSP00000365016,9606.ENSP00000370719,9606.ENSP00000379350,9606.ENSP00000379975,9606.ENSP00000384620,9606.ENSP00000405330	HBEGF,IRS1,CD28,MTDH,FYN,KLF4,IRS2,ITSN1,ITGB1,ILK,NRG1,ESR1
BP	GO:0072132	mesenchyme morphogenesis	7	47	1.23	4.61e-06	9606.ENSP00000245479,9606.ENSP00000258149,9606.ENSP00000262160,9606.ENSP00000332973,9606.ENSP00000351905,9606.ENSP00000355896,9606.ENSP00000417335	SOX9,MDM2,SMAD2,SMAD3,TGFBR2,TGFB2,ROBO2
BP	GO:0001775	cell activation	27	1024	0.48	4.63e-06	9606.ENSP00000244745,9606.ENSP00000249373,9606.ENSP00000261023,9606.ENSP00000286201,9606.ENSP00000290167,9606.ENSP00000309968,9606.ENSP00000315630,9606.ENSP00000320171,9606.ENSP00000324890,9606.ENSP00000332973,9606.ENSP00000346671,9606.ENSP00000348461,9606.ENSP00000351905,9606.ENSP00000355361,9606.ENSP00000358548,9606.ENSP00000361359,9606.ENSP00000369581,9606.ENSP00000378323,9606.ENSP00000379350,…	SOX4,SMO,ITGAV,FZD7,WNT4,ADAM17,SWAP70,PKM,CD28,SMAD3,FYN,RAC1,TGFBR2,CD47,NRAS,CD40,IFNB1,PPP3CA,ITGB1,BCL2,ROCK1,IL6,CD44,RHOA,IL10,CBFB,ITGB3
BP	GO:0003151	outflow tract morphogenesis	8	71	1.11	4.72e-06	9606.ENSP00000254958,9606.ENSP00000265371,9606.ENSP00000351905,9606.ENSP00000355896,9606.ENSP00000379975,9606.ENSP00000417335,9606.ENSP00000437955,9606.ENSP00000478570	JAG1,NRP1,TGFBR2,TGFB2,ILK,ROBO2,HIF1A,VEGFA
BP	GO:0009991	response to extracellular stimulus	18	486	0.62	4.88e-06	9606.ENSP00000225577,9606.ENSP00000227507,9606.ENSP00000258149,9606.ENSP00000264709,9606.ENSP00000265085,9606.ENSP00000290167,9606.ENSP00000306682,9606.ENSP00000320171,9606.ENSP00000339191,9606.ENSP00000339933,9606.ENSP00000346671,9606.ENSP00000351905,9606.ENSP00000354394,9606.ENSP00000361359,9606.ENSP00000362608,9606.ENSP00000381185,9606.ENSP00000384849,9606.ENSP00000401678	RPS6KB1,CCND1,MDM2,DNMT3A,CPEB4,WNT4,PPM1D,PKM,CAV1,PKLR,FYN,TGFBR2,STAT1,CD40,PIM1,BCL2,CDKN1A,MYOCD
BP	GO:0051962	positive regulation of nervous system development	18	488	0.62	5.16e-06	9606.ENSP00000249373,9606.ENSP00000265371,9606.ENSP00000278836,9606.ENSP00000346671,9606.ENSP00000360793,9606.ENSP00000361467,9606.ENSP00000379975,9606.ENSP00000381185,9606.ENSP00000384620,9606.ENSP00000400175,9606.ENSP00000417335,9606.ENSP00000430432,9606.ENSP00000437256,9606.ENSP00000437955,9606.ENSP00000454157,9606.ENSP00000478570,9606.ENSP00000478874,9606.ENSP00000481249	SMO,NRP1,MYRF,FYN,KIF20B,DLG5,ILK,BCL2,NRG1,RHOA,ROBO2,HDAC2,DICER1,HIF1A,ZEB2,VEGFA,CAMK1D,SOCS2
BP	GO:0071900	regulation of protein serine/threonine kinase activity	18	488	0.62	5.16e-06	9606.ENSP00000227507,9606.ENSP00000228872,9606.ENSP00000257904,9606.ENSP00000265734,9606.ENSP00000268035,9606.ENSP00000288602,9606.ENSP00000309968,9606.ENSP00000339191,9606.ENSP00000341292,9606.ENSP00000361359,9606.ENSP00000362608,9606.ENSP00000379975,9606.ENSP00000384620,9606.ENSP00000384849,9606.ENSP00000400175,9606.ENSP00000401678,9606.ENSP00000454157,9606.ENSP00000478570	CCND1,CDKN1B,CDK4,CDK6,IGF1R,BRAF,ADAM17,CAV1,WNK1,CD40,PIM1,ILK,NRG1,CDKN1A,RHOA,MYOCD,ZEB2,VEGFA
BP	GO:0032880	regulation of protein localization	25	901	0.5	5.22e-06	9606.ENSP00000003084,9606.ENSP00000244745,9606.ENSP00000249373,9606.ENSP00000258149,9606.ENSP00000267163,9606.ENSP00000269141,9606.ENSP00000298316,9606.ENSP00000304895,9606.ENSP00000315630,9606.ENSP00000332973,9606.ENSP00000346671,9606.ENSP00000349259,9606.ENSP00000355896,9606.ENSP00000360793,9606.ENSP00000361359,9606.ENSP00000365016,9606.ENSP00000378323,9606.ENSP00000379350,9606.ENSP00000381185,…	CFTR,SOX4,SMO,MDM2,RB1,CDH2,ARF6,IRS1,SWAP70,SMAD3,FYN,SPTBN1,TGFB2,KIF20B,CD40,IRS2,PPP3CA,ITGB1,BCL2,NRG1,CDKN1A,IL6,IL10,HIF1A,VEGFA
BP	GO:0120036	plasma membrane bounded cell projection organization	27	1034	0.47	5.5e-06	9606.ENSP00000265371,9606.ENSP00000267163,9606.ENSP00000268035,9606.ENSP00000288368,9606.ENSP00000298316,9606.ENSP00000305988,9606.ENSP00000340279,9606.ENSP00000346671,9606.ENSP00000348461,9606.ENSP00000349259,9606.ENSP00000360793,9606.ENSP00000365016,9606.ENSP00000366915,9606.ENSP00000371798,9606.ENSP00000379350,9606.ENSP00000379975,9606.ENSP00000381185,9606.ENSP00000382697,9606.ENSP00000385675,…	NRP1,RB1,IGF1R,PREX2,ARF6,ALCAM,SSX2IP,FYN,RAC1,SPTBN1,KIF20B,IRS2,KLF5,FSCN1,ITGB1,ILK,BCL2,ROCK1,IL6,DHFR,RHOA,ROBO2,HDAC2,DICER1,ZEB2,PAK4,VEGFA
BP	GO:0010038	response to metal ion	15	339	0.7	5.54e-06	9606.ENSP00000227507,9606.ENSP00000228872,9606.ENSP00000257904,9606.ENSP00000258149,9606.ENSP00000264709,9606.ENSP00000288602,9606.ENSP00000339191,9606.ENSP00000339933,9606.ENSP00000341292,9606.ENSP00000357625,9606.ENSP00000366482,9606.ENSP00000378323,9606.ENSP00000381185,9606.ENSP00000410257,9606.ENSP00000437955	CCND1,CDKN1B,CDK4,MDM2,DNMT3A,BRAF,CAV1,PKLR,WNK1,BNIP3,FXN,PPP3CA,BCL2,SCN5A,HIF1A
BP	GO:0043281	regulation of cysteine-type endopeptidase activity involved in apoptotic process	12	209	0.82	6.02e-06	9606.ENSP00000258149,9606.ENSP00000323588,9606.ENSP00000332973,9606.ENSP00000356954,9606.ENSP00000360242,9606.ENSP00000363804,9606.ENSP00000394791,9606.ENSP00000398632,9606.ENSP00000400175,9606.ENSP00000428657,9606.ENSP00000478570,9606.ENSP00000479618	MDM2,SOX2,SMAD3,CTGF,XIAP,KLF4,SENP1,CD44,RHOA,NAIP,VEGFA,MYC
BP	GO:0060411	cardiac septum morphogenesis	8	74	1.09	6.18e-06	9606.ENSP00000244745,9606.ENSP00000249373,9606.ENSP00000254958,9606.ENSP00000258149,9606.ENSP00000265371,9606.ENSP00000351905,9606.ENSP00000355896,9606.ENSP00000417335	SOX4,SMO,JAG1,MDM2,NRP1,TGFBR2,TGFB2,ROBO2
BP	GO:0032956	regulation of actin cytoskeleton organization	14	297	0.73	6.52e-06	9606.ENSP00000265371,9606.ENSP00000267257,9606.ENSP00000290167,9606.ENSP00000298316,9606.ENSP00000308753,9606.ENSP00000315630,9606.ENSP00000332973,9606.ENSP00000348461,9606.ENSP00000349259,9606.ENSP00000356954,9606.ENSP00000371798,9606.ENSP00000379975,9606.ENSP00000382697,9606.ENSP00000400175	NRP1,PXN,WNT4,ARF6,TMOD3,SWAP70,SMAD3,RAC1,SPTBN1,CTGF,FSCN1,ILK,ROCK1,RHOA
BP	GO:0051496	positive regulation of stress fiber assembly	7	50	1.2	6.55e-06	9606.ENSP00000265371,9606.ENSP00000267257,9606.ENSP00000290167,9606.ENSP00000332973,9606.ENSP00000348461,9606.ENSP00000356954,9606.ENSP00000400175	NRP1,PXN,WNT4,SMAD3,RAC1,CTGF,RHOA
BP	GO:0000904	cell morphogenesis involved in differentiation	18	498	0.61	6.7e-06	9606.ENSP00000261023,9606.ENSP00000265371,9606.ENSP00000267163,9606.ENSP00000286201,9606.ENSP00000288368,9606.ENSP00000305988,9606.ENSP00000346671,9606.ENSP00000348461,9606.ENSP00000349259,9606.ENSP00000365016,9606.ENSP00000379350,9606.ENSP00000379975,9606.ENSP00000381185,9606.ENSP00000382697,9606.ENSP00000417335,9606.ENSP00000452786,9606.ENSP00000454157,9606.ENSP00000478570	ITGAV,NRP1,RB1,FZD7,PREX2,ALCAM,FYN,RAC1,SPTBN1,IRS2,ITGB1,ILK,BCL2,ROCK1,ROBO2,ITGB3,ZEB2,VEGFA
BP	GO:0006469	negative regulation of protein kinase activity	13	254	0.77	6.88e-06	9606.ENSP00000228872,9606.ENSP00000257904,9606.ENSP00000265734,9606.ENSP00000267163,9606.ENSP00000268035,9606.ENSP00000288368,9606.ENSP00000339191,9606.ENSP00000341292,9606.ENSP00000379975,9606.ENSP00000384849,9606.ENSP00000401678,9606.ENSP00000481249,9606.ENSP00000482229	CDKN1B,CDK4,CDK6,RB1,IGF1R,PREX2,CAV1,WNK1,ILK,CDKN1A,MYOCD,SOCS2,SOCS7
BP	GO:0006352	DNA-templated transcription, initiation	12	213	0.81	7.19e-06	9606.ENSP00000227507,9606.ENSP00000245479,9606.ENSP00000257904,9606.ENSP00000262904,9606.ENSP00000263121,9606.ENSP00000285398,9606.ENSP00000306682,9606.ENSP00000356954,9606.ENSP00000379701,9606.ENSP00000384849,9606.ENSP00000405330,9606.ENSP00000415151	CCND1,SOX9,CDK4,E2F3,SMARCB1,ERCC3,PPM1D,CTGF,HNF4G,CDKN1A,ESR1,CBFB
BP	GO:0032868	response to insulin	12	213	0.81	7.19e-06	9606.ENSP00000225577,9606.ENSP00000257904,9606.ENSP00000268035,9606.ENSP00000304895,9606.ENSP00000320171,9606.ENSP00000329357,9606.ENSP00000339933,9606.ENSP00000354394,9606.ENSP00000365016,9606.ENSP00000382177,9606.ENSP00000412237,9606.ENSP00000482229	RPS6KB1,CDK4,IGF1R,IRS1,PKM,SP1,PKLR,STAT1,IRS2,MYO5A,IL10,SOCS7
BP	GO:0023014	signal transduction by protein phosphorylation	15	349	0.69	7.72e-06	9606.ENSP00000216225,9606.ENSP00000230990,9606.ENSP00000245479,9606.ENSP00000261023,9606.ENSP00000288602,9606.ENSP00000304895,9606.ENSP00000341292,9606.ENSP00000346671,9606.ENSP00000349259,9606.ENSP00000358548,9606.ENSP00000365016,9606.ENSP00000379975,9606.ENSP00000384620,9606.ENSP00000469413,9606.ENSP00000479618	RBX1,HBEGF,SOX9,ITGAV,BRAF,IRS1,WNK1,FYN,SPTBN1,NRAS,IRS2,ILK,NRG1,PAK4,MYC
BP	GO:0050863	regulation of T cell activation	14	302	0.72	7.78e-06	9606.ENSP00000321345,9606.ENSP00000324890,9606.ENSP00000339191,9606.ENSP00000346671,9606.ENSP00000348461,9606.ENSP00000351905,9606.ENSP00000355361,9606.ENSP00000361467,9606.ENSP00000369581,9606.ENSP00000385675,9606.ENSP00000400175,9606.ENSP00000412237,9606.ENSP00000415151,9606.ENSP00000462468	IL23R,CD28,CAV1,FYN,RAC1,TGFBR2,CD47,DLG5,IFNB1,IL6,RHOA,IL10,CBFB,YES1
BP	GO:0071496	cellular response to external stimulus	14	305	0.72	8.69e-06	9606.ENSP00000245479,9606.ENSP00000258149,9606.ENSP00000265085,9606.ENSP00000290167,9606.ENSP00000306682,9606.ENSP00000339191,9606.ENSP00000346671,9606.ENSP00000348461,9606.ENSP00000357625,9606.ENSP00000361359,9606.ENSP00000362608,9606.ENSP00000381185,9606.ENSP00000384849,9606.ENSP00000401678	SOX9,MDM2,CPEB4,WNT4,PPM1D,CAV1,FYN,RAC1,BNIP3,CD40,PIM1,BCL2,CDKN1A,MYOCD
BP	GO:0051492	regulation of stress fiber assembly	8	78	1.07	8.75e-06	9606.ENSP00000265371,9606.ENSP00000267257,9606.ENSP00000290167,9606.ENSP00000332973,9606.ENSP00000348461,9606.ENSP00000356954,9606.ENSP00000382697,9606.ENSP00000400175	NRP1,PXN,WNT4,SMAD3,RAC1,CTGF,ROCK1,RHOA
BP	GO:0051090	regulation of DNA-binding transcription factor activity	16	403	0.65	8.84e-06	9606.ENSP00000249373,9606.ENSP00000263121,9606.ENSP00000267163,9606.ENSP00000332973,9606.ENSP00000338235,9606.ENSP00000361359,9606.ENSP00000362608,9606.ENSP00000363804,9606.ENSP00000378323,9606.ENSP00000385675,9606.ENSP00000401678,9606.ENSP00000405330,9606.ENSP00000412237,9606.ENSP00000430432,9606.ENSP00000478570,9606.ENSP00000478874	SMO,SMARCB1,RB1,SMAD3,MTDH,CD40,PIM1,KLF4,PPP3CA,IL6,MYOCD,ESR1,IL10,HDAC2,VEGFA,CAMK1D
BP	GO:0031667	response to nutrient levels	17	455	0.63	8.86e-06	9606.ENSP00000225577,9606.ENSP00000227507,9606.ENSP00000258149,9606.ENSP00000264709,9606.ENSP00000265085,9606.ENSP00000290167,9606.ENSP00000306682,9606.ENSP00000320171,9606.ENSP00000339191,9606.ENSP00000339933,9606.ENSP00000346671,9606.ENSP00000351905,9606.ENSP00000354394,9606.ENSP00000361359,9606.ENSP00000362608,9606.ENSP00000381185,9606.ENSP00000384849	RPS6KB1,CCND1,MDM2,DNMT3A,CPEB4,WNT4,PPM1D,PKM,CAV1,PKLR,FYN,TGFBR2,STAT1,CD40,PIM1,BCL2,CDKN1A
BP	GO:0003006	developmental process involved in reproduction	20	622	0.56	8.93e-06	9606.ENSP00000003084,9606.ENSP00000222573,9606.ENSP00000225577,9606.ENSP00000227507,9606.ENSP00000228872,9606.ENSP00000245479,9606.ENSP00000263734,9606.ENSP00000283921,9606.ENSP00000290167,9606.ENSP00000314897,9606.ENSP00000355896,9606.ENSP00000356234,9606.ENSP00000381185,9606.ENSP00000401678,9606.ENSP00000405330,9606.ENSP00000412237,9606.ENSP00000417335,9606.ENSP00000437955,9606.ENSP00000478570,…	CFTR,ITGB8,RPS6KB1,CCND1,CDKN1B,SOX9,EPAS1,HOXA10,WNT4,ANGPT2,TGFB2,KDM5B,BCL2,MYOCD,ESR1,IL10,ROBO2,HIF1A,VEGFA,DDX6
BP	GO:0035019	somatic stem cell population maintenance	7	53	1.18	9.13e-06	9606.ENSP00000229307,9606.ENSP00000244745,9606.ENSP00000245479,9606.ENSP00000259915,9606.ENSP00000262160,9606.ENSP00000323588,9606.ENSP00000363804	NANOG,SOX4,SOX9,POU5F1,SMAD2,SOX2,KLF4
BP	GO:0001501	skeletal system development	17	457	0.63	9.31e-06	9606.ENSP00000222573,9606.ENSP00000244745,9606.ENSP00000245479,9606.ENSP00000262160,9606.ENSP00000283921,9606.ENSP00000305714,9606.ENSP00000332973,9606.ENSP00000340361,9606.ENSP00000351905,9606.ENSP00000355896,9606.ENSP00000356954,9606.ENSP00000392495,9606.ENSP00000398632,9606.ENSP00000400175,9606.ENSP00000433488,9606.ENSP00000437621,9606.ENSP00000437955	ITGB8,SOX4,SOX9,SMAD2,HOXA10,BMP1,SMAD3,ACVR2B,TGFBR2,TGFB2,CTGF,TRAPPC2,CD44,RHOA,FLI1,HMGA2,HIF1A
BP	GO:0048608	reproductive structure development	16	405	0.65	9.31e-06	9606.ENSP00000222573,9606.ENSP00000227507,9606.ENSP00000228872,9606.ENSP00000245479,9606.ENSP00000263734,9606.ENSP00000283921,9606.ENSP00000290167,9606.ENSP00000355896,9606.ENSP00000356234,9606.ENSP00000381185,9606.ENSP00000401678,9606.ENSP00000405330,9606.ENSP00000412237,9606.ENSP00000417335,9606.ENSP00000437955,9606.ENSP00000478570	ITGB8,CCND1,CDKN1B,SOX9,EPAS1,HOXA10,WNT4,TGFB2,KDM5B,BCL2,MYOCD,ESR1,IL10,ROBO2,HIF1A,VEGFA
BP	GO:0051302	regulation of cell division	11	179	0.84	9.31e-06	9606.ENSP00000259915,9606.ENSP00000267163,9606.ENSP00000324890,9606.ENSP00000355896,9606.ENSP00000360793,9606.ENSP00000378338,9606.ENSP00000383185,9606.ENSP00000400175,9606.ENSP00000404190,9606.ENSP00000478570,9606.ENSP00000479618	POU5F1,RB1,CD28,TGFB2,KIF20B,GIT1,MACC1,RHOA,RACGAP1,VEGFA,MYC
BP	GO:0042326	negative regulation of phosphorylation	17	458	0.63	9.53e-06	9606.ENSP00000228872,9606.ENSP00000257904,9606.ENSP00000265734,9606.ENSP00000267163,9606.ENSP00000268035,9606.ENSP00000288368,9606.ENSP00000339191,9606.ENSP00000341292,9606.ENSP00000363804,9606.ENSP00000365016,9606.ENSP00000379975,9606.ENSP00000384849,9606.ENSP00000400175,9606.ENSP00000401678,9606.ENSP00000479618,9606.ENSP00000481249,9606.ENSP00000482229	CDKN1B,CDK4,CDK6,RB1,IGF1R,PREX2,CAV1,WNK1,KLF4,IRS2,ILK,CDKN1A,RHOA,MYOCD,MYC,SOCS2,SOCS7
BP	GO:0090092	regulation of transmembrane receptor protein serine/threonine kinase signaling pathway	12	220	0.79	9.64e-06	9606.ENSP00000259915,9606.ENSP00000262160,9606.ENSP00000309968,9606.ENSP00000332973,9606.ENSP00000339191,9606.ENSP00000340361,9606.ENSP00000349259,9606.ENSP00000351905,9606.ENSP00000355896,9606.ENSP00000360242,9606.ENSP00000379975,9606.ENSP00000401678	POU5F1,SMAD2,ADAM17,SMAD3,CAV1,ACVR2B,SPTBN1,TGFBR2,TGFB2,XIAP,ILK,MYOCD
BP	GO:1902905	positive regulation of supramolecular fiber organization	11	180	0.84	9.68e-06	9606.ENSP00000228872,9606.ENSP00000265371,9606.ENSP00000267163,9606.ENSP00000267257,9606.ENSP00000290167,9606.ENSP00000298316,9606.ENSP00000315630,9606.ENSP00000332973,9606.ENSP00000348461,9606.ENSP00000356954,9606.ENSP00000400175	CDKN1B,NRP1,RB1,PXN,WNT4,ARF6,SWAP70,SMAD3,RAC1,CTGF,RHOA
BP	GO:1902532	negative regulation of intracellular signal transduction	18	514	0.6	1e-05	9606.ENSP00000258149,9606.ENSP00000268035,9606.ENSP00000288368,9606.ENSP00000339191,9606.ENSP00000354394,9606.ENSP00000355896,9606.ENSP00000361467,9606.ENSP00000363804,9606.ENSP00000379350,9606.ENSP00000381185,9606.ENSP00000398632,9606.ENSP00000400175,9606.ENSP00000405330,9606.ENSP00000437955,9606.ENSP00000479618,9606.ENSP00000481249,9606.ENSP00000482229,9606.ENSP00000484824	MDM2,IGF1R,PREX2,CAV1,STAT1,TGFB2,DLG5,KLF4,ITGB1,BCL2,CD44,RHOA,ESR1,HIF1A,MYC,SOCS2,SOCS7,MUC1
BP	GO:0030278	regulation of ossification	11	181	0.84	1.01e-05	9606.ENSP00000245479,9606.ENSP00000254958,9606.ENSP00000265734,9606.ENSP00000290167,9606.ENSP00000332973,9606.ENSP00000340361,9606.ENSP00000355896,9606.ENSP00000379975,9606.ENSP00000381185,9606.ENSP00000385675,9606.ENSP00000437955	SOX9,JAG1,CDK6,WNT4,SMAD3,ACVR2B,TGFB2,ILK,BCL2,IL6,HIF1A
BP	GO:0071156	regulation of cell cycle arrest	9	111	0.96	1.08e-05	9606.ENSP00000227507,9606.ENSP00000228872,9606.ENSP00000244745,9606.ENSP00000257904,9606.ENSP00000258149,9606.ENSP00000384849,9606.ENSP00000418960,9606.ENSP00000437621,9606.ENSP00000484824	CCND1,CDKN1B,SOX4,CDK4,MDM2,CDKN1A,BRCA1,HMGA2,MUC1
BP	GO:0060840	artery development	8	81	1.05	1.1e-05	9606.ENSP00000244745,9606.ENSP00000254958,9606.ENSP00000265371,9606.ENSP00000340361,9606.ENSP00000355896,9606.ENSP00000401678,9606.ENSP00000417335,9606.ENSP00000478570	SOX4,JAG1,NRP1,ACVR2B,TGFB2,MYOCD,ROBO2,VEGFA
BP	GO:0002521	leukocyte differentiation	14	313	0.71	1.12e-05	9606.ENSP00000244745,9606.ENSP00000286201,9606.ENSP00000290167,9606.ENSP00000309968,9606.ENSP00000324890,9606.ENSP00000351905,9606.ENSP00000369581,9606.ENSP00000379350,9606.ENSP00000381185,9606.ENSP00000385675,9606.ENSP00000400175,9606.ENSP00000412237,9606.ENSP00000415151,9606.ENSP00000478570	SOX4,FZD7,WNT4,ADAM17,CD28,TGFBR2,IFNB1,ITGB1,BCL2,IL6,RHOA,IL10,CBFB,VEGFA
BP	GO:0043536	positive regulation of blood vessel endothelial cell migration	7	55	1.16	1.12e-05	9606.ENSP00000265371,9606.ENSP00000309968,9606.ENSP00000329357,9606.ENSP00000361359,9606.ENSP00000376436,9606.ENSP00000437955,9606.ENSP00000478570	NRP1,ADAM17,SP1,CD40,ETS1,HIF1A,VEGFA
BP	GO:1901343	negative regulation of vasculature development	9	112	0.96	1.15e-05	9606.ENSP00000223095,9606.ENSP00000290167,9606.ENSP00000314897,9606.ENSP00000354394,9606.ENSP00000355896,9606.ENSP00000363804,9606.ENSP00000382697,9606.ENSP00000389377,9606.ENSP00000400175	SERPINE1,WNT4,ANGPT2,STAT1,TGFB2,KLF4,ROCK1,NFATC1,RHOA
BP	GO:0042110	T cell activation	12	225	0.78	1.18e-05	9606.ENSP00000244745,9606.ENSP00000286201,9606.ENSP00000290167,9606.ENSP00000309968,9606.ENSP00000324890,9606.ENSP00000332973,9606.ENSP00000346671,9606.ENSP00000369581,9606.ENSP00000378323,9606.ENSP00000381185,9606.ENSP00000385675,9606.ENSP00000400175	SOX4,FZD7,WNT4,ADAM17,CD28,SMAD3,FYN,IFNB1,PPP3CA,BCL2,IL6,RHOA
BP	GO:0030098	lymphocyte differentiation	12	226	0.78	1.23e-05	9606.ENSP00000244745,9606.ENSP00000286201,9606.ENSP00000290167,9606.ENSP00000309968,9606.ENSP00000324890,9606.ENSP00000369581,9606.ENSP00000379350,9606.ENSP00000381185,9606.ENSP00000385675,9606.ENSP00000400175,9606.ENSP00000412237,9606.ENSP00000415151	SOX4,FZD7,WNT4,ADAM17,CD28,IFNB1,ITGB1,BCL2,IL6,RHOA,IL10,CBFB
BP	GO:0051893	regulation of focal adhesion assembly	7	56	1.15	1.23e-05	9606.ENSP00000265371,9606.ENSP00000290167,9606.ENSP00000332973,9606.ENSP00000348461,9606.ENSP00000382697,9606.ENSP00000400175,9606.ENSP00000478570	NRP1,WNT4,SMAD3,RAC1,ROCK1,RHOA,VEGFA
BP	GO:1902903	regulation of supramolecular fiber organization	14	316	0.7	1.23e-05	9606.ENSP00000228872,9606.ENSP00000265371,9606.ENSP00000267163,9606.ENSP00000267257,9606.ENSP00000290167,9606.ENSP00000298316,9606.ENSP00000308753,9606.ENSP00000315630,9606.ENSP00000332973,9606.ENSP00000348461,9606.ENSP00000349259,9606.ENSP00000356954,9606.ENSP00000382697,9606.ENSP00000400175	CDKN1B,NRP1,RB1,PXN,WNT4,ARF6,TMOD3,SWAP70,SMAD3,RAC1,SPTBN1,CTGF,ROCK1,RHOA
BP	GO:0036294	cellular response to decreased oxygen levels	10	148	0.89	1.27e-05	9606.ENSP00000216225,9606.ENSP00000258149,9606.ENSP00000263734,9606.ENSP00000264709,9606.ENSP00000265085,9606.ENSP00000357625,9606.ENSP00000381185,9606.ENSP00000437955,9606.ENSP00000478570,9606.ENSP00000479618	RBX1,MDM2,EPAS1,DNMT3A,CPEB4,BNIP3,BCL2,HIF1A,VEGFA,MYC
BP	GO:2000756	regulation of peptidyl-lysine acetylation	7	57	1.15	1.36e-05	9606.ENSP00000244745,9606.ENSP00000263121,9606.ENSP00000361777,9606.ENSP00000401678,9606.ENSP00000418960,9606.ENSP00000430432,9606.ENSP00000484824	SOX4,SMARCB1,SET,MYOCD,BRCA1,HDAC2,MUC1
BP	GO:0007498	mesoderm development	9	115	0.95	1.39e-05	9606.ENSP00000249373,9606.ENSP00000262160,9606.ENSP00000332973,9606.ENSP00000340361,9606.ENSP00000363804,9606.ENSP00000379350,9606.ENSP00000437621,9606.ENSP00000452786,9606.ENSP00000478570	SMO,SMAD2,SMAD3,ACVR2B,KLF4,ITGB1,HMGA2,ITGB3,VEGFA
BP	GO:0060749	mammary gland alveolus development	5	18	1.5	1.39e-05	9606.ENSP00000227507,9606.ENSP00000405330,9606.ENSP00000437955,9606.ENSP00000478570,9606.ENSP00000481249	CCND1,ESR1,HIF1A,VEGFA,SOCS2
BP	GO:0050920	regulation of chemotaxis	11	188	0.82	1.4e-05	9606.ENSP00000223095,9606.ENSP00000265371,9606.ENSP00000309968,9606.ENSP00000314897,9606.ENSP00000315630,9606.ENSP00000332973,9606.ENSP00000348461,9606.ENSP00000385675,9606.ENSP00000417335,9606.ENSP00000478570,9606.ENSP00000478874	SERPINE1,NRP1,ADAM17,ANGPT2,SWAP70,SMAD3,RAC1,IL6,ROBO2,VEGFA,CAMK1D
BP	GO:0000302	response to reactive oxygen species	11	189	0.82	1.46e-05	9606.ENSP00000258149,9606.ENSP00000267257,9606.ENSP00000346671,9606.ENSP00000354394,9606.ENSP00000357625,9606.ENSP00000363804,9606.ENSP00000366482,9606.ENSP00000376436,9606.ENSP00000381185,9606.ENSP00000385675,9606.ENSP00000430432	MDM2,PXN,FYN,STAT1,BNIP3,KLF4,FXN,ETS1,BCL2,IL6,HDAC2
BP	GO:0014032	neural crest cell development	7	58	1.14	1.5e-05	9606.ENSP00000245479,9606.ENSP00000249373,9606.ENSP00000254958,9606.ENSP00000265371,9606.ENSP00000384620,9606.ENSP00000437955,9606.ENSP00000454157	SOX9,SMO,JAG1,NRP1,NRG1,HIF1A,ZEB2
BP	GO:0006979	response to oxidative stress	15	373	0.66	1.59e-05	9606.ENSP00000258149,9606.ENSP00000263734,9606.ENSP00000267257,9606.ENSP00000285398,9606.ENSP00000329357,9606.ENSP00000346671,9606.ENSP00000354394,9606.ENSP00000357625,9606.ENSP00000363804,9606.ENSP00000366482,9606.ENSP00000376436,9606.ENSP00000381185,9606.ENSP00000385675,9606.ENSP00000430432,9606.ENSP00000437955	MDM2,EPAS1,PXN,ERCC3,SP1,FYN,STAT1,BNIP3,KLF4,FXN,ETS1,BCL2,IL6,HDAC2,HIF1A
BP	GO:0009314	response to radiation	16	425	0.63	1.61e-05	9606.ENSP00000227507,9606.ENSP00000258149,9606.ENSP00000264709,9606.ENSP00000285398,9606.ENSP00000306682,9606.ENSP00000310520,9606.ENSP00000314897,9606.ENSP00000333633,9606.ENSP00000355958,9606.ENSP00000379350,9606.ENSP00000380247,9606.ENSP00000381185,9606.ENSP00000384849,9606.ENSP00000418960,9606.ENSP00000437955,9606.ENSP00000479618	CCND1,MDM2,DNMT3A,ERCC3,PPM1D,ERCC4,ANGPT2,MTA1,DTL,ITGB1,HRH1,BCL2,CDKN1A,BRCA1,HIF1A,MYC
BP	GO:0000079	regulation of cyclin-dependent protein serine/threonine kinase activity	8	86	1.02	1.62e-05	9606.ENSP00000227507,9606.ENSP00000228872,9606.ENSP00000257904,9606.ENSP00000265734,9606.ENSP00000309968,9606.ENSP00000362608,9606.ENSP00000384849,9606.ENSP00000401678	CCND1,CDKN1B,CDK4,CDK6,ADAM17,PIM1,CDKN1A,MYOCD
BP	GO:0001657	ureteric bud development	8	86	1.02	1.62e-05	9606.ENSP00000245479,9606.ENSP00000262160,9606.ENSP00000290167,9606.ENSP00000332973,9606.ENSP00000379975,9606.ENSP00000381185,9606.ENSP00000417335,9606.ENSP00000479618	SOX9,SMAD2,WNT4,SMAD3,ILK,BCL2,ROBO2,MYC
BP	GO:0007093	mitotic cell cycle checkpoint	10	153	0.87	1.64e-05	9606.ENSP00000227507,9606.ENSP00000228872,9606.ENSP00000244745,9606.ENSP00000258149,9606.ENSP00000267163,9606.ENSP00000296509,9606.ENSP00000384849,9606.ENSP00000418960,9606.ENSP00000437621,9606.ENSP00000484824	CCND1,CDKN1B,SOX4,MDM2,RB1,MAD2L1,CDKN1A,BRCA1,HMGA2,MUC1
BP	GO:1903391	regulation of adherens junction organization	7	59	1.13	1.64e-05	9606.ENSP00000265371,9606.ENSP00000290167,9606.ENSP00000332973,9606.ENSP00000348461,9606.ENSP00000382697,9606.ENSP00000400175,9606.ENSP00000478570	NRP1,WNT4,SMAD3,RAC1,ROCK1,RHOA,VEGFA
BP	GO:0043408	regulation of MAPK cascade	21	712	0.53	1.66e-05	9606.ENSP00000261023,9606.ENSP00000265371,9606.ENSP00000268035,9606.ENSP00000269141,9606.ENSP00000286201,9606.ENSP00000288602,9606.ENSP00000323588,9606.ENSP00000339191,9606.ENSP00000355896,9606.ENSP00000356954,9606.ENSP00000361359,9606.ENSP00000363804,9606.ENSP00000379975,9606.ENSP00000382697,9606.ENSP00000384620,9606.ENSP00000385675,9606.ENSP00000398632,9606.ENSP00000454157,9606.ENSP00000469413,…	ITGAV,NRP1,IGF1R,CDH2,FZD7,BRAF,SOX2,CAV1,TGFB2,CTGF,CD40,KLF4,ILK,ROCK1,NRG1,IL6,CD44,ZEB2,PAK4,VEGFA,MYC
BP	GO:0051961	negative regulation of nervous system development	13	279	0.72	1.71e-05	9606.ENSP00000245479,9606.ENSP00000254958,9606.ENSP00000258149,9606.ENSP00000265371,9606.ENSP00000298316,9606.ENSP00000323588,9606.ENSP00000378323,9606.ENSP00000384620,9606.ENSP00000400175,9606.ENSP00000417335,9606.ENSP00000430432,9606.ENSP00000437256,9606.ENSP00000478754	SOX9,JAG1,MDM2,NRP1,ARF6,SOX2,PPP3CA,NRG1,RHOA,ROBO2,HDAC2,DICER1,DDX6
BP	GO:0000075	cell cycle checkpoint	11	193	0.81	1.73e-05	9606.ENSP00000227507,9606.ENSP00000228872,9606.ENSP00000244745,9606.ENSP00000258149,9606.ENSP00000267163,9606.ENSP00000296509,9606.ENSP00000355958,9606.ENSP00000384849,9606.ENSP00000418960,9606.ENSP00000437621,9606.ENSP00000484824	CCND1,CDKN1B,SOX4,MDM2,RB1,MAD2L1,DTL,CDKN1A,BRCA1,HMGA2,MUC1
BP	GO:0050870	positive regulation of T cell activation	11	193	0.81	1.73e-05	9606.ENSP00000321345,9606.ENSP00000324890,9606.ENSP00000339191,9606.ENSP00000346671,9606.ENSP00000348461,9606.ENSP00000351905,9606.ENSP00000355361,9606.ENSP00000385675,9606.ENSP00000400175,9606.ENSP00000415151,9606.ENSP00000462468	IL23R,CD28,CAV1,FYN,RAC1,TGFBR2,CD47,IL6,RHOA,CBFB,YES1
BP	GO:0110053	regulation of actin filament organization	12	235	0.76	1.73e-05	9606.ENSP00000265371,9606.ENSP00000267257,9606.ENSP00000290167,9606.ENSP00000298316,9606.ENSP00000308753,9606.ENSP00000315630,9606.ENSP00000332973,9606.ENSP00000348461,9606.ENSP00000349259,9606.ENSP00000356954,9606.ENSP00000382697,9606.ENSP00000400175	NRP1,PXN,WNT4,ARF6,TMOD3,SWAP70,SMAD3,RAC1,SPTBN1,CTGF,ROCK1,RHOA
BP	GO:0051301	cell division	17	483	0.6	1.78e-05	9606.ENSP00000227507,9606.ENSP00000257904,9606.ENSP00000265734,9606.ENSP00000267163,9606.ENSP00000286201,9606.ENSP00000296509,9606.ENSP00000298316,9606.ENSP00000349259,9606.ENSP00000355896,9606.ENSP00000360793,9606.ENSP00000368759,9606.ENSP00000393139,9606.ENSP00000398273,9606.ENSP00000400175,9606.ENSP00000404190,9606.ENSP00000437621,9606.ENSP00000484532	CCND1,CDK4,CDK6,RB1,FZD7,MAD2L1,ARF6,SPTBN1,TGFB2,KIF20B,NEDD9,CDC7,SOX5,RHOA,RACGAP1,HMGA2,MIS12
BP	GO:0021537	telencephalon development	12	237	0.76	1.88e-05	9606.ENSP00000249373,9606.ENSP00000265371,9606.ENSP00000265734,9606.ENSP00000269141,9606.ENSP00000357625,9606.ENSP00000384620,9606.ENSP00000400175,9606.ENSP00000410257,9606.ENSP00000417335,9606.ENSP00000437955,9606.ENSP00000454157,9606.ENSP00000482229	SMO,NRP1,CDK6,CDH2,BNIP3,NRG1,RHOA,SCN5A,ROBO2,HIF1A,ZEB2,SOCS7
BP	GO:0030336	negative regulation of cell migration	12	237	0.76	1.88e-05	9606.ENSP00000223095,9606.ENSP00000254958,9606.ENSP00000290167,9606.ENSP00000314897,9606.ENSP00000347198,9606.ENSP00000361467,9606.ENSP00000363804,9606.ENSP00000379975,9606.ENSP00000381185,9606.ENSP00000384620,9606.ENSP00000400175,9606.ENSP00000401678	SERPINE1,JAG1,WNT4,ANGPT2,SRGAP1,DLG5,KLF4,ILK,BCL2,NRG1,RHOA,MYOCD
BP	GO:0014910	regulation of smooth muscle cell migration	7	61	1.12	1.98e-05	9606.ENSP00000223095,9606.ENSP00000225577,9606.ENSP00000258149,9606.ENSP00000265371,9606.ENSP00000379975,9606.ENSP00000381185,9606.ENSP00000401678	SERPINE1,RPS6KB1,MDM2,NRP1,ILK,BCL2,MYOCD
BP	GO:0072006	nephron development	9	121	0.93	1.98e-05	9606.ENSP00000245479,9606.ENSP00000249373,9606.ENSP00000254958,9606.ENSP00000264187,9606.ENSP00000290167,9606.ENSP00000314897,9606.ENSP00000379975,9606.ENSP00000381185,9606.ENSP00000479618	SOX9,SMO,JAG1,NID1,WNT4,ANGPT2,ILK,BCL2,MYC
BP	GO:0001938	positive regulation of endothelial cell proliferation	8	89	1.01	1.99e-05	9606.ENSP00000265371,9606.ENSP00000309968,9606.ENSP00000329357,9606.ENSP00000358548,9606.ENSP00000412237,9606.ENSP00000437955,9606.ENSP00000452786,9606.ENSP00000478570	NRP1,ADAM17,SP1,NRAS,IL10,HIF1A,ITGB3,VEGFA
BP	GO:0060537	muscle tissue development	13	284	0.72	2.01e-05	9606.ENSP00000245479,9606.ENSP00000249373,9606.ENSP00000267163,9606.ENSP00000339191,9606.ENSP00000355896,9606.ENSP00000366915,9606.ENSP00000378323,9606.ENSP00000379350,9606.ENSP00000384620,9606.ENSP00000400175,9606.ENSP00000401678,9606.ENSP00000469981,9606.ENSP00000478570	SOX9,SMO,RB1,CAV1,TGFB2,KLF5,PPP3CA,ITGB1,NRG1,RHOA,MYOCD,TAZ,VEGFA
BP	GO:0034446	substrate adhesion-dependent cell spreading	6	38	1.25	2.02e-05	9606.ENSP00000261023,9606.ENSP00000265371,9606.ENSP00000286201,9606.ENSP00000348461,9606.ENSP00000379975,9606.ENSP00000452786	ITGAV,NRP1,FZD7,RAC1,ILK,ITGB3
BP	GO:0045445	myoblast differentiation	6	38	1.25	2.02e-05	9606.ENSP00000254958,9606.ENSP00000263734,9606.ENSP00000267163,9606.ENSP00000380033,9606.ENSP00000384620,9606.ENSP00000401678	JAG1,EPAS1,RB1,DDX17,NRG1,MYOCD
BP	GO:0034330	cell junction organization	11	197	0.8	2.04e-05	9606.ENSP00000269141,9606.ENSP00000332973,9606.ENSP00000338235,9606.ENSP00000355896,9606.ENSP00000361467,9606.ENSP00000371798,9606.ENSP00000379975,9606.ENSP00000381185,9606.ENSP00000382004,9606.ENSP00000400175,9606.ENSP00000453508	CDH2,SMAD3,MTDH,TGFB2,DLG5,FSCN1,ILK,BCL2,CTNND1,RHOA,TLN2
BP	GO:0060065	uterus development	5	20	1.45	2.04e-05	9606.ENSP00000283921,9606.ENSP00000355896,9606.ENSP00000356234,9606.ENSP00000401678,9606.ENSP00000405330	HOXA10,TGFB2,KDM5B,MYOCD,ESR1
BP	GO:0031334	positive regulation of protein complex assembly	12	241	0.75	2.17e-05	9606.ENSP00000216225,9606.ENSP00000228872,9606.ENSP00000254719,9606.ENSP00000285398,9606.ENSP00000298316,9606.ENSP00000310520,9606.ENSP00000348461,9606.ENSP00000371798,9606.ENSP00000400175,9606.ENSP00000405330,9606.ENSP00000435210,9606.ENSP00000478570	RBX1,CDKN1B,RPA1,ERCC3,ARF6,ERCC4,RAC1,FSCN1,RHOA,ESR1,BCLAF1,VEGFA
BP	GO:0030307	positive regulation of cell growth	10	159	0.85	2.18e-05	9606.ENSP00000230990,9606.ENSP00000265371,9606.ENSP00000309968,9606.ENSP00000355896,9606.ENSP00000366482,9606.ENSP00000379975,9606.ENSP00000381185,9606.ENSP00000384620,9606.ENSP00000400175,9606.ENSP00000478570	HBEGF,NRP1,ADAM17,TGFB2,FXN,ILK,BCL2,NRG1,RHOA,VEGFA
BP	GO:0030857	negative regulation of epithelial cell differentiation	6	39	1.24	2.28e-05	9606.ENSP00000227507,9606.ENSP00000245479,9606.ENSP00000249373,9606.ENSP00000254958,9606.ENSP00000339191,9606.ENSP00000354394	CCND1,SOX9,SMO,JAG1,CAV1,STAT1
BP	GO:1901214	regulation of neuron death	13	288	0.71	2.29e-05	9606.ENSP00000265085,9606.ENSP00000265371,9606.ENSP00000346671,9606.ENSP00000355896,9606.ENSP00000361777,9606.ENSP00000370719,9606.ENSP00000379975,9606.ENSP00000381185,9606.ENSP00000382697,9606.ENSP00000400175,9606.ENSP00000412237,9606.ENSP00000428657,9606.ENSP00000437955	CPEB4,NRP1,FYN,TGFB2,SET,ITSN1,ILK,BCL2,ROCK1,RHOA,IL10,NAIP,HIF1A
BP	GO:0010608	posttranscriptional regulation of gene expression	16	441	0.62	2.42e-05	9606.ENSP00000225577,9606.ENSP00000244745,9606.ENSP00000257904,9606.ENSP00000262160,9606.ENSP00000265085,9606.ENSP00000324890,9606.ENSP00000332973,9606.ENSP00000339191,9606.ENSP00000343505,9606.ENSP00000361777,9606.ENSP00000385675,9606.ENSP00000396308,9606.ENSP00000400175,9606.ENSP00000425561,9606.ENSP00000437256,9606.ENSP00000478754	RPS6KB1,SOX4,CDK4,SMAD2,CPEB4,CD28,SMAD3,CAV1,TNFSF13,SET,IL6,DHFR,RHOA,EIF4E,DICER1,DDX6
BP	GO:0042592	homeostatic process	32	1491	0.39	2.45e-05	9606.ENSP00000003084,9606.ENSP00000244745,9606.ENSP00000245479,9606.ENSP00000249373,9606.ENSP00000254719,9606.ENSP00000261023,9606.ENSP00000263734,9606.ENSP00000267163,9606.ENSP00000269141,9606.ENSP00000304895,9606.ENSP00000308753,9606.ENSP00000310520,9606.ENSP00000315630,9606.ENSP00000332973,9606.ENSP00000339191,9606.ENSP00000348461,9606.ENSP00000354394,9606.ENSP00000356790,9606.ENSP00000356954,…	CFTR,SOX4,SOX9,SMO,RPA1,ITGAV,EPAS1,RB1,CDH2,IRS1,TMOD3,ERCC4,SWAP70,SMAD3,CAV1,RAC1,STAT1,ATP1B1,CTGF,BNIP3,XIAP,CD40,IRS2,FXN,PPP3CA,BCL2,IL6,ESR1,SCN5A,HIF1A,VEGFA,MYC
BP	GO:0055093	response to hyperoxia	5	21	1.43	2.46e-05	9606.ENSP00000257904,9606.ENSP00000339191,9606.ENSP00000357625,9606.ENSP00000384849,9606.ENSP00000430432	CDK4,CAV1,BNIP3,CDKN1A,HDAC2
BP	GO:0001654	eye development	14	339	0.67	2.5e-05	9606.ENSP00000245479,9606.ENSP00000254958,9606.ENSP00000257904,9606.ENSP00000265371,9606.ENSP00000323588,9606.ENSP00000332973,9606.ENSP00000340361,9606.ENSP00000351905,9606.ENSP00000355896,9606.ENSP00000356234,9606.ENSP00000363804,9606.ENSP00000430432,9606.ENSP00000437955,9606.ENSP00000478570	SOX9,JAG1,CDK4,NRP1,SOX2,SMAD3,ACVR2B,TGFBR2,TGFB2,KDM5B,KLF4,HDAC2,HIF1A,VEGFA
BP	GO:0007162	negative regulation of cell adhesion	12	245	0.75	2.51e-05	9606.ENSP00000223095,9606.ENSP00000254958,9606.ENSP00000286201,9606.ENSP00000314897,9606.ENSP00000315630,9606.ENSP00000361467,9606.ENSP00000363804,9606.ENSP00000369581,9606.ENSP00000400175,9606.ENSP00000412237,9606.ENSP00000415151,9606.ENSP00000484824	SERPINE1,JAG1,FZD7,ANGPT2,SWAP70,DLG5,KLF4,IFNB1,RHOA,IL10,CBFB,MUC1
BP	GO:0070301	cellular response to hydrogen peroxide	7	64	1.09	2.55e-05	9606.ENSP00000258149,9606.ENSP00000357625,9606.ENSP00000363804,9606.ENSP00000366482,9606.ENSP00000376436,9606.ENSP00000385675,9606.ENSP00000430432	MDM2,BNIP3,KLF4,FXN,ETS1,IL6,HDAC2
BP	GO:0032103	positive regulation of response to external stimulus	17	499	0.59	2.6e-05	9606.ENSP00000223095,9606.ENSP00000265371,9606.ENSP00000309968,9606.ENSP00000315630,9606.ENSP00000324890,9606.ENSP00000332973,9606.ENSP00000339191,9606.ENSP00000346671,9606.ENSP00000348461,9606.ENSP00000355361,9606.ENSP00000358548,9606.ENSP00000369581,9606.ENSP00000376436,9606.ENSP00000385675,9606.ENSP00000478570,9606.ENSP00000478874,9606.ENSP00000484824	SERPINE1,NRP1,ADAM17,SWAP70,CD28,SMAD3,CAV1,FYN,RAC1,CD47,NRAS,IFNB1,ETS1,IL6,VEGFA,CAMK1D,MUC1
BP	GO:0043010	camera-type eye development	13	292	0.7	2.6e-05	9606.ENSP00000245479,9606.ENSP00000254958,9606.ENSP00000257904,9606.ENSP00000265371,9606.ENSP00000332973,9606.ENSP00000340361,9606.ENSP00000351905,9606.ENSP00000355896,9606.ENSP00000356234,9606.ENSP00000363804,9606.ENSP00000430432,9606.ENSP00000437955,9606.ENSP00000478570	SOX9,JAG1,CDK4,NRP1,SMAD3,ACVR2B,TGFBR2,TGFB2,KDM5B,KLF4,HDAC2,HIF1A,VEGFA
BP	GO:0043903	regulation of symbiosis, encompassing mutualism through parasitism	11	203	0.79	2.6e-05	9606.ENSP00000261023,9606.ENSP00000263121,9606.ENSP00000324890,9606.ENSP00000329357,9606.ENSP00000339191,9606.ENSP00000354394,9606.ENSP00000369581,9606.ENSP00000381185,9606.ENSP00000412237,9606.ENSP00000437621,9606.ENSP00000483667	ITGAV,SMARCB1,CD28,SP1,CAV1,STAT1,IFNB1,BCL2,IL10,HMGA2,CHD1
BP	GO:0060070	canonical Wnt signaling pathway	8	93	0.99	2.6e-05	9606.ENSP00000227507,9606.ENSP00000244745,9606.ENSP00000286201,9606.ENSP00000290167,9606.ENSP00000332973,9606.ENSP00000339191,9606.ENSP00000363804,9606.ENSP00000479618	CCND1,SOX4,FZD7,WNT4,SMAD3,CAV1,KLF4,MYC
BP	GO:0051276	chromosome organization	25	999	0.45	2.69e-05	9606.ENSP00000216225,9606.ENSP00000245479,9606.ENSP00000254719,9606.ENSP00000263121,9606.ENSP00000264709,9606.ENSP00000265056,9606.ENSP00000265081,9606.ENSP00000267163,9606.ENSP00000285398,9606.ENSP00000295757,9606.ENSP00000296509,9606.ENSP00000306682,9606.ENSP00000310520,9606.ENSP00000323588,9606.ENSP00000333633,9606.ENSP00000356234,9606.ENSP00000361777,9606.ENSP00000365851,9606.ENSP00000404190,…	RBX1,SOX9,RPA1,SMARCB1,DNMT3A,MCM2,MSH3,RB1,ERCC3,HDAC11,MAD2L1,PPM1D,ERCC4,SOX2,MTA1,KDM5B,SET,BMI1,RACGAP1,ESR1,HDAC2,HMGA2,MYC,CHD1,MIS12
BP	GO:0016202	regulation of striated muscle tissue development	9	127	0.91	2.74e-05	9606.ENSP00000225577,9606.ENSP00000286201,9606.ENSP00000332973,9606.ENSP00000351905,9606.ENSP00000362608,9606.ENSP00000380033,9606.ENSP00000381185,9606.ENSP00000384620,9606.ENSP00000401678	RPS6KB1,FZD7,SMAD3,TGFBR2,PIM1,DDX17,BCL2,NRG1,MYOCD
BP	GO:1901992	positive regulation of mitotic cell cycle phase transition	7	65	1.09	2.77e-05	9606.ENSP00000227507,9606.ENSP00000257904,9606.ENSP00000258149,9606.ENSP00000267163,9606.ENSP00000308753,9606.ENSP00000355958,9606.ENSP00000393139	CCND1,CDK4,MDM2,RB1,TMOD3,DTL,CDC7
BP	GO:0048812	neuron projection morphogenesis	16	448	0.61	2.86e-05	9606.ENSP00000265371,9606.ENSP00000288368,9606.ENSP00000305988,9606.ENSP00000346671,9606.ENSP00000349259,9606.ENSP00000360793,9606.ENSP00000365016,9606.ENSP00000379350,9606.ENSP00000379975,9606.ENSP00000381185,9606.ENSP00000382697,9606.ENSP00000400175,9606.ENSP00000417335,9606.ENSP00000437256,9606.ENSP00000454157,9606.ENSP00000478570	NRP1,PREX2,ALCAM,FYN,SPTBN1,KIF20B,IRS2,ITGB1,ILK,BCL2,ROCK1,RHOA,ROBO2,DICER1,ZEB2,VEGFA
[truncated: 593 more rows]
