# Supplementary material for: Identification of cell cycle as the critical pathway modulated by exosome-derived microRNAs in gallbladder carcinoma
Source: Med Oncol. 2021 Oct 16;38(12):141. doi: 10.1007/s12032-021-01594-8 (PMC8520510; doi:10.1007/s12032-021-01594-8)
Supplement: Supplementary file 6 — Supplementary file6 (XLSX 20 kb) [file 12032_2021_1594_MOESM6_ESM.xlsx]

## Sheet: Sheet1
#term ID	term description	observed gene count	background gene count	strength	false discovery rate	matching proteins in your network (IDs)	matching proteins in your network (labels)
hsa05200	Pathways in cancer	41	515	0.96	3.48e-24	9606.ENSP00000216225,9606.ENSP00000225577,9606.ENSP00000227507,9606.ENSP00000228872,9606.ENSP00000249373,9606.ENSP00000254958,9606.ENSP00000257904,9606.ENSP00000258149,9606.ENSP00000261023,9606.ENSP00000262160,9606.ENSP00000262904,9606.ENSP00000263734,9606.ENSP00000265081,9606.ENSP00000265734,9606.ENSP00000267163,9606.ENSP00000268035,9606.ENSP00000286201,9606.ENSP00000288602,9606.ENSP00000290167,…	RBX1,RPS6KB1,CCND1,CDKN1B,SMO,JAG1,CDK4,MDM2,ITGAV,SMAD2,E2F3,EPAS1,MSH3,CDK6,RB1,IGF1R,FZD7,BRAF,WNT4,IL23R,SP1,SMAD3,RAC1,TGFBR2,STAT1,TGFB2,NRAS,XIAP,PIM1,ETS1,ITGB1,BCL2,ROCK1,CDKN1A,IL6,RHOA,ESR1,HDAC2,HIF1A,VEGFA,MYC
hsa05206	MicroRNAs in cancer	27	149	1.31	5.13e-24	9606.ENSP00000227507,9606.ENSP00000228872,9606.ENSP00000244745,9606.ENSP00000258149,9606.ENSP00000262904,9606.ENSP00000264709,9606.ENSP00000265734,9606.ENSP00000304895,9606.ENSP00000355896,9606.ENSP00000358548,9606.ENSP00000362608,9606.ENSP00000365016,9606.ENSP00000371798,9606.ENSP00000381185,9606.ENSP00000382342,9606.ENSP00000382697,9606.ENSP00000384849,9606.ENSP00000398632,9606.ENSP00000400175,…	CCND1,CDKN1B,SOX4,MDM2,E2F3,DNMT3A,CDK6,IRS1,TGFB2,NRAS,PIM1,IRS2,FSCN1,BCL2,ABCC1,ROCK1,CDKN1A,CD44,RHOA,BRCA1,DICER1,HMGA2,ITGB3,ZEB2,PAK4,VEGFA,MYC
hsa05205	Proteoglycans in cancer	27	195	1.2	2.05e-21	9606.ENSP00000225577,9606.ENSP00000227507,9606.ENSP00000229307,9606.ENSP00000230990,9606.ENSP00000249373,9606.ENSP00000258149,9606.ENSP00000261023,9606.ENSP00000262160,9606.ENSP00000267257,9606.ENSP00000268035,9606.ENSP00000286201,9606.ENSP00000288602,9606.ENSP00000290167,9606.ENSP00000339191,9606.ENSP00000348461,9606.ENSP00000355896,9606.ENSP00000358548,9606.ENSP00000379350,9606.ENSP00000382697,…	RPS6KB1,CCND1,NANOG,HBEGF,SMO,MDM2,ITGAV,SMAD2,PXN,IGF1R,FZD7,BRAF,WNT4,CAV1,RAC1,TGFB2,NRAS,ITGB1,ROCK1,CDKN1A,CD44,RHOA,ESR1,HIF1A,ITGB3,VEGFA,MYC
hsa05165	Human papillomavirus infection	24	317	0.94	9.16e-14	9606.ENSP00000222573,9606.ENSP00000225577,9606.ENSP00000227507,9606.ENSP00000228872,9606.ENSP00000254958,9606.ENSP00000257904,9606.ENSP00000258149,9606.ENSP00000261023,9606.ENSP00000264741,9606.ENSP00000265734,9606.ENSP00000267163,9606.ENSP00000267257,9606.ENSP00000286201,9606.ENSP00000290167,9606.ENSP00000295757,9606.ENSP00000320171,9606.ENSP00000354394,9606.ENSP00000358548,9606.ENSP00000369581,…	ITGB8,RPS6KB1,CCND1,CDKN1B,JAG1,CDK4,MDM2,ITGAV,ITGA9,CDK6,RB1,PXN,FZD7,WNT4,HDAC11,PKM,STAT1,NRAS,IFNB1,ITGB1,CDKN1A,HDAC2,ITGB3,VEGFA
hsa04151	PI3K-Akt signaling pathway	23	348	0.88	2.47e-12	9606.ENSP00000222573,9606.ENSP00000225577,9606.ENSP00000227507,9606.ENSP00000228872,9606.ENSP00000257904,9606.ENSP00000258149,9606.ENSP00000261023,9606.ENSP00000264741,9606.ENSP00000265734,9606.ENSP00000268035,9606.ENSP00000304895,9606.ENSP00000314897,9606.ENSP00000348461,9606.ENSP00000358548,9606.ENSP00000369581,9606.ENSP00000379350,9606.ENSP00000381185,9606.ENSP00000384849,9606.ENSP00000385675,…	ITGB8,RPS6KB1,CCND1,CDKN1B,CDK4,MDM2,ITGAV,ITGA9,CDK6,IGF1R,IRS1,ANGPT2,RAC1,NRAS,IFNB1,ITGB1,BCL2,CDKN1A,IL6,BRCA1,ITGB3,VEGFA,MYC
hsa05166	HTLV-I infection	22	250	1	9.16e-14	9606.ENSP00000227507,9606.ENSP00000257904,9606.ENSP00000262160,9606.ENSP00000262904,9606.ENSP00000265371,9606.ENSP00000267163,9606.ENSP00000286201,9606.ENSP00000290167,9606.ENSP00000296509,9606.ENSP00000332973,9606.ENSP00000351905,9606.ENSP00000355896,9606.ENSP00000358548,9606.ENSP00000360242,9606.ENSP00000361359,9606.ENSP00000376436,9606.ENSP00000378323,9606.ENSP00000384849,9606.ENSP00000385675,…	CCND1,CDK4,SMAD2,E2F3,NRP1,RB1,FZD7,WNT4,MAD2L1,SMAD3,TGFBR2,TGFB2,NRAS,XIAP,CD40,ETS1,PPP3CA,CDKN1A,IL6,NFATC1,TLN2,MYC
hsa04510	Focal adhesion	20	197	1.06	9.22e-14	9606.ENSP00000222573,9606.ENSP00000227507,9606.ENSP00000261023,9606.ENSP00000264741,9606.ENSP00000267257,9606.ENSP00000268035,9606.ENSP00000288602,9606.ENSP00000339191,9606.ENSP00000346671,9606.ENSP00000348461,9606.ENSP00000360242,9606.ENSP00000379350,9606.ENSP00000379975,9606.ENSP00000381185,9606.ENSP00000382697,9606.ENSP00000400175,9606.ENSP00000452786,9606.ENSP00000453508,9606.ENSP00000469413,…	ITGB8,CCND1,ITGAV,ITGA9,PXN,IGF1R,BRAF,CAV1,FYN,RAC1,XIAP,ITGB1,ILK,BCL2,ROCK1,RHOA,ITGB3,TLN2,PAK4,VEGFA
hsa04218	Cellular senescence	18	156	1.12	2.56e-13	9606.ENSP00000223095,9606.ENSP00000227507,9606.ENSP00000257904,9606.ENSP00000258149,9606.ENSP00000262160,9606.ENSP00000262904,9606.ENSP00000265734,9606.ENSP00000267163,9606.ENSP00000332973,9606.ENSP00000351905,9606.ENSP00000355896,9606.ENSP00000358548,9606.ENSP00000376436,9606.ENSP00000378323,9606.ENSP00000384849,9606.ENSP00000385675,9606.ENSP00000389377,9606.ENSP00000479618	SERPINE1,CCND1,CDK4,MDM2,SMAD2,E2F3,CDK6,RB1,SMAD3,TGFBR2,TGFB2,NRAS,ETS1,PPP3CA,CDKN1A,IL6,NFATC1,MYC
hsa05225	Hepatocellular carcinoma	18	163	1.1	4.74e-13	9606.ENSP00000225577,9606.ENSP00000227507,9606.ENSP00000257904,9606.ENSP00000262160,9606.ENSP00000262904,9606.ENSP00000263121,9606.ENSP00000265734,9606.ENSP00000267163,9606.ENSP00000268035,9606.ENSP00000286201,9606.ENSP00000288602,9606.ENSP00000290167,9606.ENSP00000332973,9606.ENSP00000351905,9606.ENSP00000355896,9606.ENSP00000358548,9606.ENSP00000384849,9606.ENSP00000479618	RPS6KB1,CCND1,CDK4,SMAD2,E2F3,SMARCB1,CDK6,RB1,IGF1R,FZD7,BRAF,WNT4,SMAD3,TGFBR2,TGFB2,NRAS,CDKN1A,MYC
hsa04110	Cell cycle	17	123	1.2	1.05e-13	9606.ENSP00000216225,9606.ENSP00000227507,9606.ENSP00000228872,9606.ENSP00000257904,9606.ENSP00000258149,9606.ENSP00000262160,9606.ENSP00000262904,9606.ENSP00000265056,9606.ENSP00000265734,9606.ENSP00000267163,9606.ENSP00000296509,9606.ENSP00000332973,9606.ENSP00000355896,9606.ENSP00000384849,9606.ENSP00000393139,9606.ENSP00000430432,9606.ENSP00000479618	RBX1,CCND1,CDKN1B,CDK4,MDM2,SMAD2,E2F3,MCM2,CDK6,RB1,MAD2L1,SMAD3,TGFB2,CDKN1A,CDC7,HDAC2,MYC
hsa05224	Breast cancer	17	147	1.12	1.19e-12	9606.ENSP00000225577,9606.ENSP00000227507,9606.ENSP00000254958,9606.ENSP00000257904,9606.ENSP00000262904,9606.ENSP00000265734,9606.ENSP00000267163,9606.ENSP00000268035,9606.ENSP00000286201,9606.ENSP00000288602,9606.ENSP00000290167,9606.ENSP00000329357,9606.ENSP00000358548,9606.ENSP00000384849,9606.ENSP00000405330,9606.ENSP00000418960,9606.ENSP00000479618	RPS6KB1,CCND1,JAG1,CDK4,E2F3,CDK6,RB1,IGF1R,FZD7,BRAF,WNT4,SP1,NRAS,CDKN1A,ESR1,BRCA1,MYC
hsa05167	Kaposi's sarcoma-associated herpesvirus infection	17	183	1.02	2.07e-11	9606.ENSP00000227507,9606.ENSP00000257904,9606.ENSP00000262904,9606.ENSP00000265734,9606.ENSP00000267163,9606.ENSP00000314897,9606.ENSP00000348461,9606.ENSP00000354394,9606.ENSP00000358548,9606.ENSP00000369581,9606.ENSP00000378323,9606.ENSP00000384849,9606.ENSP00000385675,9606.ENSP00000389377,9606.ENSP00000437955,9606.ENSP00000478570,9606.ENSP00000479618	CCND1,CDK4,E2F3,CDK6,RB1,ANGPT2,RAC1,STAT1,NRAS,IFNB1,PPP3CA,CDKN1A,IL6,NFATC1,HIF1A,VEGFA,MYC
hsa01522	Endocrine resistance	16	95	1.28	9.16e-14	9606.ENSP00000225577,9606.ENSP00000227507,9606.ENSP00000228872,9606.ENSP00000230990,9606.ENSP00000254958,9606.ENSP00000257904,9606.ENSP00000258149,9606.ENSP00000262904,9606.ENSP00000267163,9606.ENSP00000268035,9606.ENSP00000288602,9606.ENSP00000329357,9606.ENSP00000358548,9606.ENSP00000381185,9606.ENSP00000384849,9606.ENSP00000405330	RPS6KB1,CCND1,CDKN1B,HBEGF,JAG1,CDK4,MDM2,E2F3,RB1,IGF1R,BRAF,SP1,NRAS,BCL2,CDKN1A,ESR1
hsa04933	AGE-RAGE signaling pathway in diabetic complications	16	98	1.27	9.16e-14	9606.ENSP00000223095,9606.ENSP00000227507,9606.ENSP00000228872,9606.ENSP00000257904,9606.ENSP00000262160,9606.ENSP00000332973,9606.ENSP00000348461,9606.ENSP00000351905,9606.ENSP00000354394,9606.ENSP00000355896,9606.ENSP00000358548,9606.ENSP00000362608,9606.ENSP00000381185,9606.ENSP00000385675,9606.ENSP00000389377,9606.ENSP00000478570	SERPINE1,CCND1,CDKN1B,CDK4,SMAD2,SMAD3,RAC1,TGFBR2,STAT1,TGFB2,NRAS,PIM1,BCL2,IL6,NFATC1,VEGFA
hsa04068	FoxO signaling pathway	16	130	1.15	2.47e-12	9606.ENSP00000227507,9606.ENSP00000228872,9606.ENSP00000258149,9606.ENSP00000262160,9606.ENSP00000268035,9606.ENSP00000288602,9606.ENSP00000304895,9606.ENSP00000332973,9606.ENSP00000351905,9606.ENSP00000355896,9606.ENSP00000357625,9606.ENSP00000358548,9606.ENSP00000365016,9606.ENSP00000384849,9606.ENSP00000385675,9606.ENSP00000412237	CCND1,CDKN1B,MDM2,SMAD2,IGF1R,BRAF,IRS1,SMAD3,TGFBR2,TGFB2,BNIP3,NRAS,IRS2,CDKN1A,IL6,IL10
hsa05161	Hepatitis B	16	142	1.11	7.41e-12	9606.ENSP00000227507,9606.ENSP00000228872,9606.ENSP00000257904,9606.ENSP00000262904,9606.ENSP00000265734,9606.ENSP00000267163,9606.ENSP00000332973,9606.ENSP00000354394,9606.ENSP00000355896,9606.ENSP00000358548,9606.ENSP00000369581,9606.ENSP00000381185,9606.ENSP00000384849,9606.ENSP00000385675,9606.ENSP00000389377,9606.ENSP00000479618	CCND1,CDKN1B,CDK4,E2F3,CDK6,RB1,SMAD3,STAT1,TGFB2,NRAS,IFNB1,BCL2,CDKN1A,IL6,NFATC1,MYC
hsa05226	Gastric cancer	16	147	1.09	1.08e-11	9606.ENSP00000225577,9606.ENSP00000227507,9606.ENSP00000228872,9606.ENSP00000262160,9606.ENSP00000262904,9606.ENSP00000267163,9606.ENSP00000286201,9606.ENSP00000288602,9606.ENSP00000290167,9606.ENSP00000332973,9606.ENSP00000351905,9606.ENSP00000355896,9606.ENSP00000358548,9606.ENSP00000381185,9606.ENSP00000384849,9606.ENSP00000479618	RPS6KB1,CCND1,CDKN1B,SMAD2,E2F3,RB1,FZD7,BRAF,WNT4,SMAD3,TGFBR2,TGFB2,NRAS,BCL2,CDKN1A,MYC
hsa05212	Pancreatic cancer	15	74	1.36	8.09e-14	9606.ENSP00000225577,9606.ENSP00000227507,9606.ENSP00000257904,9606.ENSP00000262160,9606.ENSP00000262904,9606.ENSP00000265734,9606.ENSP00000267163,9606.ENSP00000288602,9606.ENSP00000332973,9606.ENSP00000348461,9606.ENSP00000351905,9606.ENSP00000354394,9606.ENSP00000355896,9606.ENSP00000384849,9606.ENSP00000478570	RPS6KB1,CCND1,CDK4,SMAD2,E2F3,CDK6,RB1,BRAF,SMAD3,RAC1,TGFBR2,STAT1,TGFB2,CDKN1A,VEGFA
hsa05220	Chronic myeloid leukemia	15	76	1.35	9.16e-14	9606.ENSP00000227507,9606.ENSP00000228872,9606.ENSP00000257904,9606.ENSP00000258149,9606.ENSP00000262904,9606.ENSP00000265734,9606.ENSP00000267163,9606.ENSP00000288602,9606.ENSP00000332973,9606.ENSP00000351905,9606.ENSP00000355896,9606.ENSP00000358548,9606.ENSP00000384849,9606.ENSP00000430432,9606.ENSP00000479618	CCND1,CDKN1B,CDK4,MDM2,E2F3,CDK6,RB1,BRAF,SMAD3,TGFBR2,TGFB2,NRAS,CDKN1A,HDAC2,MYC
hsa05210	Colorectal cancer	14	85	1.27	2.47e-12	9606.ENSP00000225577,9606.ENSP00000227507,9606.ENSP00000262160,9606.ENSP00000265081,9606.ENSP00000288602,9606.ENSP00000332973,9606.ENSP00000348461,9606.ENSP00000351905,9606.ENSP00000355896,9606.ENSP00000358548,9606.ENSP00000381185,9606.ENSP00000384849,9606.ENSP00000400175,9606.ENSP00000479618	RPS6KB1,CCND1,SMAD2,MSH3,BRAF,SMAD3,RAC1,TGFBR2,TGFB2,NRAS,BCL2,CDKN1A,RHOA,MYC
hsa05202	Transcriptional misregulation in cancer	14	169	0.97	6.74e-09	9606.ENSP00000228872,9606.ENSP00000258149,9606.ENSP00000268035,9606.ENSP00000283921,9606.ENSP00000329357,9606.ENSP00000351905,9606.ENSP00000361359,9606.ENSP00000384849,9606.ENSP00000385675,9606.ENSP00000414150,9606.ENSP00000430432,9606.ENSP00000433488,9606.ENSP00000437621,9606.ENSP00000479618	CDKN1B,MDM2,IGF1R,HOXA10,SP1,TGFBR2,CD40,CDKN1A,IL6,ERG,HDAC2,FLI1,HMGA2,MYC
hsa04360	Axon guidance	14	173	0.96	8.61e-09	9606.ENSP00000249373,9606.ENSP00000265371,9606.ENSP00000290167,9606.ENSP00000346671,9606.ENSP00000347198,9606.ENSP00000348461,9606.ENSP00000358548,9606.ENSP00000378323,9606.ENSP00000379350,9606.ENSP00000379975,9606.ENSP00000382697,9606.ENSP00000400175,9606.ENSP00000417335,9606.ENSP00000469413	SMO,NRP1,WNT4,FYN,SRGAP1,RAC1,NRAS,PPP3CA,ITGB1,ILK,ROCK1,RHOA,ROBO2,PAK4
hsa05203	Viral carcinogenesis	14	183	0.94	1.52e-08	9606.ENSP00000227507,9606.ENSP00000228872,9606.ENSP00000257904,9606.ENSP00000258149,9606.ENSP00000265734,9606.ENSP00000267163,9606.ENSP00000267257,9606.ENSP00000295757,9606.ENSP00000320171,9606.ENSP00000348461,9606.ENSP00000358548,9606.ENSP00000384849,9606.ENSP00000400175,9606.ENSP00000430432	CCND1,CDKN1B,CDK4,MDM2,CDK6,RB1,PXN,HDAC11,PKM,RAC1,NRAS,CDKN1A,RHOA,HDAC2
hsa04810	Regulation of actin cytoskeleton	13	205	0.86	3.81e-07	9606.ENSP00000222573,9606.ENSP00000261023,9606.ENSP00000264741,9606.ENSP00000267257,9606.ENSP00000288602,9606.ENSP00000348461,9606.ENSP00000358548,9606.ENSP00000378338,9606.ENSP00000379350,9606.ENSP00000382697,9606.ENSP00000400175,9606.ENSP00000452786,9606.ENSP00000469413	ITGB8,ITGAV,ITGA9,PXN,BRAF,RAC1,NRAS,GIT1,ITGB1,ROCK1,RHOA,ITGB3,PAK4
hsa05222	Small cell lung cancer	12	92	1.17	1.06e-09	9606.ENSP00000227507,9606.ENSP00000228872,9606.ENSP00000257904,9606.ENSP00000261023,9606.ENSP00000262904,9606.ENSP00000265734,9606.ENSP00000267163,9606.ENSP00000360242,9606.ENSP00000379350,9606.ENSP00000381185,9606.ENSP00000384849,9606.ENSP00000479618	CCND1,CDKN1B,CDK4,ITGAV,E2F3,CDK6,RB1,XIAP,ITGB1,BCL2,CDKN1A,MYC
hsa04919	Thyroid hormone signaling pathway	12	115	1.07	9.46e-09	9606.ENSP00000227507,9606.ENSP00000258149,9606.ENSP00000261023,9606.ENSP00000290167,9606.ENSP00000354394,9606.ENSP00000356790,9606.ENSP00000358548,9606.ENSP00000405330,9606.ENSP00000430432,9606.ENSP00000437955,9606.ENSP00000452786,9606.ENSP00000479618	CCND1,MDM2,ITGAV,WNT4,STAT1,ATP1B1,NRAS,ESR1,HDAC2,HIF1A,ITGB3,MYC
hsa04550	Signaling pathways regulating pluripotency of stem cells	12	138	1	5.07e-08	9606.ENSP00000229307,9606.ENSP00000259915,9606.ENSP00000262160,9606.ENSP00000268035,9606.ENSP00000286201,9606.ENSP00000290167,9606.ENSP00000323588,9606.ENSP00000332973,9606.ENSP00000340361,9606.ENSP00000358548,9606.ENSP00000363804,9606.ENSP00000479618	NANOG,POU5F1,SMAD2,IGF1R,FZD7,WNT4,SOX2,SMAD3,ACVR2B,NRAS,KLF4,MYC
hsa04630	Jak-STAT signaling pathway	12	160	0.93	2.29e-07	9606.ENSP00000227507,9606.ENSP00000321345,9606.ENSP00000354394,9606.ENSP00000362608,9606.ENSP00000369581,9606.ENSP00000381185,9606.ENSP00000384849,9606.ENSP00000385675,9606.ENSP00000412237,9606.ENSP00000479618,9606.ENSP00000481249,9606.ENSP00000482229	CCND1,IL23R,STAT1,PIM1,IFNB1,BCL2,CDKN1A,IL6,IL10,MYC,SOCS2,SOCS7
hsa04010	MAPK signaling pathway	12	293	0.67	6.06e-05	9606.ENSP00000268035,9606.ENSP00000288602,9606.ENSP00000314897,9606.ENSP00000348461,9606.ENSP00000351905,9606.ENSP00000355896,9606.ENSP00000358548,9606.ENSP00000378323,9606.ENSP00000389377,9606.ENSP00000396045,9606.ENSP00000478570,9606.ENSP00000479618	IGF1R,BRAF,ANGPT2,RAC1,TGFBR2,TGFB2,NRAS,PPP3CA,NFATC1,PLA2G4B,VEGFA,MYC
hsa05219	Bladder cancer	11	41	1.48	8.07e-12	9606.ENSP00000227507,9606.ENSP00000230990,9606.ENSP00000257904,9606.ENSP00000258149,9606.ENSP00000262904,9606.ENSP00000267163,9606.ENSP00000288602,9606.ENSP00000358548,9606.ENSP00000384849,9606.ENSP00000478570,9606.ENSP00000479618	CCND1,HBEGF,CDK4,MDM2,E2F3,RB1,BRAF,NRAS,CDKN1A,VEGFA,MYC
hsa05211	Renal cell carcinoma	11	68	1.26	8.52e-10	9606.ENSP00000216225,9606.ENSP00000263734,9606.ENSP00000288602,9606.ENSP00000348461,9606.ENSP00000355896,9606.ENSP00000358548,9606.ENSP00000376436,9606.ENSP00000384849,9606.ENSP00000437955,9606.ENSP00000469413,9606.ENSP00000478570	RBX1,EPAS1,BRAF,RAC1,TGFB2,NRAS,ETS1,CDKN1A,HIF1A,PAK4,VEGFA
hsa04350	TGF-beta signaling pathway	11	83	1.18	5.33e-09	9606.ENSP00000216225,9606.ENSP00000225577,9606.ENSP00000262160,9606.ENSP00000329357,9606.ENSP00000332973,9606.ENSP00000340361,9606.ENSP00000351905,9606.ENSP00000355896,9606.ENSP00000382697,9606.ENSP00000400175,9606.ENSP00000479618	RBX1,RPS6KB1,SMAD2,SP1,SMAD3,ACVR2B,TGFBR2,TGFB2,ROCK1,RHOA,MYC
hsa05215	Prostate cancer	11	97	1.11	1.8e-08	9606.ENSP00000227507,9606.ENSP00000228872,9606.ENSP00000258149,9606.ENSP00000262904,9606.ENSP00000267163,9606.ENSP00000268035,9606.ENSP00000288602,9606.ENSP00000358548,9606.ENSP00000381185,9606.ENSP00000384849,9606.ENSP00000414150	CCND1,CDKN1B,MDM2,E2F3,RB1,IGF1R,BRAF,NRAS,BCL2,CDKN1A,ERG
hsa04066	HIF-1 signaling pathway	11	98	1.11	1.92e-08	9606.ENSP00000216225,9606.ENSP00000223095,9606.ENSP00000225577,9606.ENSP00000228872,9606.ENSP00000268035,9606.ENSP00000314897,9606.ENSP00000381185,9606.ENSP00000384849,9606.ENSP00000385675,9606.ENSP00000437955,9606.ENSP00000478570	RBX1,SERPINE1,RPS6KB1,CDKN1B,IGF1R,ANGPT2,BCL2,CDKN1A,IL6,HIF1A,VEGFA
hsa04310	Wnt signaling pathway	11	143	0.94	6.41e-07	9606.ENSP00000216225,9606.ENSP00000227507,9606.ENSP00000286201,9606.ENSP00000290167,9606.ENSP00000332973,9606.ENSP00000348461,9606.ENSP00000359864,9606.ENSP00000378323,9606.ENSP00000389377,9606.ENSP00000400175,9606.ENSP00000479618	RBX1,CCND1,FZD7,WNT4,SMAD3,RAC1,GPC4,PPP3CA,NFATC1,RHOA,MYC
hsa04390	Hippo signaling pathway	11	152	0.92	1.06e-06	9606.ENSP00000223095,9606.ENSP00000227507,9606.ENSP00000262160,9606.ENSP00000286201,9606.ENSP00000290167,9606.ENSP00000323588,9606.ENSP00000332973,9606.ENSP00000351905,9606.ENSP00000355896,9606.ENSP00000356954,9606.ENSP00000479618	SERPINE1,CCND1,SMAD2,FZD7,WNT4,SOX2,SMAD3,TGFBR2,TGFB2,CTGF,MYC
hsa04934	Cushing's syndrome	11	153	0.91	1.1e-06	9606.ENSP00000227507,9606.ENSP00000228872,9606.ENSP00000257904,9606.ENSP00000262904,9606.ENSP00000265734,9606.ENSP00000267163,9606.ENSP00000286201,9606.ENSP00000288602,9606.ENSP00000290167,9606.ENSP00000329357,9606.ENSP00000384849	CCND1,CDKN1B,CDK4,E2F3,CDK6,RB1,FZD7,BRAF,WNT4,SP1,CDKN1A
hsa04015	Rap1 signaling pathway	11	203	0.79	1.33e-05	9606.ENSP00000268035,9606.ENSP00000288602,9606.ENSP00000314897,9606.ENSP00000348461,9606.ENSP00000358548,9606.ENSP00000379350,9606.ENSP00000382004,9606.ENSP00000400175,9606.ENSP00000452786,9606.ENSP00000453508,9606.ENSP00000478570	IGF1R,BRAF,ANGPT2,RAC1,NRAS,ITGB1,CTNND1,RHOA,ITGB3,TLN2,VEGFA
hsa05214	Glioma	10	68	1.22	1.14e-08	9606.ENSP00000227507,9606.ENSP00000257904,9606.ENSP00000258149,9606.ENSP00000262904,9606.ENSP00000265734,9606.ENSP00000267163,9606.ENSP00000268035,9606.ENSP00000288602,9606.ENSP00000358548,9606.ENSP00000384849	CCND1,CDK4,MDM2,E2F3,CDK6,RB1,IGF1R,BRAF,NRAS,CDKN1A
hsa04520	Adherens junction	10	71	1.2	1.55e-08	9606.ENSP00000262160,9606.ENSP00000268035,9606.ENSP00000332973,9606.ENSP00000340279,9606.ENSP00000346671,9606.ENSP00000348461,9606.ENSP00000351905,9606.ENSP00000382004,9606.ENSP00000400175,9606.ENSP00000462468	SMAD2,IGF1R,SMAD3,SSX2IP,FYN,RAC1,TGFBR2,CTNND1,RHOA,YES1
hsa05218	Melanoma	10	72	1.2	1.69e-08	9606.ENSP00000227507,9606.ENSP00000257904,9606.ENSP00000258149,9606.ENSP00000262904,9606.ENSP00000265734,9606.ENSP00000267163,9606.ENSP00000268035,9606.ENSP00000288602,9606.ENSP00000358548,9606.ENSP00000384849	CCND1,CDK4,MDM2,E2F3,CDK6,RB1,IGF1R,BRAF,NRAS,CDKN1A
hsa05169	Epstein-Barr virus infection	10	194	0.77	5.02e-05	9606.ENSP00000228872,9606.ENSP00000258149,9606.ENSP00000267163,9606.ENSP00000361359,9606.ENSP00000381185,9606.ENSP00000384849,9606.ENSP00000398632,9606.ENSP00000412237,9606.ENSP00000430432,9606.ENSP00000479618	CDKN1B,MDM2,RB1,CD40,BCL2,CDKN1A,CD44,IL10,HDAC2,MYC
hsa04014	Ras signaling pathway	10	228	0.7	0.00015	9606.ENSP00000268035,9606.ENSP00000298316,9606.ENSP00000314897,9606.ENSP00000348461,9606.ENSP00000358548,9606.ENSP00000376436,9606.ENSP00000396045,9606.ENSP00000400175,9606.ENSP00000469413,9606.ENSP00000478570	IGF1R,ARF6,ANGPT2,RAC1,NRAS,ETS1,PLA2G4B,RHOA,PAK4,VEGFA
hsa04060	Cytokine-cytokine receptor interaction	10	263	0.64	0.00041	9606.ENSP00000321345,9606.ENSP00000340361,9606.ENSP00000343505,9606.ENSP00000351905,9606.ENSP00000355896,9606.ENSP00000361359,9606.ENSP00000369581,9606.ENSP00000385675,9606.ENSP00000412237,9606.ENSP00000478570	IL23R,ACVR2B,TNFSF13,TGFBR2,TGFB2,CD40,IFNB1,IL6,IL10,VEGFA
hsa04012	ErbB signaling pathway	9	83	1.09	6.41e-07	9606.ENSP00000225577,9606.ENSP00000228872,9606.ENSP00000230990,9606.ENSP00000288602,9606.ENSP00000358548,9606.ENSP00000384620,9606.ENSP00000384849,9606.ENSP00000469413,9606.ENSP00000479618	RPS6KB1,CDKN1B,HBEGF,BRAF,NRAS,NRG1,CDKN1A,PAK4,MYC
hsa04660	T cell receptor signaling pathway	9	99	1.01	2.21e-06	9606.ENSP00000257904,9606.ENSP00000324890,9606.ENSP00000346671,9606.ENSP00000358548,9606.ENSP00000378323,9606.ENSP00000389377,9606.ENSP00000400175,9606.ENSP00000412237,9606.ENSP00000469413	CDK4,CD28,FYN,NRAS,PPP3CA,NFATC1,RHOA,IL10,PAK4
hsa04659	Th17 cell differentiation	9	102	1	2.73e-06	9606.ENSP00000262160,9606.ENSP00000321345,9606.ENSP00000332973,9606.ENSP00000351905,9606.ENSP00000354394,9606.ENSP00000378323,9606.ENSP00000385675,9606.ENSP00000389377,9606.ENSP00000437955	SMAD2,IL23R,SMAD3,TGFBR2,STAT1,PPP3CA,IL6,NFATC1,HIF1A
hsa04380	Osteoclast differentiation	9	124	0.92	1.2e-05	9606.ENSP00000346671,9606.ENSP00000348461,9606.ENSP00000351905,9606.ENSP00000354394,9606.ENSP00000355896,9606.ENSP00000369581,9606.ENSP00000378323,9606.ENSP00000389377,9606.ENSP00000452786	FYN,RAC1,TGFBR2,STAT1,TGFB2,IFNB1,PPP3CA,NFATC1,ITGB3
hsa05162	Measles	9	133	0.89	1.93e-05	9606.ENSP00000227507,9606.ENSP00000228872,9606.ENSP00000257904,9606.ENSP00000265734,9606.ENSP00000324890,9606.ENSP00000346671,9606.ENSP00000354394,9606.ENSP00000369581,9606.ENSP00000385675	CCND1,CDKN1B,CDK4,CDK6,CD28,FYN,STAT1,IFNB1,IL6
hsa04921	Oxytocin signaling pathway	9	149	0.84	4.42e-05	9606.ENSP00000227507,9606.ENSP00000358548,9606.ENSP00000378323,9606.ENSP00000382697,9606.ENSP00000384849,9606.ENSP00000389377,9606.ENSP00000396045,9606.ENSP00000400175,9606.ENSP00000478874	CCND1,NRAS,PPP3CA,ROCK1,CDKN1A,NFATC1,PLA2G4B,RHOA,CAMK1D
hsa04144	Endocytosis	9	242	0.63	0.00096	9606.ENSP00000258149,9606.ENSP00000262160,9606.ENSP00000268035,9606.ENSP00000298316,9606.ENSP00000332973,9606.ENSP00000339191,9606.ENSP00000351905,9606.ENSP00000378338,9606.ENSP00000400175	MDM2,SMAD2,IGF1R,ARF6,SMAD3,CAV1,TGFBR2,GIT1,RHOA
hsa05321	Inflammatory bowel disease (IBD)	8	62	1.17	9.37e-07	9606.ENSP00000262160,9606.ENSP00000321345,9606.ENSP00000332973,9606.ENSP00000354394,9606.ENSP00000355896,9606.ENSP00000385675,9606.ENSP00000389377,9606.ENSP00000412237	SMAD2,IL23R,SMAD3,STAT1,TGFB2,IL6,NFATC1,IL10
hsa05223	Non-small cell lung cancer	8	66	1.14	1.35e-06	9606.ENSP00000227507,9606.ENSP00000257904,9606.ENSP00000262904,9606.ENSP00000265734,9606.ENSP00000267163,9606.ENSP00000288602,9606.ENSP00000358548,9606.ENSP00000384849	CCND1,CDK4,E2F3,CDK6,RB1,BRAF,NRAS,CDKN1A
hsa01521	EGFR tyrosine kinase inhibitor resistance	8	78	1.07	4.05e-06	9606.ENSP00000225577,9606.ENSP00000268035,9606.ENSP00000288602,9606.ENSP00000358548,9606.ENSP00000381185,9606.ENSP00000384620,9606.ENSP00000385675,9606.ENSP00000478570	RPS6KB1,IGF1R,BRAF,NRAS,BCL2,NRG1,IL6,VEGFA
hsa05142	Chagas disease (American trypanosomiasis)	8	101	0.95	2.2e-05	9606.ENSP00000223095,9606.ENSP00000262160,9606.ENSP00000332973,9606.ENSP00000351905,9606.ENSP00000355896,9606.ENSP00000369581,9606.ENSP00000385675,9606.ENSP00000412237	SERPINE1,SMAD2,SMAD3,TGFBR2,TGFB2,IFNB1,IL6,IL10
hsa04071	Sphingolipid signaling pathway	8	116	0.89	5.2e-05	9606.ENSP00000262554,9606.ENSP00000346671,9606.ENSP00000348461,9606.ENSP00000358548,9606.ENSP00000381185,9606.ENSP00000382342,9606.ENSP00000382697,9606.ENSP00000400175	SPTLC1,FYN,RAC1,NRAS,BCL2,ABCC1,ROCK1,RHOA
hsa04140	Autophagy - animal	8	125	0.86	7.96e-05	9606.ENSP00000225577,9606.ENSP00000268035,9606.ENSP00000304895,9606.ENSP00000357625,9606.ENSP00000358548,9606.ENSP00000365016,9606.ENSP00000381185,9606.ENSP00000437955	RPS6KB1,IGF1R,IRS1,BNIP3,NRAS,IRS2,BCL2,HIF1A
hsa04371	Apelin signaling pathway	8	133	0.84	0.00012	9606.ENSP00000223095,9606.ENSP00000225577,9606.ENSP00000227507,9606.ENSP00000254958,9606.ENSP00000262160,9606.ENSP00000332973,9606.ENSP00000356954,9606.ENSP00000358548	SERPINE1,RPS6KB1,CCND1,JAG1,SMAD2,SMAD3,CTGF,NRAS
hsa05418	Fluid shear stress and atherosclerosis	8	133	0.84	0.00012	9606.ENSP00000261023,9606.ENSP00000339191,9606.ENSP00000340361,9606.ENSP00000348461,9606.ENSP00000381185,9606.ENSP00000400175,9606.ENSP00000452786,9606.ENSP00000478570	ITGAV,CAV1,ACVR2B,RAC1,BCL2,RHOA,ITGB3,VEGFA
hsa04514	Cell adhesion molecules (CAMs)	8	139	0.82	0.00015	9606.ENSP00000222573,9606.ENSP00000261023,9606.ENSP00000264741,9606.ENSP00000269141,9606.ENSP00000305988,9606.ENSP00000324890,9606.ENSP00000361359,9606.ENSP00000379350	ITGB8,ITGAV,ITGA9,CDH2,ALCAM,CD28,CD40,ITGB1
hsa04150	mTOR signaling pathway	8	148	0.79	0.0002	9606.ENSP00000225577,9606.ENSP00000268035,9606.ENSP00000286201,9606.ENSP00000288602,9606.ENSP00000290167,9606.ENSP00000304895,9606.ENSP00000358548,9606.ENSP00000400175	RPS6KB1,IGF1R,FZD7,BRAF,WNT4,IRS1,NRAS,RHOA
hsa05152	Tuberculosis	8	172	0.72	0.0005	9606.ENSP00000354394,9606.ENSP00000355896,9606.ENSP00000369581,9606.ENSP00000378323,9606.ENSP00000381185,9606.ENSP00000385675,9606.ENSP00000400175,9606.ENSP00000412237	STAT1,TGFB2,IFNB1,PPP3CA,BCL2,IL6,RHOA,IL10
hsa04024	cAMP signaling pathway	8	195	0.67	0.0011	9606.ENSP00000003084,9606.ENSP00000245479,9606.ENSP00000288602,9606.ENSP00000348461,9606.ENSP00000356790,9606.ENSP00000382697,9606.ENSP00000389377,9606.ENSP00000400175	CFTR,SOX9,BRAF,RAC1,ATP1B1,ROCK1,NFATC1,RHOA
hsa04115	p53 signaling pathway	7	68	1.07	1.84e-05	9606.ENSP00000223095,9606.ENSP00000227507,9606.ENSP00000257904,9606.ENSP00000258149,9606.ENSP00000265734,9606.ENSP00000306682,9606.ENSP00000384849	SERPINE1,CCND1,CDK4,MDM2,CDK6,PPM1D,CDKN1A
hsa04512	ECM-receptor interaction	7	81	0.99	4.94e-05	9606.ENSP00000222573,9606.ENSP00000261023,9606.ENSP00000264741,9606.ENSP00000355361,9606.ENSP00000379350,9606.ENSP00000398632,9606.ENSP00000452786	ITGB8,ITGAV,ITGA9,CD47,ITGB1,CD44,ITGB3
hsa05410	Hypertrophic cardiomyopathy (HCM)	7	81	0.99	4.94e-05	9606.ENSP00000222573,9606.ENSP00000261023,9606.ENSP00000264741,9606.ENSP00000355896,9606.ENSP00000379350,9606.ENSP00000385675,9606.ENSP00000452786	ITGB8,ITGAV,ITGA9,TGFB2,ITGB1,IL6,ITGB3
hsa05145	Toxoplasmosis	7	109	0.86	0.00021	9606.ENSP00000354394,9606.ENSP00000355896,9606.ENSP00000360242,9606.ENSP00000361359,9606.ENSP00000379350,9606.ENSP00000381185,9606.ENSP00000412237	STAT1,TGFB2,XIAP,CD40,ITGB1,BCL2,IL10
hsa04611	Platelet activation	7	123	0.81	0.00041	9606.ENSP00000346671,9606.ENSP00000379350,9606.ENSP00000382697,9606.ENSP00000396045,9606.ENSP00000400175,9606.ENSP00000452786,9606.ENSP00000453508	FYN,ITGB1,ROCK1,PLA2G4B,RHOA,ITGB3,TLN2
hsa04650	Natural killer cell mediated cytotoxicity	7	124	0.81	0.00042	9606.ENSP00000288602,9606.ENSP00000346671,9606.ENSP00000348461,9606.ENSP00000358548,9606.ENSP00000369581,9606.ENSP00000378323,9606.ENSP00000389377	BRAF,FYN,RAC1,NRAS,IFNB1,PPP3CA,NFATC1
hsa04910	Insulin signaling pathway	7	134	0.77	0.00064	9606.ENSP00000225577,9606.ENSP00000288602,9606.ENSP00000304895,9606.ENSP00000339933,9606.ENSP00000358548,9606.ENSP00000365016,9606.ENSP00000481249	RPS6KB1,BRAF,IRS1,PKLR,NRAS,IRS2,SOCS2
hsa04022	cGMP-PKG signaling pathway	7	160	0.7	0.0017	9606.ENSP00000304895,9606.ENSP00000356790,9606.ENSP00000365016,9606.ENSP00000378323,9606.ENSP00000382697,9606.ENSP00000389377,9606.ENSP00000400175	IRS1,ATP1B1,IRS2,PPP3CA,ROCK1,NFATC1,RHOA
hsa04530	Tight junction	7	167	0.68	0.002	9606.ENSP00000003084,9606.ENSP00000227507,9606.ENSP00000257904,9606.ENSP00000348461,9606.ENSP00000379350,9606.ENSP00000382697,9606.ENSP00000400175	CFTR,CCND1,CDK4,RAC1,ITGB1,ROCK1,RHOA
hsa04621	NOD-like receptor signaling pathway	7	166	0.68	0.002	9606.ENSP00000354394,9606.ENSP00000360242,9606.ENSP00000369581,9606.ENSP00000381185,9606.ENSP00000385675,9606.ENSP00000400175,9606.ENSP00000428657	STAT1,XIAP,IFNB1,BCL2,IL6,RHOA,NAIP
hsa04062	Chemokine signaling pathway	7	181	0.64	0.0031	9606.ENSP00000267257,9606.ENSP00000288602,9606.ENSP00000348461,9606.ENSP00000354394,9606.ENSP00000358548,9606.ENSP00000382697,9606.ENSP00000400175	PXN,BRAF,RAC1,STAT1,NRAS,ROCK1,RHOA
hsa05416	Viral myocarditis	6	56	1.09	6.27e-05	9606.ENSP00000227507,9606.ENSP00000324890,9606.ENSP00000339191,9606.ENSP00000346671,9606.ENSP00000348461,9606.ENSP00000361359	CCND1,CD28,CAV1,FYN,RAC1,CD40
hsa05213	Endometrial cancer	6	58	1.07	7.41e-05	9606.ENSP00000227507,9606.ENSP00000288602,9606.ENSP00000358548,9606.ENSP00000379975,9606.ENSP00000384849,9606.ENSP00000479618	CCND1,BRAF,NRAS,ILK,CDKN1A,MYC
hsa04370	VEGF signaling pathway	6	59	1.06	7.96e-05	9606.ENSP00000267257,9606.ENSP00000348461,9606.ENSP00000358548,9606.ENSP00000378323,9606.ENSP00000396045,9606.ENSP00000478570	PXN,RAC1,NRAS,PPP3CA,PLA2G4B,VEGFA
hsa04213	Longevity regulating pathway - multiple species	6	61	1.05	9.17e-05	9606.ENSP00000225577,9606.ENSP00000268035,9606.ENSP00000304895,9606.ENSP00000358548,9606.ENSP00000365016,9606.ENSP00000430432	RPS6KB1,IGF1R,IRS1,NRAS,IRS2,HDAC2
hsa05221	Acute myeloid leukemia	6	66	1.01	0.00013	9606.ENSP00000225577,9606.ENSP00000227507,9606.ENSP00000288602,9606.ENSP00000358548,9606.ENSP00000362608,9606.ENSP00000479618	RPS6KB1,CCND1,BRAF,NRAS,PIM1,MYC
hsa04917	Prolactin signaling pathway	6	69	1	0.00016	9606.ENSP00000227507,9606.ENSP00000354394,9606.ENSP00000358548,9606.ENSP00000405330,9606.ENSP00000481249,9606.ENSP00000482229	CCND1,STAT1,NRAS,ESR1,SOCS2,SOCS7
hsa01524	Platinum drug resistance	6	70	0.99	0.00017	9606.ENSP00000258149,9606.ENSP00000265081,9606.ENSP00000360242,9606.ENSP00000381185,9606.ENSP00000384849,9606.ENSP00000418960	MDM2,MSH3,XIAP,BCL2,CDKN1A,BRCA1
hsa05100	Bacterial invasion of epithelial cells	6	72	0.98	0.00019	9606.ENSP00000267257,9606.ENSP00000339191,9606.ENSP00000348461,9606.ENSP00000379350,9606.ENSP00000379975,9606.ENSP00000400175	PXN,CAV1,RAC1,ITGB1,ILK,RHOA
hsa05412	Arrhythmogenic right ventricular cardiomyopathy (ARVC)	6	72	0.98	0.00019	9606.ENSP00000222573,9606.ENSP00000261023,9606.ENSP00000264741,9606.ENSP00000269141,9606.ENSP00000379350,9606.ENSP00000452786	ITGB8,ITGAV,ITGA9,CDH2,ITGB1,ITGB3
hsa05414	Dilated cardiomyopathy (DCM)	6	88	0.89	0.00048	9606.ENSP00000222573,9606.ENSP00000261023,9606.ENSP00000264741,9606.ENSP00000355896,9606.ENSP00000379350,9606.ENSP00000452786	ITGB8,ITGAV,ITGA9,TGFB2,ITGB1,ITGB3
hsa05231	Choline metabolism in cancer	6	98	0.84	0.0008	9606.ENSP00000225577,9606.ENSP00000329357,9606.ENSP00000348461,9606.ENSP00000358548,9606.ENSP00000396045,9606.ENSP00000437955	RPS6KB1,SP1,RAC1,NRAS,PLA2G4B,HIF1A
hsa04670	Leukocyte transendothelial migration	6	112	0.78	0.0015	9606.ENSP00000267257,9606.ENSP00000348461,9606.ENSP00000379350,9606.ENSP00000382004,9606.ENSP00000382697,9606.ENSP00000400175	PXN,RAC1,ITGB1,CTNND1,ROCK1,RHOA
hsa04722	Neurotrophin signaling pathway	6	116	0.77	0.0018	9606.ENSP00000288602,9606.ENSP00000304895,9606.ENSP00000348461,9606.ENSP00000358548,9606.ENSP00000381185,9606.ENSP00000400175	BRAF,IRS1,RAC1,NRAS,BCL2,RHOA
hsa04152	AMPK signaling pathway	6	120	0.75	0.002	9606.ENSP00000003084,9606.ENSP00000225577,9606.ENSP00000227507,9606.ENSP00000268035,9606.ENSP00000304895,9606.ENSP00000365016	CFTR,RPS6KB1,CCND1,IGF1R,IRS1,IRS2
hsa04210	Apoptosis	6	135	0.7	0.0034	9606.ENSP00000327054,9606.ENSP00000358548,9606.ENSP00000360242,9606.ENSP00000366237,9606.ENSP00000381185,9606.ENSP00000394794	LMNB2,NRAS,XIAP,DFFA,BCL2,PTPN13
hsa05216	Thyroid cancer	5	37	1.19	0.00011	9606.ENSP00000227507,9606.ENSP00000288602,9606.ENSP00000358548,9606.ENSP00000384849,9606.ENSP00000479618	CCND1,BRAF,NRAS,CDKN1A,MYC
hsa04672	Intestinal immune network for IgA production	5	44	1.11	0.0002	9606.ENSP00000324890,9606.ENSP00000343505,9606.ENSP00000361359,9606.ENSP00000385675,9606.ENSP00000412237	CD28,TNFSF13,CD40,IL6,IL10
hsa04930	Type II diabetes mellitus	5	46	1.09	0.00023	9606.ENSP00000304895,9606.ENSP00000320171,9606.ENSP00000339933,9606.ENSP00000365016,9606.ENSP00000481249	IRS1,PKM,PKLR,IRS2,SOCS2
hsa05323	Rheumatoid arthritis	5	84	0.83	0.0025	9606.ENSP00000324890,9606.ENSP00000343505,9606.ENSP00000355896,9606.ENSP00000385675,9606.ENSP00000478570	CD28,TNFSF13,TGFB2,IL6,VEGFA
hsa04211	Longevity regulating pathway	5	88	0.81	0.0031	9606.ENSP00000225577,9606.ENSP00000268035,9606.ENSP00000304895,9606.ENSP00000358548,9606.ENSP00000365016	RPS6KB1,IGF1R,IRS1,NRAS,IRS2
hsa04620	Toll-like receptor signaling pathway	5	102	0.75	0.0054	9606.ENSP00000348461,9606.ENSP00000354394,9606.ENSP00000361359,9606.ENSP00000369581,9606.ENSP00000385675	RAC1,STAT1,CD40,IFNB1,IL6
hsa04114	Oocyte meiosis	5	116	0.69	0.0084	9606.ENSP00000216225,9606.ENSP00000265085,9606.ENSP00000268035,9606.ENSP00000296509,9606.ENSP00000378323	RBX1,CPEB4,IGF1R,MAD2L1,PPP3CA
hsa03420	Nucleotide excision repair	4	46	1	0.0022	9606.ENSP00000216225,9606.ENSP00000254719,9606.ENSP00000285398,9606.ENSP00000310520	RBX1,RPA1,ERCC3,ERCC4
hsa05144	Malaria	4	47	0.99	0.0024	9606.ENSP00000355896,9606.ENSP00000361359,9606.ENSP00000385675,9606.ENSP00000412237	TGFB2,CD40,IL6,IL10
hsa05130	Pathogenic Escherichia coli infection	4	53	0.93	0.0034	9606.ENSP00000346671,9606.ENSP00000379350,9606.ENSP00000382697,9606.ENSP00000400175	FYN,ITGB1,ROCK1,RHOA
hsa04730	Long-term depression	4	60	0.88	0.0052	9606.ENSP00000268035,9606.ENSP00000288602,9606.ENSP00000358548,9606.ENSP00000396045	IGF1R,BRAF,NRAS,PLA2G4B
hsa04137	Mitophagy - animal	4	63	0.86	0.006	9606.ENSP00000329357,9606.ENSP00000357625,9606.ENSP00000358548,9606.ENSP00000437955	SP1,BNIP3,NRAS,HIF1A
hsa05131	Shigellosis	4	63	0.86	0.006	9606.ENSP00000348461,9606.ENSP00000379350,9606.ENSP00000382697,9606.ENSP00000398632	RAC1,ITGB1,ROCK1,CD44
hsa05217	Basal cell carcinoma	4	63	0.86	0.006	9606.ENSP00000249373,9606.ENSP00000286201,9606.ENSP00000290167,9606.ENSP00000384849	SMO,FZD7,WNT4,CDKN1A
hsa05230	Central carbon metabolism in cancer	4	65	0.85	0.0065	9606.ENSP00000320171,9606.ENSP00000358548,9606.ENSP00000437955,9606.ENSP00000479618	PKM,NRAS,HIF1A,MYC
hsa05120	Epithelial cell signaling in Helicobacter pylori infection	4	66	0.84	0.0067	9606.ENSP00000230990,9606.ENSP00000309968,9606.ENSP00000348461,9606.ENSP00000378338	HBEGF,ADAM17,RAC1,GIT1
hsa04664	Fc epsilon RI signaling pathway	4	67	0.83	0.007	9606.ENSP00000346671,9606.ENSP00000348461,9606.ENSP00000358548,9606.ENSP00000396045	FYN,RAC1,NRAS,PLA2G4B
hsa05140	Leishmaniasis	4	70	0.81	0.0081	9606.ENSP00000354394,9606.ENSP00000355896,9606.ENSP00000379350,9606.ENSP00000412237	STAT1,TGFB2,ITGB1,IL10
hsa04662	B cell receptor signaling pathway	4	71	0.81	0.0084	9606.ENSP00000348461,9606.ENSP00000358548,9606.ENSP00000378323,9606.ENSP00000389377	RAC1,NRAS,PPP3CA,NFATC1
hsa05133	Pertussis	4	74	0.79	0.0094	9606.ENSP00000379350,9606.ENSP00000385675,9606.ENSP00000400175,9606.ENSP00000412237	ITGB1,IL6,RHOA,IL10
hsa01523	Antifolate resistance	3	31	1.04	0.0067	9606.ENSP00000382342,9606.ENSP00000385675,9606.ENSP00000396308	ABCC1,IL6,DHFR
hsa05330	Allograft rejection	3	35	0.99	0.0087	9606.ENSP00000324890,9606.ENSP00000361359,9606.ENSP00000412237	CD28,CD40,IL10
